# Supplementary material for: Understanding the role of interactions between host and Mycobacterium tuberculosis under hypoxic condition: an in silico approach
Source: BMC Genomics. 2018 Jul 27;19:555. doi: 10.1186/s12864-018-4947-8 (PMC6064076; doi:10.1186/s12864-018-4947-8)
Supplement: Supplementary file 3 — Perturbations in (A) M. tuberculosis H37Rv (Mtb) and (B) human gene expression at different time-points post infection. The mean of expression values of a gene from different experimental datasets (collected from literature) has been considered. Expression values exhibiting at least 2-fold differential expression are indicated. (XLSX 2703 kb) [file 12864_2018_4947_MOESM3_ESM.xlsx]

## Sheet: SM3A - Mtb
Additional File 3(A): Perturbations in M. Tuberculosis H37Rv (Mtb) gene expression at different time-points post infection. The mean of expression values of a gene from different experimental datasets (collected from literature) has been considered. Expression values exhibiting at least 2-fold differential expression are indicated.
ProteinID	1 hrs	4 hrs	18 hrs	24 hrs
Rv3801c	up	up	up	-
Rv0389	-	down	-	-
Rv1934c	-	down	down	-
Rv3332	up	up	up	-
Rv2906c	down	down	down	-
Rv3624c	up	up	up	-
Rv3042c	up	up	up	-
Rv2720	-	down	-	-
Rv1185c	-	-	-	up
Rv2038c	down	down	down	-
Rv0162c	down	down	down	-
Rv1108c	up	up	up	-
Rv0986	down	up	down	up
Rv2948c	-	-	up	-
Rv0400c	down	down	down	-
Rv0327c	-	-	down	-
Rv2357c	down	down	down	-
Rv0512	up	up	up	-
Rv1415	up	up	up	-
Rv1293	up	up	up	-
Rv3302c	up	up	up	-
Rv1236	down	down	down	-
Rv3634c	-	-	-	up
Rv2211c	up	up	up	-
Rv1843c	up	up	up	-
Rv0536	down	down	down	-
Rv2316	down	down	down	-
Rv1658	-	down	up	down
Rv2883c	up	up	up	-
Rv2780	up	up	up	-
Rv0920c	down	down	down	-
Rv3056	down	down	down	-
Rv1110	up	up	up	-
Rv2497c	-	up	up	-
Rv1014c	up	up	up	-
Rv0809	up	up	up	-
Rv3340	down	down	down	up
Rv2930	up	up	up	up
Rv2631	up	up	up	-
Rv3596c	up	up	up	-
Rv3470c	down	down	down	-
Rv3011c	-	down	-	-
Rv3075c	up	up	up	-
Rv3187	down	down	down	-
Rv1599	up	up	up	-
Rv1841c	up	up	up	-
Rv0563	up	up	up	-
Rv3164c	down	down	down	-
Rv2187	-	down	-	down
Rv3853	up	-	up	-
Rv3743c	down	down	down	-
Rv1122	up	up	up	-
Rv1832	-	up	-	up
Rv3139	up	up	up	up
Rv2368c	-	-	-	up
Rv2448c	down	down	down	-
Rv1553	down	down	down	-
Rv1633	up	up	up	-
Rv3475	down	down	down	-
Rv0149	up	up	up	-
Rv0905	up	up	up	-
Rv1449c	up	up	up	-
Rv1221	up	up	up	-
Rv0248c	up	up	up	-
Rv3586	-	-	up	-
Rv1521	-	up	-	up
Rv0118c	down	down	down	-
Rv0322	down	down	down	-
Rv3313c	down	down	down	-
Rv0186	up	up	up	-
Rv2321c	down	down	down	-
Rv1463	up	up	up	-
Rv3024c	-	-	down	-
Rv0697	down	down	down	-
Rv0903c	up	up	up	-
Rv3573c	down	down	down	-
Rv1602	up	up	up	-
Rv1594	up	up	up	-
Rv3106	-	down	-	-
Rv1309	up	up	up	-
Rv2460c	up	up	up	-
Rv0484c	up	up	up	-
Rv0764c	down	down	-	up
Rv1427c	down	down	down	-
Rv0906	up	up	up	-
Rv1357c	-	down	down	down
Rv0112	down	down	down	-
Rv3001c	up	up	up	-
Rv3121	down	down	down	-
Rv1279	-	-	up	-
Rv2781c	up	up	up	-
Rv0147	up	up	-	-
Rv1842c	up	up	up	-
Rv2943	down	down	down	-
Rv3206c	up	up	up	-
Rv2220	up	-	up	-
Rv0855	-	down	-	-
Rv2501c	down	down	-	-
Rv3095	-	down	-	down
Rv2294	down	down	-	-
Rv0715	up	up	up	-
Rv0357c	down	down	down	-
Rv0468	up	up	up	up
Rv0548c	-	-	up	-
Rv2971	-	up	-	up
Rv1902c	down	down	down	-
Rv3829c	down	down	down	-
Rv3304	up	up	up	up
Rv2394	-	-	-	down
Rv2649	down	down	down	-
Rv0896	up	up	up	up
Rv0501	up	-	-	-
Rv3464	-	down	down	-
Rv2814c	down	down	down	-
Rv2334	-	down	down	-
Rv0753c	-	-	up	-
Rv1297	up	up	up	-
Rv1070c	up	up	up	-
Rv2461c	up	up	up	-
Rv1346	-	-	-	down
Rv0006	up	up	up	-
Rv3306c	up	up	up	-
Rv1536	up	up	up	-
Rv0374c	down	down	down	-
Rv1699	down	down	down	-
Rv3569c	up	up	up	-
Rv2322c	down	down	down	-
Rv0041	-	up	up	-
Rv0542c	-	down	-	down
Rv2889c	up	up	up	-
Rv1121	up	up	up	-
Rv3411c	up	up	up	-
Rv2440c	-	-	down	-
Rv1908c	up	up	-	-
Rv1225c	up	up	up	-
Rv0924c	down	down	-	-
Rv0161	down	down	down	-
Rv2782c	up	up	up	-
Rv1323	up	up	up	-
Rv0479c	-	-	up	up
Rv2845c	-	up	up	-
Rv2287	-	down	down	-
Rv0639	up	up	up	-
Rv0859	up	up	up	-
Rv2841c	up	up	up	-
Rv0684	up	up	up	-
Rv0782	down	down	down	-
Rv3224	-	up	up	-
Rv0509	up	up	up	-
Rv0663	-	-	up	-
Rv2505c	down	down	down	-
Rv3628	up	up	up	up
Rv1340	up	up	up	-
Rv0099	down	down	-	-
Rv3215	down	down	down	-
Rv1350	down	down	down	-
Rv0570	-	up	-	-
Rv0462	up	up	up	-
Rv2152c	up	up	up	-
Rv1756c	down	down	down	-
Rv3393	-	down	-	down
Rv0946c	down	down	down	-
Rv3264c	up	up	up	-
Rv2894c	-	down	-	down
Rv2279	down	down	down	-
Rv1483	up	up	up	-
Rv0889c	up	up	up	-
Rv1725c	down	down	down	-
Rv3859c	up	-	-	-
Rv3246c	up	up	up	down
Rv3282	down	down	-	-
Rv1764	down	down	down	-
Rv1389	up	up	up	up
Rv3318	down	down	down	-
Rv1844c	-	up	-	-
Rv1627c	up	up	up	-
Rv1704c	down	down	down	-
Rv2495c	-	up	up	-
Rv2246	up	down	up	down
Rv0148	up	up	-	-
Rv0766c	-	up	-	-
Rv2332	down	down	down	-
Rv3380c	down	down	down	-
Rv1079	up	up	up	-
Rv0971c	-	up	-	up
Rv2210c	up	up	up	-
Rv0668	up	up	up	-
Rv3431c	down	down	down	-
Rv2684	-	up	-	up
Rv1033c	down	down	down	-
Rv0927c	down	down	down	-
Rv3858c	up	-	-	-
Rv3418c	up	up	up	-
Rv0211	up	up	up	up
Rv1617	up	-	up	-
Rv3376	up	up	up	-
Rv3341	down	down	down	-
Rv1774	-	down	down	-
Rv0562	up	up	up	-
Rv1210	up	up	up	-
Rv2455c	up	up	up	-
Rv0701	up	up	up	-
Rv2594c	-	-	-	down
Rv0796	down	down	down	-
Rv3709c	up	up	up	-
Rv1314c	down	down	down	-
Rv0655	up	-	-	-
Rv1865c	-	down	down	-
Rv0068	down	down	down	-
Rv3275c	down	-	down	-
Rv1726	down	down	-	up
Rv2950c	up	up	up	-
Rv2282c	down	down	down	-
Rv1106c	-	down	-	-
Rv1589	down	down	down	-
Rv2584c	up	up	up	-
Rv2268c	down	down	down	-
Rv1701	down	down	-	-
Rv0317c	-	-	up	-
Rv0780	down	down	down	-
Rv0823c	up	up	up	-
Rv3918c	down	down	down	-
Rv0600c	down	down	down	up
Rv3382c	down	down	down	-
Rv2839c	up	up	up	-
Rv3774	down	down	down	-
Rv0558	up	down	up	down
Rv3402c	up	-	-	-
Rv1500	down	down	down	-
Rv0409	down	down	down	-
Rv2263	down	down	down	-
Rv0003	down	down	down	-
Rv0091	down	down	down	-
Rv0873	up	up	-	up
Rv2276	down	down	down	-
Rv0075	down	down	down	-
Rv0230c	down	down	down	-
Rv0843	down	down	down	-
Rv2789c	up	up	up	-
Rv2374c	-	up	-	-
Rv3396c	up	up	up	-
Rv1595	up	up	up	-
Rv2835c	down	down	down	-
Rv0404	down	down	down	-
Rv0794c	down	down	down	-
Rv3326	down	down	down	-
Rv1912c	down	down	down	up
Rv2582	-	up	-	-
Rv0602c	down	down	down	-
Rv2325c	-	up	-	-
Rv0337c	down	down	down	down
Rv3609c	up	up	up	-
Rv0270	up	up	up	-
Rv2384	-	-	down	-
Rv3441c	up	down	up	down
Rv1922	down	down	down	-
Rv3476c	down	down	down	-
Rv0673	up	up	-	-
Rv0803	up	up	up	-
Rv2251	-	-	down	-
Rv0522	down	down	down	-
Rv1777	down	down	down	-
Rv3003c	up	up	-	-
Rv1997	up	up	up	-
Rv3580c	up	up	up	-
Rv3102c	-	up	-	up
Rv2643	up	up	-	-
Rv2192c	-	-	up	-
Rv1112	down	down	down	-
Rv1668c	down	down	down	-
Rv2903c	up	up	up	-
Rv3601c	up	up	up	-
Rv0682	up	up	up	up
Rv2298	-	down	down	-
Rv0408	down	down	down	down
Rv2555c	up	up	up	-
Rv2277c	down	down	down	-
Rv1273c	down	-	-	-
Rv2025c	down	down	down	-
Rv3195	down	down	down	down
Rv1564c	down	down	down	-
Rv3329	up	up	up	-
Rv1310	up	up	up	-
Rv0846c	-	-	down	-
Rv3667	down	-	-	-
Rv3257c	up	up	up	-
Rv2764c	up	up	up	up
Rv2590	up	up	up	up
Rv1696	down	down	-	-
Rv2540c	up	up	up	-
Rv1436	-	-	up	-
Rv3775	down	-	-	-
Rv3708c	up	up	up	-
Rv1299	up	up	up	-
Rv1679	-	down	-	-
Rv2428	up	up	up	up
Rv2299c	down	down	down	up
Rv1326c	-	-	up	-
Rv0620	down	down	down	-
Rv3379c	down	down	down	-
Rv3240c	up	up	up	-
Rv2510c	down	down	down	-
Rv0050	up	up	up	-
Rv3096	down	down	down	-
Rv3417c	up	up	up	-
Rv2204c	up	up	up	-
Rv0752c	-	up	up	-
Rv2553c	-	-	up	-
Rv1437	up	up	up	-
Rv1649	down	down	down	-
Rv1811	up	up	up	-
Rv2249c	down	down	down	-
Rv0708	up	up	up	-
Rv1484	up	up	up	-
Rv1641	up	up	up	-
Rv2500c	-	up	up	-
Rv0440	up	up	up	-
Rv1008	down	down	down	-
Rv2106	down	down	down	-
Rv2535c	up	up	up	up
Rv3086	-	up	down	-
Rv1027c	-	-	down	-
Rv1475c	-	up	-	up
Rv3305c	up	-	up	-
Rv0781	down	down	down	-
Rv3846	down	up	down	up
Rv3560c	-	-	-	up
Rv2266	down	down	down	-
Rv1747	up	up	up	-
Rv2136c	up	up	up	-
Rv3148	down	down	-	-
Rv2916c	up	up	up	-
Rv3014c	down	down	down	-
Rv2987c	up	-	-	-
Rv0070c	down	down	down	-
Rv2380c	up	-	-	-
Rv3677c	up	up	up	-
Rv2710	up	up	up	-
Rv1136	down	down	down	-
Rv0510	up	up	up	down
Rv1392	up	up	up	-
Rv1596	up	up	up	-
Rv3253c	down	down	down	-
Rv0566c	down	down	down	-
Rv1131	up	up	up	up
Rv1257c	up	up	up	-
Rv1872c	up	up	up	-
Rv1568	-	up	-	-
Rv2861c	up	up	up	-
Rv3640c	down	down	down	-
Rv2363	down	-	-	-
Rv1850	down	down	down	-
Rv2534c	up	up	up	-
Rv0263c	up	up	-	down
Rv1322A	up	up	up	-
Rv3799c	-	up	up	-
Rv3715c	-	-	up	-
Rv0951	up	up	up	-
Rv3185	down	down	down	-
Rv2973c	down	down	down	-
Rv0667	up	up	up	-
Rv0384c	up	up	up	-
Rv1981c	-	-	down	-
Rv0848	-	-	down	-
Rv0243	-	down	-	-
Rv0975c	down	-	down	down
Rv1712	up	up	up	-
Rv3028c	up	down	up	down
Rv0166	down	down	down	down
Rv1460	up	-	-	-
Rv0939	up	up	up	-
Rv3549c	up	up	up	-
Rv0800	down	down	down	-
Rv3826	down	down	down	-
Rv2205c	down	down	down	-
Rv0458	down	down	down	-
Rv1202	up	up	up	-
Rv3505	up	up	up	up
Rv2479c	down	down	down	-
Rv2398c	-	down	down	-
Rv0632c	up	up	up	-
Rv0362	down	down	down	-
Rv3432c	down	down	down	-
Rv1925	down	down	down	-
Rv1339	up	up	up	-
Rv2109c	-	up	-	-
Rv3530c	down	down	down	-
Rv3032	-	-	up	-
Rv2124c	up	up	up	up
Rv2150c	up	up	up	-
Rv2496c	-	up	up	-
Rv1640c	-	up	up	-
Rv0539	-	-	-	down
Rv3834c	down	down	down	-
Rv3565	-	down	-	-
Rv1369c	down	down	down	-
Rv1406	up	up	up	-
Rv0972c	down	down	down	-
Rv1552	down	down	down	-
Rv3248c	up	up	up	-
Rv2935	up	up	up	-
Rv0860	up	up	up	-
Rv0778	down	down	down	-
Rv1187	up	up	up	-
Rv0994	-	up	-	-
Rv2041c	down	down	down	-
Rv0685	up	up	up	up
Rv3043c	up	up	up	-
Rv1161	-	up	-	-
Rv2404c	down	down	down	-
Rv3089	-	up	-	-
Rv2167c	down	down	down	-
Rv2163c	up	up	up	-
Rv1472	up	up	up	-
Rv1220c	-	down	-	down
Rv3455c	up	up	up	-
Rv3443c	up	up	-	-
Rv0215c	-	down	down	-
Rv1071c	-	-	-	up
Rv3559c	down	down	down	-
Rv1017c	up	up	up	-
Rv1656	up	up	up	-
Rv1613	-	-	up	-
Rv0974c	-	up	-	up
Rv1612	-	-	up	-
Rv3692	down	down	-	-
Rv3319	down	down	down	-
Rv0727c	-	up	up	-
Rv1093	up	up	up	-
Rv3290c	-	up	up	-
Rv2477c	up	up	up	-
Rv1162	up	up	up	down
Rv1935c	down	down	down	-
Rv2502c	down	down	-	-
Rv3085	up	up	up	-
Rv2355	down	down	down	-
Rv2056c	-	-	-	down
Rv0058	down	-	-	-
Rv3427c	down	down	down	-
Rv1569	up	up	up	-
Rv2931	-	-	-	up
Rv1928c	-	-	down	-
Rv3068c	down	down	down	-
Rv0222	-	-	-	down
Rv3430c	down	down	down	-
Rv3562	-	-	-	up
Rv2379c	up	-	-	-
Rv0194	down	down	down	-
Rv0353	-	-	down	-
Rv3600c	up	up	up	-
Rv3556c	up	up	up	-
Rv0350	up	up	-	-
Rv2127	up	up	up	-
Rv3914	-	-	-	up
Rv1559	up	up	up	-
Rv2247	-	down	-	-
Rv0732	up	up	up	-
Rv1409	up	up	up	-
Rv2855	down	down	down	-
Rv0981	-	up	-	up
Rv2967c	down	-	-	-
Rv2443	up	up	up	-
Rv0032	down	down	down	-
Rv0619	-	up	-	-
Rv0252	down	down	down	-
Rv0734	up	up	up	-
Rv0445c	-	up	-	-
Rv1820	up	up	up	-
Rv0069c	down	down	down	-
Rv0853c	down	down	down	-
Rv1178	up	up	up	-
Rv3631	down	down	down	-
Rv2941	up	up	up	up
Rv2445c	up	up	up	-
Rv3765c	up	up	up	-

## Sheet: SM3B - Human
Additional File 3(B): Perturbations in human gene expression at different time-points post infection. The mean of expression values of a gene from different experimental datasets (collected from literature) has been considered. Expression values exhibiting at least 2-fold differential expression are indicated.
ProteinID	0 hrs	4 hrs	8 hrs	16 hrs	18 hrs	24 hrs	48 hrs	90 hrs
Q8N2U3	-	-	up	up	-	-	-	up
J3KS69	-	-	-	-	-	-	down	-
C3U398	up	-	up	up	-	-	up	up
Q9UKU0	-	-	up	-	-	-	-	up
O95931	-	-	-	up	-	-	up	up
D7P9P7	-	-	-	-	-	-	down	down
Q17RR3	-	-	up	-	-	-	up	-
H8WV95	-	-	-	-	-	-	up	up
Q96EY1	-	-	-	down	-	-	down	down
E5RJ13	-	-	-	down	-	-	down	-
G3V3N7	-	-	-	-	-	-	down	down
M0QXF9	-	-	-	-	-	-	down	-
F8SYK7	-	-	-	-	-	-	up	up
F2X5T5	-	-	-	-	-	-	up	up
E7EMG1	-	-	up	up	-	-	up	up
F8VQR0	-	-	-	up	-	-	up	up
P57075	-	-	up	-	-	-	up	up
H0YJ18	-	-	-	-	-	-	up	-
O95755	-	-	up	-	-	-	-	up
H0Y784	-	-	up	-	-	-	up	up
A6NHT5	-	-	up	up	-	-	up	up
B4DHN6	-	-	-	-	-	-	up	up
C9K057	-	-	-	-	-	-	up	up
A0A024R8F4	-	-	down	-	-	-	-	-
E9PGF6	-	-	up	-	-	-	-	up
H3BUE0	-	-	-	-	-	-	down	down
H0YCT0	-	-	up	up	-	-	up	up
B3KWX8	-	-	-	-	-	-	up	-
Q5HY75	-	-	up	-	-	-	-	up
Q6ZNE1	-	-	-	down	-	-	down	-
Q9H6Y5	-	-	up	-	-	-	up	up
Q52LR7	-	-	-	-	-	-	down	-
E9PCB3	-	-	up	up	-	-	up	up
Q96RU7	-	-	-	-	-	-	up	up
A0A059RNK4	-	-	-	-	-	-	down	down
N1NV03	-	-	-	-	-	-	up	up
D5G250	-	-	-	-	-	-	up	up
Q29856	-	-	-	-	-	-	up	up
F8WF28	-	-	up	-	-	-	-	-
A1Z0L4	-	-	-	-	-	-	up	up
H3BT64	-	-	-	-	-	-	down	-
A6NND8	-	-	up	-	-	-	up	-
P05120	-	-	up	-	-	-	-	up
E5RJU8	-	-	-	-	-	-	down	-
G0KXJ2	-	-	-	-	-	-	up	up
F8W6P8	-	-	up	-	-	-	up	up
D2DKM5	-	-	-	-	-	-	up	up
Q09GE7	-	-	-	-	-	-	up	up
Q9UBN7	-	-	up	-	-	-	-	-
R4RWV9	-	-	-	-	-	-	up	up
Q6P712	-	-	-	-	-	-	down	down
Q30039	-	-	up	-	-	-	up	up
G1EQ39	-	-	-	-	-	-	up	up
L7XVQ8	-	-	-	-	-	-	down	down
A0A024RD18	-	-	up	up	-	-	up	up
Q5JX65	-	-	up	-	-	-	-	-
M4VSN7	-	-	-	-	-	-	up	up
M1FYE6	-	-	-	-	-	-	up	up
Q50H37	-	-	-	-	-	-	up	up
H9C3K0	-	-	-	-	-	-	up	up
H6D9U9	-	-	up	up	-	-	-	up
G9I2J5	-	-	-	-	-	-	up	up
F1AQN3	-	-	-	-	-	-	up	up
A7UHG4	-	-	-	-	-	-	up	up
P50453	-	up	up	-	-	-	up	up
Q9HB66	-	-	-	down	-	-	down	down
Q67AG8	-	-	up	up	-	-	up	up
E5DYN0	-	-	-	down	-	-	down	down
C6K4J3	-	-	-	-	-	-	up	up
E0WBU7	-	-	-	-	-	-	up	up
B4DN67	-	-	up	-	-	-	-	-
S0F0M8	-	-	-	-	-	-	up	up
Q6NXN4	-	-	up	up	-	-	up	up
H0Y542	-	-	up	-	-	-	up	up
G3D6B8	-	-	-	-	-	-	up	up
Q96MN5	-	-	up	-	-	-	-	-
A8K1F3	up	-	up	-	-	-	up	up
P12273	-	-	up	-	-	-	up	up
Q9BYS1	-	-	up	-	-	-	up	up
Q5VTL7	-	-	up	-	-	-	up	up
Q5U7L2	-	-	-	-	-	-	up	up
Q96PR1	-	-	up	-	-	-	up	up
U5YEQ9	-	-	-	-	-	-	up	up
H0YKR5	-	-	up	-	-	-	up	up
Q8IV36	-	-	up	-	-	-	-	-
Q5Q607	-	-	-	down	-	-	down	down
F5GZR1	-	-	up	up	-	-	up	up
D5FWD1	-	-	-	-	-	-	up	up
Q45YJ5	-	-	-	-	-	-	up	up
U5IQH0	-	-	-	-	-	-	up	up
Q9BWV6	-	-	up	-	-	-	-	up
M0QYT9	-	-	-	up	-	-	up	up
C9JWH2	-	-	-	up	-	-	up	-
A1L3X4	-	-	up	-	-	-	up	up
Q9H8V3	-	-	up	-	-	-	-	-
Q63HN8	-	-	up	-	-	-	-	-
Q9TQ55	-	-	-	-	-	-	up	up
Q2M204	-	-	up	up	-	-	up	up
G1ENI2	-	-	-	-	-	-	up	up
Q49U52	-	-	up	-	-	-	up	up
Q6PI26	-	-	-	down	-	-	-	-
D6MLG8	-	-	-	-	-	-	up	up
F2X671	-	-	-	-	-	-	up	up
D6R9J5	down	-	down	down	-	-	down	down
A0A059QWC0	-	-	-	down	-	-	down	down
Q7Z7I1	-	-	up	-	-	-	-	up
G5E9G1	-	-	up	-	-	-	up	up
O75604	-	-	-	down	-	-	-	-
H0YBE4	-	-	up	up	-	-	-	up
Q99832	-	-	-	-	-	-	down	down
F8SY59	-	-	-	-	-	-	up	up
D7NPC3	-	-	-	-	-	-	up	up
B4DXN4	-	-	up	up	-	-	up	up
K7EKY5	up	-	up	-	-	-	-	up
M0R0E6	-	-	-	-	-	-	-	up
H7C5E7	-	-	up	-	-	-	-	-
C8XTJ9	-	-	-	-	-	-	up	up
F1B7C4	-	-	-	-	-	-	down	down
G3V554	-	-	-	-	-	-	down	-
H9SPJ6	up	-	-	-	-	-	-	up
E9PFC7	-	-	-	-	-	-	down	down
E9PMT7	-	-	-	-	-	-	up	up
F8WBA6	-	-	-	down	-	-	down	down
M9P9U3	-	-	-	-	-	-	up	up
H7C563	-	-	-	-	-	-	-	up
H0Y9A3	-	-	up	up	-	-	-	-
A9X868	-	-	-	-	-	-	up	up
D4HP83	-	-	-	-	-	-	up	up
V5NQY7	-	-	-	-	-	-	up	up
D6RHH8	-	-	-	down	-	-	down	down
Q6ZMB0	-	-	up	-	-	-	-	up
Q9H4X1	up	-	-	-	-	-	-	-
H7C374	-	-	-	-	-	-	-	up
B0QZD0	-	-	up	-	-	-	-	-
I3L0P6	-	-	-	down	-	-	down	down
D6MLI0	-	-	-	-	-	-	up	up
S4SPU5	-	-	-	down	-	-	down	down
H0Y7Q3	-	-	up	-	-	-	up	up
B4DZ61	-	-	-	-	-	-	down	-
J3QSW6	-	-	up	-	-	-	-	up
H0Y3M4	-	-	-	down	-	-	-	-
D3DX19	up	-	up	-	-	-	-	-
C9J6U8	-	-	-	down	-	-	down	down
Q8N413	-	-	up	-	-	-	-	-
O02929	-	-	up	-	-	-	-	up
M1FXE9	-	-	-	-	-	-	up	up
M0R0K9	-	-	-	down	-	-	down	-
G0Z8B7	-	-	-	-	-	-	up	up
H7CHW5	-	-	-	-	-	-	up	up
Q5JST6	-	-	up	-	-	-	up	up
H7C0W5	-	-	-	-	-	-	down	-
G1EP68	-	-	-	-	-	-	up	up
C6K4H1	-	-	-	-	-	-	up	up
C9JE12	-	-	up	up	-	-	up	up
C9JIS7	up	-	up	-	-	-	up	up
Q15131	-	-	-	-	-	-	down	-
A0A024R8Q2	-	-	up	up	-	-	up	up
H7C608	-	-	-	-	-	-	down	down
E7ESH4	-	-	-	-	-	-	down	-
F8WEU9	-	-	-	-	-	-	-	up
D3DTL4	-	-	-	-	-	-	up	up
H7BXL5	-	-	up	-	-	-	-	up
A4UYK5	-	-	-	-	-	-	up	up
D6RAJ2	-	-	up	-	-	-	up	up
H9MNC8	-	-	-	down	-	-	down	down
D7NNY1	-	-	-	-	-	-	up	up
O00325	-	-	-	-	-	-	-	up
L8E913	-	-	-	-	-	-	down	down
D7NTB8	-	-	up	up	-	-	-	up
D2DGW5	-	-	-	down	-	-	-	down
B1ALG6	-	-	-	down	-	-	down	down
Q4ZFC7	-	-	down	down	-	-	down	down
J3KT77	up	-	up	up	-	-	up	up
D6MJK8	-	-	-	-	-	-	up	up
Q8WX94	-	-	up	-	-	-	up	up
G4W0U1	-	-	-	down	-	-	down	down
Q9TPV1	-	-	-	-	-	-	up	up
J7HBF1	-	-	-	-	-	-	-	up
E5RIZ5	-	-	-	-	-	-	down	down
F8W056	-	-	-	down	-	-	-	down
A0A024R3M4	-	-	up	-	-	-	-	-
Q05BR7	-	-	-	-	-	-	up	-
M9P8G7	-	-	-	-	-	-	up	up
Q6PJ69	-	-	up	-	-	-	-	-
F8W0J6	-	-	-	-	-	-	down	-
G1EQE4	-	-	-	-	-	-	up	up
R4QT87	-	-	-	-	-	-	up	up
J3KQY6	up	-	up	-	-	-	up	up
D6RAQ0	-	-	-	down	-	-	-	-
D6MJ83	-	-	-	-	-	-	up	up
A0A060VCZ1	-	-	-	-	-	-	up	up
Q9UBC5	-	-	up	up	-	-	up	up
H0YCN7	-	-	-	down	-	-	down	-
D6MJA7	-	-	-	-	-	-	up	up
Q9UI89	-	-	-	-	-	-	-	up
Q6SPF0	-	-	-	-	-	-	up	up
Q8WW44	-	-	up	-	-	-	-	-
Q6WQ82	-	-	down	down	-	-	down	down
L8EAH5	-	-	up	-	-	-	up	up
J9PWM7	-	-	-	-	-	-	up	up
Q9TQ42	-	-	-	-	-	-	up	up
Q5JRK9	-	-	up	-	-	-	up	up
Q861A9	-	-	-	-	-	-	up	up
F8VS53	-	-	up	-	-	-	up	up
A0A023I7F4	-	-	down	down	-	-	down	down
D1J6X4	-	-	-	-	-	-	up	up
H7C5P6	-	-	up	-	-	-	up	up
Q14888	-	-	up	up	-	-	up	up
O43688	-	-	up	-	-	-	-	-
G0WJE9	-	-	-	-	-	-	up	up
E9PSA9	-	-	up	up	-	-	up	up
I3L2X0	-	-	up	-	-	-	up	-
D6MKX0	-	-	-	-	-	-	up	up
M0QXZ5	up	-	-	-	-	-	-	up
J9PWX2	-	-	-	-	-	-	up	up
I3PZ06	-	-	-	down	-	-	down	down
Q6PH79	-	-	up	-	-	-	up	up
F5H7N2	-	-	up	up	-	-	up	up
F5H366	-	-	up	-	-	-	-	-
Q4W5S4	-	-	up	up	-	-	-	up
H0YGS7	-	-	up	-	-	-	-	-
F8WDH9	-	-	up	-	-	-	up	up
D7NP34	-	-	-	-	-	-	up	up
A4USG4	-	-	-	-	-	-	up	up
C9WEW1	-	-	-	-	-	-	up	up
U5YJK6	-	-	-	-	-	-	up	up
P01911	-	-	-	-	-	-	up	up
M0R2N1	-	-	-	-	-	-	up	-
B2DFH6	-	-	-	-	-	-	up	up
M4M809	-	-	-	-	-	-	up	up
M0QXG1	-	-	up	-	-	-	up	up
Q01581	-	-	up	up	-	-	-	-
Q5VW27	-	-	up	-	-	-	up	up
R4QGG8	-	-	-	-	-	-	up	up
Q5SAF4	-	-	down	down	-	-	down	down
C9JEF4	-	-	up	-	-	-	-	-
Q9HBG6	-	-	-	down	-	down	-	-
E5RJV2	-	-	-	-	-	-	-	down
M0QZ63	up	-	up	-	-	-	up	up
J3QRV8	-	-	-	-	-	-	down	down
D3DPD9	-	-	down	down	-	-	down	down
K7EPZ5	-	-	-	down	-	-	down	down
D6MKZ4	-	-	-	-	-	-	up	up
A0A059R566	-	-	-	down	-	-	down	down
V9GYS1	up	-	up	up	-	-	up	up
F8RHE4	-	-	-	-	-	-	up	up
E2GJE3	-	-	-	-	-	-	up	up
U5YBM8	-	-	-	-	-	-	up	up
D6R934	-	-	-	-	-	-	up	up
E9RK91	-	-	-	-	-	-	up	up
X5BIK3	-	-	-	down	-	-	down	down
A0A024R7G0	up	-	-	-	-	-	up	up
Q6ZSM3	-	-	up	up	-	-	up	up
D6REN7	-	-	up	up	-	-	-	-
U3KPW1	-	-	up	-	-	-	up	up
C5E7P3	-	-	-	-	-	-	up	up
E9PQM1	-	-	up	up	-	-	up	up
U5YMM6	-	-	-	-	-	-	up	up
A0A059RHF6	-	-	-	-	-	-	down	down
Q9GZR0	-	-	up	-	-	-	up	up
H2BE88	-	-	-	-	-	-	up	up
D6C6G2	-	-	-	-	-	-	up	up
C9JE61	-	-	up	-	-	-	up	up
P02549	-	-	up	-	-	-	-	-
O60361	-	-	-	-	-	-	down	down
B7ZBK8	-	-	-	up	-	-	-	-
P78482	-	-	up	-	-	-	-	up
H0YA72	-	-	down	down	-	-	down	down
P31323	-	-	-	-	-	-	-	down
E9ABV2	-	-	-	-	-	-	up	up
Q99988	up	-	-	up	-	-	up	up
O94979	-	up	-	-	-	-	-	-
D2EAF6	-	-	-	-	-	-	up	up
M4PM71	down	-	-	down	-	-	-	-
C9K0F2	-	-	up	-	-	-	-	up
Q8IZB6	-	-	up	up	-	-	up	up
Q8N6K0	up	-	up	-	-	-	up	up
Q6RR39	-	-	-	down	-	-	down	down
E7EPD2	-	-	up	up	-	-	up	-
S4R3D0	-	-	-	-	-	-	up	up
D7NPQ2	-	-	-	-	-	-	up	up
A0A024R2C8	up	-	up	-	-	-	up	up
Q8N239	-	-	up	-	-	-	up	up
P31151	-	-	up	-	-	-	-	-
H0YAU8	-	-	-	down	-	-	-	-
H0Y8G1	-	-	down	down	-	-	-	-
G1EPI2	-	-	-	-	-	-	up	up
E5RIF4	-	-	-	-	-	-	down	-
H0Y5R0	-	-	up	-	-	-	up	up
B1AL69	-	-	-	down	-	-	-	-
H0YK64	-	-	up	-	-	-	-	-
E5RK51	-	-	up	-	-	-	up	up
E5RHH6	-	-	down	down	-	-	-	-
Q30005	-	-	-	-	-	-	up	up
Q2NKM7	-	-	-	down	-	-	down	down
G1EP03	-	-	-	-	-	-	up	up
X5D9I7	-	-	up	-	-	-	up	up
C9JAB5	-	-	up	-	-	-	-	up
H9C3I7	-	-	-	-	-	-	up	up
K7EQ73	up	-	up	up	-	-	up	up
D3U770	-	-	-	-	-	-	up	up
H3BSR0	-	-	down	down	-	-	down	-
E9LXY2	-	-	-	-	-	-	up	up
H0YC99	-	-	up	-	-	-	up	up
Q95IZ6	-	-	-	-	-	-	up	up
D2KI85	-	-	up	-	-	-	up	up
Q8IZ69	-	-	-	down	-	-	-	-
L7XKN1	-	-	down	down	-	-	down	down
S6FM58	-	-	-	-	-	-	up	up
Q2MK90	-	-	-	-	-	-	up	up
A6PVT7	-	-	up	-	-	-	-	-
F4YU06	-	-	-	-	-	-	up	up
B9ZVR7	-	-	up	-	-	-	-	-
Q6RCM2	-	-	-	-	-	-	up	up
O43824	-	-	-	down	-	-	down	down
Q9UDX4	-	-	up	-	-	-	up	up
Q9H0R3	-	-	-	down	-	-	-	-
Q0KH83	-	-	up	-	-	-	up	up
G9HRL0	-	-	-	-	-	-	up	up
Q9C029	-	-	up	up	-	-	up	up
Q96RN1	-	-	up	-	-	-	up	up
Q8N6U2	up	-	up	up	-	-	up	up
D7NTD1	-	-	up	up	-	-	-	up
P62256	-	-	-	up	-	-	up	-
Q6ZW33	up	-	-	-	-	-	-	-
J7H4F6	-	-	-	-	-	-	-	down
F5H107	-	-	up	-	-	-	-	up
P01130	up	-	up	up	-	-	up	-
Q9HB40	-	-	-	up	-	-	up	-
Q6Q9Z7	-	-	-	down	-	-	down	-
Q9UHL7	-	-	-	-	-	-	down	-
U5YEC1	-	-	-	-	-	-	up	up
Q9Y2P5	-	-	-	down	-	-	down	down
L0BXS7	-	-	-	-	-	-	up	up
E9LY46	-	-	-	-	-	-	up	up
Q92598	-	up	-	-	-	-	-	-
J3KP30	-	-	-	down	-	-	-	-
C7E568	-	-	-	-	-	-	up	up
Q16495	-	-	up	-	-	-	up	up
H0YHN9	-	-	-	-	-	-	-	down
F5H726	-	-	-	-	-	-	down	-
O14904	-	-	up	-	-	-	-	up
Q9NZH5	-	-	-	-	-	-	-	down
Q8WXS4	-	-	-	up	-	-	up	up
G1EMM2	-	-	-	-	-	-	up	up
H7BZS8	up	-	up	up	-	-	up	up
F8W0V2	-	-	-	up	-	-	up	up
Q6UDR6	-	-	up	-	-	-	up	up
M0R0M0	-	-	up	-	-	-	-	up
U6BM98	-	-	-	-	-	-	up	up
Q96CV8	-	-	-	-	-	-	down	-
I6NVM0	-	-	-	-	-	-	up	up
I3L283	-	-	-	down	-	-	-	-
H0YKM5	down	-	-	-	-	-	-	-
U6EFP1	-	-	-	-	-	-	up	up
H6V6L0	-	-	up	-	-	-	up	up
D7NNU1	-	-	-	-	-	-	up	up
T1R367	-	-	-	-	-	-	up	up
A5HB95	-	-	up	-	-	-	up	-
O60229	-	-	up	-	-	-	-	up
D9UC13	-	-	-	-	-	-	up	up
C9JZB1	-	-	up	up	-	-	up	up
F2VNP9	-	-	-	-	-	-	up	up
M9P9L7	-	-	-	-	-	-	up	up
C9J313	-	-	-	down	-	-	down	down
Q9P1U1	-	-	up	down	-	-	up	up
B1AN51	up	-	up	up	-	-	up	up
E9PJW0	-	-	-	up	-	-	-	-
D7NR08	-	-	-	-	-	-	up	up
P01266	-	-	-	-	-	up	-	-
H7C4Z7	-	-	up	-	-	-	up	up
A2TH17	-	-	-	-	-	-	up	up
E5RFE2	-	-	up	up	-	-	up	up
U3RKH9	-	-	-	-	-	-	up	up
K4IT57	-	-	-	-	-	-	up	up
A8MTF8	-	-	up	-	-	-	up	up
D5M8G9	-	-	-	-	-	-	up	up
U5LKN0	-	-	up	up	-	-	up	up
H0YD32	-	-	up	up	-	-	up	up
E5RII7	-	-	up	-	-	-	-	-
A4D1R9	-	-	-	-	-	-	down	-
Q5Y7G6	-	-	-	-	-	-	up	up
O95047	-	-	up	up	-	-	up	up
A7E2X1	-	-	up	up	-	-	-	up
U5XI03	-	-	up	-	-	-	up	up
Q9C086	-	-	up	-	-	-	-	-
K7PML8	-	-	up	-	-	-	-	-
E7ERH8	-	-	-	down	-	-	-	up
A8WI61	-	-	-	down	-	-	-	-
T1S9D5	-	-	up	up	-	-	up	up
Q9UKV8	-	up	-	-	-	-	-	-
D6W591	-	-	up	up	-	-	up	up
H0YNT6	-	-	up	up	-	-	up	up
B5LZ22	-	-	-	-	-	-	up	up
A0A059RR08	-	-	-	-	-	-	down	down
H7C418	-	-	-	up	-	-	-	up
Q9P0K5	-	-	up	-	-	-	up	up
A8K3D2	-	-	up	-	-	-	-	-
Q9HC36	-	-	-	down	-	-	-	down
Q7YPW3	-	-	-	-	-	-	up	up
Q3LTJ1	-	-	-	-	-	-	up	up
C9WES3	-	-	-	-	-	-	up	up
V5LKG1	-	-	-	-	-	-	up	up
H0Y638	-	-	-	down	-	-	down	down
U5IT58	-	-	-	-	-	-	up	up
J9PW14	-	-	-	-	-	-	up	up
G1END3	-	-	-	-	-	-	up	up
F8W6J8	-	-	-	-	-	-	up	up
Q9NZU1	-	-	up	-	-	-	up	up
Q5EE01	-	-	-	down	-	-	down	down
G0ZDU4	-	-	-	-	-	-	up	up
F6KS20	-	-	-	-	-	-	up	up
B2CY73	-	-	-	-	-	-	up	up
I3L2T8	-	-	up	-	-	-	-	-
D4HP95	-	-	-	-	-	-	up	up
J7KBW8	-	-	-	down	-	-	down	down
Q5MD70	-	-	-	-	-	-	up	up
C9J5E5	-	-	up	-	-	-	-	-
Q8WTU0	-	-	up	-	-	-	up	up
C9IZI1	-	-	up	-	-	-	up	up
B7ZLW8	-	-	-	down	-	-	down	-
F8VVF9	-	-	up	-	-	-	-	-
F5H2V7	-	-	up	-	-	-	-	up
A0A024R572	-	-	-	down	-	-	-	-
M0R1Y8	-	-	-	-	-	-	-	up
Q96MG2	-	-	up	-	-	-	up	up
F5H1Z2	-	-	-	-	-	-	down	-
D7NSR3	-	-	-	-	-	-	up	up
R4I3I1	-	-	-	-	-	-	up	up
F8VVE2	-	-	up	up	-	-	up	up
C8CJC2	-	-	-	-	-	-	up	up
Q8TF20	-	-	down	-	-	-	-	-
X2QIK8	-	-	-	-	-	-	up	up
J3QQJ1	-	-	-	-	-	-	-	up
F2VYJ7	-	-	-	-	-	-	up	up
Q8IWM0	-	-	-	-	-	-	down	down
F8R133	-	-	-	-	-	-	up	up
P13762	-	-	-	-	-	-	up	up
A0A059QG38	-	-	-	down	-	-	down	down
A3FG66	-	-	-	-	-	-	up	up
A0A024R4R9	-	-	-	-	-	-	up	-
D2DKT1	-	-	-	-	-	-	up	up
D6RBA6	-	-	-	-	-	-	-	down
M1TIV4	-	-	-	-	-	-	-	up
F2VP63	-	-	-	-	-	-	up	up
E5RI17	-	-	up	up	-	-	up	up
C9E311	-	-	-	-	-	-	up	up
H0YHY1	-	-	up	-	-	-	-	-
Q8IX90	-	-	-	down	-	-	down	down
C9JPD5	-	-	up	-	-	-	-	up
K7P506	-	-	-	-	-	-	up	up
L0BW55	-	-	-	-	-	-	up	up
J3QRN4	-	-	-	-	-	-	up	-
H0Y9W9	-	-	-	up	-	-	up	up
E9PPZ2	-	-	up	up	-	-	-	-
Q8NEI7	-	-	up	-	-	-	-	up
Q7Z4L0	-	-	up	-	-	-	up	up
G1EPV0	-	-	-	-	-	-	up	up
E7EWD3	-	-	up	-	-	-	up	up
L8E771	-	-	up	-	-	-	up	up
A8WBZ2	-	-	up	up	-	-	up	up
Q5R211	-	-	up	up	-	-	up	up
B4DY13	-	-	down	down	-	-	down	down
T2DPX1	-	-	-	-	-	-	up	up
A0A024R6J9	-	-	up	-	-	-	-	-
C9JXX7	-	-	-	down	-	-	down	down
A0A024RAZ2	-	-	up	up	-	-	up	up
U5YCG5	-	-	-	-	-	-	up	up
Q86YH6	-	-	-	-	-	down	-	-
G1EPH5	-	-	-	-	-	-	up	up
B4Z1E1	-	-	-	-	-	-	up	up
Q29934	-	-	-	-	-	-	up	up
J3QSA8	-	-	-	up	-	-	up	up
H0YCB0	-	-	-	up	-	-	up	up
D2DTW2	-	-	up	up	-	-	up	up
H6UV87	-	-	-	-	-	-	up	up
Q717R9	-	-	-	-	-	-	up	-
Q86VX9	-	-	-	down	-	-	down	-
H0YDU3	-	-	-	up	-	-	-	-
Q8IW36	-	-	-	-	-	-	down	down
A0A024RAP2	-	-	up	up	-	-	-	-
I6YRR3	-	-	-	-	-	-	-	up
L8E8U5	-	-	up	-	-	-	up	up
G1EQB1	-	-	-	-	-	-	up	up
E5RHX6	-	-	-	up	-	-	-	down
A2VCN3	-	-	up	-	-	-	-	up
S5DHI0	-	-	-	-	-	-	up	up
D6RJ87	-	-	up	up	-	-	up	-
F8WDC7	-	-	-	down	-	-	down	down
D6ML31	-	-	-	-	-	-	up	up
P13866	-	-	up	-	-	-	up	up
R4GMP5	up	-	up	-	-	-	up	up
Q9ULX3	-	-	down	down	-	-	down	down
D5FHR6	-	-	-	-	-	-	up	up
E2GJG4	-	-	-	-	-	-	up	up
D7F472	-	-	up	-	-	-	up	up
C8CJB7	-	-	-	-	-	-	up	up
B4E351	-	-	up	up	-	-	up	up
Q96KK3	-	-	up	-	-	-	-	up
Q8IZ20	-	-	up	-	-	-	-	up
F2Z2N5	-	-	up	-	-	-	-	-
H9QCS1	-	-	down	down	-	-	down	down
L0R375	-	-	-	-	-	-	up	up
E9PI66	-	-	-	-	-	-	down	-
D5FHP7	-	-	-	-	-	-	up	up
O78183	-	-	-	-	-	-	up	up
E5RIL0	-	-	-	up	-	-	-	up
Q7L4E1	-	-	up	-	-	-	-	-
U5YC35	-	-	-	-	-	-	up	up
Q8SND0	-	-	-	-	-	-	up	up
Q9UQB3	-	-	up	up	-	-	-	up
C9J412	-	-	up	up	-	-	up	up
D5FHF7	-	-	-	-	-	-	up	up
C0KLR5	-	-	-	-	-	-	up	up
Q7Z3E1	up	-	-	-	-	-	-	-
F8WBJ4	-	-	-	up	-	-	-	-
D6MJD6	-	-	-	-	-	-	up	up
Q9BCS8	-	-	-	-	-	-	up	up
Q9Y4F4	-	-	-	up	-	-	-	-
N0A2P9	-	-	-	-	-	-	up	up
E5RK96	-	-	up	-	-	-	up	up
A0A024RBH5	-	-	-	-	-	-	down	-
Q4EYI9	-	-	down	down	-	-	down	down
Q86WJ2	-	-	-	down	-	-	down	down
H0YAB5	-	-	-	-	-	-	down	down
B2NJ16	-	-	-	-	-	-	up	up
H0YBK0	-	-	-	-	-	-	-	down
O78051	-	-	-	-	-	-	up	up
Q8NH40	-	-	up	-	-	-	up	up
F4ZZU5	-	-	-	-	-	-	up	up
D0EP75	-	-	-	-	-	-	up	up
Q53LP3	-	-	-	-	-	-	up	up
A0A059QLZ9	-	-	-	down	-	-	down	down
Q8IWC1	-	-	down	down	-	-	down	down
B7ZLG2	-	-	up	up	-	-	up	up
H0YCH7	-	-	up	-	-	-	-	up
G0ZMH4	-	-	-	-	-	-	up	up
H7C3A9	-	-	-	-	-	-	-	up
H3BQI9	up	-	-	-	-	-	-	up
C9JDI3	-	-	up	-	-	-	up	up
O14841	-	-	-	-	-	-	up	-
H3BTB0	up	-	-	-	-	-	-	-
I6NXJ4	-	-	-	-	-	-	up	up
G3V5Y6	-	-	-	-	-	-	-	up
Q7YP62	-	-	-	-	-	-	up	up
D5FHV0	-	-	-	-	-	-	up	up
Q96HZ6	down	-	-	-	-	-	-	-
F5H6Y3	-	-	up	up	-	-	up	up
D6MLP7	-	-	-	-	-	-	up	up
T1WF30	-	-	-	-	-	-	up	up
Q4EZ86	-	-	down	down	-	-	down	down
B3VTQ2	-	-	-	-	-	-	up	up
U5IS80	-	-	-	-	-	-	up	up
F5H282	-	-	-	-	-	-	down	-
A7X5C2	-	-	-	-	-	-	up	up
F8VRD4	up	-	up	-	-	-	up	up
K7EPQ7	-	-	-	-	-	-	up	-
H0YL60	-	-	-	up	-	-	up	up
F6IQP5	-	-	-	-	-	-	up	up
Q13206	-	-	-	down	-	-	down	down
E9PIF2	-	-	-	down	-	-	down	down
Q8MH47	-	-	up	-	-	-	-	up
Q5T4Q8	-	-	-	up	-	-	up	up
K4RID0	-	-	-	-	-	-	up	up
K7P5W3	-	-	-	-	-	-	up	up
P57789	-	-	down	-	-	-	-	-
M0R304	-	-	-	-	-	-	up	-
E7EP66	-	-	up	up	-	-	up	up
E0YTH3	-	-	-	-	-	-	up	up
G9HW69	-	-	-	-	-	-	up	up
Q14566	-	-	down	down	-	-	down	down
G8FV57	-	-	-	-	-	-	up	up
Q8NEG0	-	-	up	-	-	-	up	up
C9JLS3	down	-	-	-	-	-	-	-
Q9C0F0	-	-	up	-	-	-	up	up
Q56D16	-	-	-	-	-	-	up	up
G1ENL7	-	-	-	-	-	-	up	up
Q6UXT8	up	-	-	-	-	-	-	-
Q6PIZ9	-	-	up	-	-	-	up	up
W0G8G7	-	-	-	-	-	-	up	up
Q49A14	-	-	up	-	-	-	up	up
Q9HBL7	-	-	-	-	-	-	down	-
Q5XKL5	-	-	up	-	-	-	-	-
H0YDZ5	-	-	up	-	-	-	-	up
F2VYK4	-	-	-	-	-	-	up	up
E3UM70	-	-	-	-	-	-	up	up
D6R9S2	-	-	up	-	-	-	up	-
Q86V29	-	-	-	-	-	-	-	down
Q4EZ60	-	-	down	down	-	-	down	down
Q05BV8	-	-	-	-	-	-	down	down
D6RA13	-	-	-	-	-	-	down	down
Q8WUU8	-	-	up	-	-	-	-	up
M9PA31	-	-	-	-	-	-	up	up
Q546S1	up	-	up	up	-	-	up	up
Q04695	-	-	up	up	-	-	up	up
D6RB95	down	-	-	-	-	-	-	-
G1EP84	-	-	-	-	-	-	up	up
E9PBL0	-	-	up	up	-	-	up	-
Q86UR0	-	-	-	up	-	-	up	up
V5NQZ6	-	-	-	-	-	-	up	up
Q09HS5	-	-	-	-	-	-	up	up
M0QYB6	-	-	up	up	-	-	up	up
D3U3Z5	-	-	-	-	-	-	up	up
V5L7G8	-	-	-	-	-	-	up	up
C8C071	-	-	down	-	-	-	-	-
Q6B9Y4	-	-	up	-	-	-	-	up
C9JCR2	-	-	up	-	-	-	-	-
M4WJD1	-	-	-	-	-	-	up	up
Q12799	-	-	up	-	-	-	up	up
H3BUI1	-	-	-	down	-	-	down	down
C9JEY3	up	-	up	up	-	-	up	up
K7X0G5	-	-	-	-	-	-	up	up
H0YDC0	-	-	-	-	-	-	down	down
H0YFY8	-	-	-	down	-	-	down	down
D6RHU5	-	-	up	-	-	-	up	up
F8RHC4	-	-	-	-	-	-	up	up
E5RHC3	-	-	up	-	-	-	-	-
Q9UKI3	-	-	up	up	-	-	-	-
Q9BRQ5	-	-	up	up	-	-	up	up
Q99457	-	-	-	down	-	-	down	-
A9Z199	-	-	-	-	-	-	up	up
Q861G3	-	-	-	-	-	-	up	up
J7JHS1	-	-	-	-	-	-	up	up
B2ZHW7	-	-	-	-	-	-	up	up
Q2F6I0	-	-	-	-	-	-	up	up
Q6AZ91	-	-	up	-	-	-	up	up
F5H433	-	-	up	-	-	-	-	up
Q95IT5	-	-	-	-	-	-	up	up
F8W7T1	-	-	-	down	-	-	down	down
E2D5N2	-	-	-	-	-	-	up	up
B1VK37	-	-	-	-	-	-	up	up
H0YAR7	-	-	-	up	-	-	-	-
A7L6C2	-	-	-	-	-	-	up	up
D2DKI2	-	-	-	-	-	-	up	up
A3KFI1	-	-	-	up	-	-	up	up
E9JWK5	-	-	down	down	-	-	down	down
Q4EWG1	-	-	down	down	-	-	down	down
A0A060AQ09	-	-	-	-	-	-	up	up
Q2KHQ6	-	-	up	up	-	-	up	up
M0R1W8	-	-	-	up	-	-	up	-
K7P5J9	-	-	-	-	-	-	up	up
H3BPH4	-	-	down	down	-	-	down	down
D1MZT9	-	-	-	-	-	-	up	up
Q9UI50	-	-	up	-	-	-	up	up
E7BYA8	-	-	-	-	-	-	up	up
G1EP37	-	-	-	-	-	-	up	up
D7NNN7	-	-	-	-	-	-	up	up
Q9NQW1	-	-	-	-	-	-	up	up
Q8TC83	-	-	-	down	-	-	down	-
F2VP59	-	-	-	-	-	-	up	up
A1ED57	-	-	-	-	-	-	up	up
H0YLR3	-	-	-	down	-	-	down	-
C0M135	-	-	-	-	-	-	up	up
U3THN0	-	-	up	up	-	-	up	up
H9QE13	-	-	down	down	-	-	down	down
Q6P2H9	-	-	-	up	-	-	up	-
M1F5P7	-	-	-	-	-	-	up	up
F8VNT7	-	-	-	-	-	-	-	up
D6C6G8	-	-	-	-	-	-	up	up
E9PK09	-	-	down	down	-	-	down	-
Q7Z6L0	-	-	up	up	-	-	up	-
M5ESV5	-	-	-	-	-	-	up	up
T1WFD5	-	-	-	-	-	-	up	up
Q6IF00	-	-	up	-	-	-	up	up
Q12926	-	-	up	-	-	-	-	up
H0Y9F4	-	-	up	-	-	-	up	up
Q75MQ9	-	-	up	up	-	-	up	up
H7C4V5	-	-	-	-	-	-	up	-
K7EIP0	up	-	up	up	-	-	up	-
F5GZ45	-	-	up	up	-	-	up	up
B1AHR5	-	-	up	-	-	-	-	up
A4Z6Y1	-	-	-	-	-	-	up	up
O14578	-	-	-	-	-	-	down	down
F8WAY0	-	-	-	down	-	-	-	-
H6A2G4	-	-	-	-	-	-	up	up
C9J6F8	-	-	down	down	-	-	down	down
E9PSE6	-	-	down	down	-	-	-	-
F4YTD1	-	-	-	-	-	-	up	up
A0A024R857	-	-	up	-	-	-	-	-
P78348	-	-	-	up	-	-	up	up
D6RGE6	-	-	up	-	-	-	up	up
H7C5B1	-	-	up	up	-	-	up	up
C9JPI6	-	-	-	down	-	-	down	down
A6NEL2	-	-	up	-	-	-	up	up
Q6NT72	-	-	up	up	-	-	-	up
F6KRQ8	-	-	-	-	-	-	up	up
R9QG79	-	-	up	up	-	-	-	up
Q8WW76	-	-	up	-	-	-	up	up
F8WCZ3	-	-	-	-	-	-	-	up
Q14FK6	-	-	-	-	-	-	up	up
Q8WUA8	-	-	up	-	-	-	up	-
Q9UPK8	-	-	up	-	-	-	up	up
Q95IG1	-	-	-	up	-	-	up	up
Q6QWD4	-	-	up	-	-	-	up	up
D6RBY4	-	-	-	-	-	-	up	up
Q99848	-	-	-	down	-	-	down	down
E7EWW4	-	-	-	up	-	-	-	-
Q96KP6	-	up	up	-	-	up	-	up
A2VDJ5	up	-	up	-	-	-	up	up
U5QET8	-	-	up	up	-	-	up	up
Q05CG0	-	-	up	up	-	-	up	up
H7C3M7	-	-	up	-	-	-	-	-
Q9P266	-	-	-	-	-	-	up	up
Q9NYR8	-	-	up	-	-	-	up	up
H3BN01	-	-	-	-	-	-	up	-
O78081	-	-	-	-	-	-	up	up
H6SFX1	-	-	-	-	-	-	up	up
A6NIV6	-	-	up	-	-	-	up	up
C8CH88	-	-	-	-	-	-	up	up
A1E2T0	-	-	-	-	-	-	up	up
D2DKZ5	-	-	-	-	-	-	up	up
U3RF91	-	-	-	-	-	-	up	up
P46091	-	-	-	-	-	-	up	up
A6NL85	-	-	up	up	-	-	up	up
J3QSG8	-	-	up	up	-	-	up	up
Q6P5W9	-	-	up	-	-	-	up	up
G9HV65	-	-	up	up	-	-	up	up
F6R0H4	-	-	-	down	-	-	down	-
C9JNU3	-	-	up	up	-	-	up	up
A0A024RAU5	-	-	up	-	-	-	up	up
Q96M95	up	-	up	up	-	-	up	up
H9E8V5	-	-	-	-	-	-	up	up
G3V3D5	-	-	-	-	-	-	-	down
Q9BV79	-	-	-	down	-	-	-	-
P52926	-	-	-	down	-	-	down	down
P28908	-	-	-	-	-	-	up	up
E9PS09	-	-	-	up	-	-	up	up
B4E372	-	-	-	-	-	-	up	up
H3BP09	up	-	-	-	-	-	up	-
Q03989	up	-	up	up	-	-	up	up
Q67AL1	-	-	-	-	-	-	up	up
H3BSB9	-	-	down	-	-	-	-	-
F2WI82	-	-	-	-	-	-	down	down
Q7YQA6	-	-	-	-	-	-	up	up
J3KS83	-	-	up	-	-	-	up	up
Q4GWZ9	-	-	-	-	-	-	up	up
Q5VX72	-	-	up	up	-	-	up	up
P00740	-	-	up	-	-	-	up	up
A0FJ58	-	-	down	down	-	-	down	down
Q8N8V2	-	-	up	up	-	-	up	up
P82279	-	-	up	-	-	-	-	up
P51684	-	-	up	-	-	-	up	up
G3CIG6	-	-	up	-	-	-	up	up
A0A024RE01	-	-	-	up	-	-	up	up
H7BXS7	-	-	-	-	-	-	-	up
Q9UQT5	-	-	-	-	-	-	up	up
Q6PE46	-	-	up	-	-	-	up	up
B7ZM40	-	-	-	down	-	-	down	down
Q9MYI1	-	-	-	-	-	-	up	up
Q96LI1	-	-	-	-	-	-	-	up
I3QHP5	-	-	-	-	-	-	up	up
B7WPN9	-	-	up	-	-	-	up	up
Q8HWP1	-	-	-	-	-	-	up	up
M0QZB2	-	-	up	-	-	-	up	up
A7MD96	-	-	up	-	-	-	-	-
M9PNV1	-	-	-	-	-	-	up	up
I4EPF2	-	-	-	-	-	-	up	up
D3JV26	-	-	-	-	-	-	up	up
Q9TQF6	-	-	-	-	-	-	up	up
Q9Y221	-	-	down	down	-	-	down	down
Q9UN19	-	-	up	up	-	-	-	-
Q4VXN7	-	-	-	up	-	-	up	-
M9P9P9	-	-	-	-	-	-	up	up
B7Z6U3	-	-	-	-	-	-	up	up
F5GZY0	-	-	-	-	-	-	up	up
P41247	-	-	down	down	-	-	down	down
D6R9Q2	-	-	up	-	-	-	up	up
Q96TC5	-	-	-	up	-	-	up	up
Q8N8M0	-	-	up	up	-	-	-	-
C9JZH4	-	-	up	-	-	-	up	up
A1L484	-	-	up	-	-	-	up	up
G9LJ24	-	-	down	down	-	-	down	down
Q8NGJ5	-	-	up	-	-	-	-	-
Q2T9J0	down	-	-	-	-	-	-	-
Q6F3D9	-	-	-	-	-	-	up	up
G0WVC2	-	-	-	-	-	-	up	up
U5QEV1	-	-	up	up	-	-	up	up
Q8IY56	-	-	-	-	-	-	down	-
P04053	-	-	up	-	-	-	-	up
D7NSQ7	-	-	-	-	-	-	up	up
Q99755	-	-	up	-	-	-	-	-
F8R152	-	-	-	-	-	-	up	up
A0A059TD09	-	-	up	-	-	-	-	-
F8WAL3	down	-	-	-	-	-	-	-
Q9H792	-	-	up	-	-	-	-	-
O19640	-	-	-	-	-	-	up	up
Q06HC2	-	-	up	up	-	-	-	up
E7BY94	-	-	-	-	-	-	up	up
V9GYA4	up	-	up	up	-	-	up	up
G3V278	up	-	up	up	-	-	up	up
D2DKU3	-	-	-	-	-	-	up	up
H3BTQ4	-	-	-	-	-	-	up	up
Q9NYP6	-	-	up	-	-	-	up	up
G1ENJ3	-	-	-	-	-	-	up	up
H7C2U3	down	-	-	-	-	-	-	-
G5E950	-	-	up	-	-	-	-	up
D5FHN9	-	-	-	-	-	-	up	up
A0PFV6	-	-	-	-	-	-	up	up
C9J6C8	-	-	-	-	-	-	up	up
O14986	-	-	down	down	-	-	down	down
Q2M2E3	-	-	up	-	-	-	up	up
J9PWW7	-	-	-	-	-	-	up	up
C9JPE3	-	-	-	-	-	-	-	down
C0KJZ9	-	-	-	-	-	-	up	up
B0QY93	-	-	up	-	-	-	up	up
O43526	-	-	up	-	-	-	-	up
B4E191	-	-	up	-	-	-	-	-
M9PNR5	-	-	-	-	-	-	up	up
D7NSS3	-	-	-	-	-	-	up	up
E9PR46	up	-	up	-	-	-	up	up
D5FHW0	-	-	-	-	-	-	up	up
Q8WMA2	-	-	-	-	-	-	up	up
E2J112	-	-	down	down	-	-	down	down
J3KSY6	-	-	-	down	-	-	down	down
Q8IUR5	-	-	-	-	-	-	down	down
Q6UWG9	-	-	up	-	-	-	up	up
Q5TH61	-	-	-	down	-	-	-	-
E9PQE6	up	-	up	up	-	-	up	up
X5D7P6	-	-	up	up	-	-	up	up
Q95365	-	-	-	-	-	-	up	up
F5H5Q3	-	-	up	up	-	-	up	up
Q7Z3D4	-	-	-	-	-	-	up	up
Q96QS1	-	-	-	-	-	-	up	-
M9PAF4	-	-	-	-	-	-	up	up
L8EAR1	-	-	-	-	-	-	down	-
P14136	-	-	up	-	-	-	-	up
E9PNG6	-	-	up	up	-	-	up	up
D6C6A4	-	-	-	-	-	-	up	up
F6IQ96	-	-	-	-	-	-	up	up
C9K0L8	-	-	up	up	-	-	-	-
B1PKZ2	-	-	-	-	-	-	up	up
Q29974	-	-	-	-	-	-	up	up
H0YCT2	-	-	up	-	-	-	-	up
C9JL88	-	-	-	-	-	-	-	down
B2XHG7	up	-	-	-	-	-	-	up
D5M8E3	-	-	-	-	-	-	up	up
K7ERU6	-	-	up	-	-	-	-	-
R9QZG1	-	-	-	-	-	-	up	up
Q9UPY5	-	-	down	down	-	-	down	-
G4XG01	-	-	-	-	-	-	up	up
Q9HCU9	-	-	-	down	-	-	-	-
Q7Z5M8	-	-	up	-	-	-	up	up
Q5QR55	-	-	-	-	-	-	up	up
F1CME8	-	-	up	-	-	-	up	up
C0M140	-	-	-	-	-	-	up	up
M0R0W4	-	-	up	-	-	-	up	up
Q9MY95	-	-	-	-	-	-	up	up
Q5IEC2	-	-	-	-	-	-	-	up
O19587	-	-	-	-	-	-	up	up
Q8TF08	-	-	up	-	-	-	up	up
C9WCR0	-	-	-	-	-	-	up	up
I6MHG9	-	-	-	-	-	-	up	up
D7GK35	-	-	-	-	-	-	up	up
J3QRG6	-	-	up	-	-	-	-	-
Q8N6Y1	-	-	down	down	-	-	down	down
Q702H0	-	-	-	-	-	-	up	up
F5H2D7	-	-	up	-	-	-	up	up
D4HPK8	-	-	-	-	-	-	up	up
Q99965	-	-	up	-	-	-	up	up
Q96IB3	-	-	down	down	-	-	down	-
E9LY37	-	-	-	-	-	-	up	up
C0LAB7	-	-	-	-	-	-	up	up
Q95HC2	-	-	-	-	-	-	up	up
C0JT28	-	-	up	-	-	-	-	up
P98179	-	-	-	-	-	-	down	-
U3KQK3	-	-	-	down	-	-	down	-
P35321	-	-	up	up	-	-	up	up
E5RFQ0	-	-	-	-	-	-	down	-
M0R2Z3	-	-	-	down	-	-	down	down
H0Y930	-	-	up	-	-	-	-	up
F6QWW5	-	-	up	-	-	-	up	up
Q30KQ9	-	-	up	-	-	-	up	up
E2D5P1	-	-	-	-	-	-	up	up
U5YEC6	-	-	-	-	-	-	up	up
Q5T6X2	-	-	-	down	-	-	down	down
H7C262	-	-	up	up	-	-	-	-
F5GZP3	-	-	-	-	-	-	down	down
A5XEJ2	up	-	up	up	-	-	up	up
P29016	-	-	-	down	-	-	down	down
G0KXG8	-	-	-	-	-	-	up	up
F8WD50	-	-	up	-	-	-	-	-
D3DPB9	up	-	up	-	-	-	up	up
A6NJZ3	up	-	up	-	-	-	-	up
J3QS00	-	-	-	-	-	-	-	up
G9HZ40	-	-	-	-	-	-	up	up
G3XL48	-	-	-	-	-	-	up	up
A2A2U1	-	-	up	down	-	-	-	-
L8ECN5	-	-	up	-	-	-	up	up
A4FVA5	-	-	up	-	-	-	-	up
F5GZB8	-	-	up	-	-	-	up	up
B2ZCW3	-	-	-	-	-	-	up	up
M9P991	-	-	-	-	-	-	up	up
M9PAB3	-	-	-	-	-	-	up	up
Q6AW24	-	-	-	-	-	-	up	up
D1MYX8	-	-	-	-	-	-	up	up
D5K9R3	-	-	up	up	-	-	up	up
B9EGL1	-	-	up	up	-	-	-	-
A0A024R9B5	-	-	up	-	-	-	-	-
E9PK00	-	-	-	up	-	-	-	-
M0QZ36	-	-	-	-	-	-	up	-
K7EMB2	-	-	-	-	-	-	up	-
Q5JU07	-	-	up	-	-	-	up	up
D5L9A8	-	-	-	-	-	-	up	up
M0R2B0	-	-	-	down	-	-	down	down
Q1RMY5	-	-	up	up	-	-	-	-
K7EL16	-	-	-	down	-	-	down	down
Q92481	-	-	-	up	-	-	up	up
Q8HWR6	-	-	-	-	-	-	up	up
C5J8E6	-	-	-	-	-	-	up	up
U5YEX4	-	-	-	-	-	-	up	up
A6MWD7	-	-	-	-	-	-	up	up
U3RCZ8	-	-	-	-	-	-	up	up
Q9BCU1	-	-	-	-	-	-	up	up
U5YC09	-	-	-	-	-	-	up	up
A2A3E2	-	-	up	-	-	-	-	up
K7ER38	-	-	up	up	-	-	up	up
E7EQ78	-	-	-	-	-	-	up	up
J3QLU1	-	-	-	up	-	-	-	up
Q9BT43	-	-	-	up	-	-	up	-
C9WCT8	-	-	-	-	-	-	up	up
Q6ISB3	-	-	up	-	-	-	up	up
C9J5X2	up	-	up	-	-	-	up	up
L0BXL3	-	-	-	-	-	-	up	up
G1EQL7	-	-	-	-	-	-	up	up
G1ENB0	-	-	-	-	-	-	up	up
G1EQ95	-	-	-	-	-	-	up	up
Q93086	-	-	up	-	-	-	-	-
D3U6A6	-	-	-	-	-	-	up	up
Q9Y2C3	-	-	up	-	-	-	up	up
A0A024R8V2	-	-	-	-	-	-	up	-
I3L4Q8	up	-	up	up	-	-	up	up
Q16778	-	-	-	-	-	up	-	-
I3VZ23	-	-	-	-	-	-	up	up
P13349	-	-	up	-	-	-	up	up
A0A059RTR3	-	-	-	down	-	-	down	down
M0R2V0	-	-	up	up	-	-	up	up
H0YAL9	-	-	up	-	-	-	up	up
Q95IF2	-	-	-	-	-	-	up	up
K7EIZ8	-	-	-	-	-	-	-	up
S6CR98	-	-	-	-	-	-	up	up
H0Y704	-	-	up	down	-	-	down	-
A2VCT9	-	-	-	-	-	-	up	up
H9BQ77	-	-	-	-	-	-	up	up
I3RVA4	-	-	up	-	-	-	up	up
Q52YL7	-	-	-	-	-	-	up	up
Q4V9L6	-	-	up	-	-	-	-	-
K7EMN1	-	-	-	down	-	-	-	down
Q8TDA4	-	-	up	up	-	-	up	up
H0YDV2	-	-	up	-	-	-	up	up
H0YD49	-	-	-	up	-	-	up	up
U5YCY8	-	-	-	-	-	-	up	up
P12883	-	-	up	-	-	-	-	-
Q6IFN5	-	-	-	-	-	-	down	down
G0Z8D2	-	-	-	-	-	-	up	up
B6CAV8	-	-	up	-	-	-	up	up
E0WBW2	-	-	-	-	-	-	up	up
Q9UQB9	-	-	up	up	-	-	up	-
K7EM48	down	-	-	-	-	-	-	-
F4NC09	-	-	-	-	-	-	up	up
Q15743	-	-	-	-	-	-	down	down
Q6ZXX0	-	-	-	-	-	-	up	up
G1EP22	-	-	-	-	-	-	up	up
Q9ULC8	-	-	-	-	-	-	-	up
A4D1P0	-	-	up	-	-	-	up	up
J9YIZ8	-	-	-	-	-	-	up	up
J7K726	-	-	-	down	-	-	down	down
C9JNE5	-	-	-	down	-	-	-	-
R4GMZ8	-	-	up	-	-	-	up	up
Q9BUV0	-	-	up	-	-	-	-	-
B7Z817	-	-	up	up	-	-	-	down
G8JLE8	up	-	-	-	-	-	-	-
E5D6L9	-	-	-	-	-	-	up	up
F2XI51	-	-	-	-	-	-	up	up
K7EJ28	-	-	-	up	-	-	up	up
I7DEM4	-	-	-	-	-	-	up	up
C9JZI8	-	-	up	-	-	-	-	-
H9BAN3	-	-	-	-	-	-	up	up
X5D8W0	-	-	-	up	-	-	up	up
E0WC01	-	-	-	-	-	-	up	up
G9IHU5	-	-	-	-	-	-	up	up
H9E7G6	-	-	down	down	-	-	down	down
B3VCF6	-	-	-	-	-	-	up	up
Q6Q0C1	-	-	up	-	-	-	-	-
C9JC03	-	-	down	down	-	-	down	down
A9Z189	-	-	-	-	-	-	up	up
A0A024R6A0	-	-	-	-	-	-	-	down
I3VZ14	-	-	-	-	-	-	up	up
H3BNP5	-	-	up	up	-	-	up	up
F4NBW1	-	-	-	-	-	-	up	up
D3U735	-	-	-	-	-	-	up	up
P54922	-	-	up	-	-	-	-	-
D3U3W0	-	-	-	-	-	-	up	up
Q9UM38	-	-	-	-	-	-	up	up
B1AKF7	-	-	-	down	-	-	down	-
Q29705	-	-	-	-	-	-	up	up
H3BTA1	-	-	up	-	-	-	up	up
D6C6C3	-	-	-	-	-	-	up	up
G1EPR4	-	-	-	-	-	-	up	up
Q8N9B8	-	-	up	-	-	-	up	up
Q9BU27	-	-	up	-	-	-	-	up
H9KVC4	-	-	up	up	-	-	-	-
H0YLU6	-	-	up	-	-	-	-	-
G8JL98	-	-	-	down	-	-	down	-
Q8NEG8	-	-	up	-	-	-	-	-
A8VYN6	-	-	-	-	-	-	up	up
S5DHT3	-	-	-	-	-	-	up	up
Q8IYG9	-	-	up	-	-	-	-	up
A6NI79	-	-	up	up	-	-	up	up
H0YJ80	-	-	up	-	-	-	-	-
D2DKJ3	-	-	-	-	-	-	up	up
Q5T1S5	-	-	-	down	-	-	down	down
V9GYU5	-	-	-	down	-	-	down	down
F8WEG5	-	-	-	-	-	-	-	up
F5H7S5	down	-	-	-	-	-	-	-
Q2M3L1	-	-	up	up	-	-	up	up
P48544	-	-	up	-	-	-	up	up
F5H7V8	-	-	-	down	-	-	down	down
Q53XC5	up	-	up	up	-	-	up	up
J3KNK3	-	-	up	-	-	-	up	up
V5JTH0	-	-	down	down	-	-	down	down
Q8NB16	-	-	up	up	-	-	-	-
Q0ZAK8	-	-	-	-	-	-	up	up
V5NRD2	-	-	-	-	-	-	up	up
X1WI32	-	-	up	-	-	-	-	up
Q9Y3C1	-	-	down	down	-	-	down	down
A0A023Q797	-	-	down	down	-	-	down	down
W0NTA2	-	-	-	-	-	-	up	up
R4GN52	-	-	-	down	-	-	-	-
F1CCS0	-	-	-	-	-	-	up	up
E3Q0X4	-	-	-	-	-	-	up	up
Q6UWQ7	-	-	up	-	-	-	up	up
H3BNN7	-	-	up	up	-	-	up	up
B9EIS3	-	-	up	-	-	-	up	up
Q8N807	up	-	up	-	-	-	-	up
Q86Y01	-	-	up	-	-	-	-	-
P53004	-	-	-	up	-	-	up	-
M5ETC1	-	-	-	-	-	-	up	up
F8VX54	-	-	-	-	-	-	up	-
S5DLA8	-	-	-	-	-	-	up	up
V9JTA8	-	-	-	down	-	-	down	down
A0A059RLE2	-	-	-	down	-	-	down	down
Q2HPY1	-	-	-	-	-	-	up	up
D2DKI9	-	-	-	-	-	-	up	up
H7C3U8	-	-	up	-	-	-	up	up
Q9Y2D4	-	-	up	-	-	-	-	up
K7ENQ0	-	-	-	up	-	-	up	up
Q9BD12	-	-	-	-	-	-	up	up
K9MAQ3	-	-	up	up	-	-	up	up
F8W0H2	-	-	up	-	-	-	up	up
Q861E3	-	-	-	-	-	-	up	up
Q5JRI7	-	-	-	-	-	-	-	up
G1EQM1	-	-	-	-	-	-	up	up
B6ZGT9	up	-	up	up	-	-	up	up
F5GZ19	-	-	up	-	-	-	-	up
D5FID8	-	-	-	-	-	-	up	up
Q9UMX1	-	-	-	up	-	-	up	-
M9P8N5	-	-	-	-	-	-	up	up
F5GY12	-	-	up	-	-	-	up	up
G3V1L6	-	-	up	-	-	-	-	-
K9LDK5	-	-	-	-	-	-	up	up
E2GJH6	-	-	-	-	-	-	up	up
G0KXI9	-	-	-	-	-	-	up	up
F8W754	-	-	up	-	-	-	-	up
D4P2X6	-	-	-	-	-	-	up	up
O43692	-	-	up	-	-	-	up	-
V5JIV5	-	-	-	down	-	-	down	down
Q7L985	up	-	up	up	-	-	up	up
U5XHC8	-	-	up	up	-	-	up	up
Q8NGI7	-	-	up	up	-	-	up	up
P17643	-	-	up	-	-	-	up	up
H7C0A8	up	-	up	-	-	-	up	up
S6FW97	-	-	-	-	-	-	up	up
Q3MJ13	-	-	-	-	-	-	up	up
G3V4S8	-	-	up	-	-	-	-	up
Q5RLN1	-	-	up	up	-	-	up	up
C9J9E4	-	-	-	-	-	-	down	down
Q9UIP4	-	-	-	-	-	-	up	up
Q8N4P6	up	-	up	-	-	-	up	up
Q2M1Q7	-	-	up	-	-	-	-	-
P46778	-	-	-	-	-	-	down	-
G4Y815	-	-	-	-	-	-	down	-
Q6FGM5	-	-	up	up	-	-	up	up
J3KNY1	-	-	-	-	-	-	up	up
D7GL17	-	-	-	-	-	-	up	up
C9JWJ3	-	-	-	-	-	-	up	up
A0A024RCG7	-	-	-	-	-	-	-	up
H2BDR2	-	-	-	-	-	-	up	up
Q9TPR7	-	-	-	-	-	-	up	up
K4Q466	-	-	-	-	-	-	up	up
L7YDJ5	-	-	-	-	-	-	up	up
K7ESP2	-	-	up	-	-	-	up	up
E9PLL2	-	-	down	down	-	-	down	down
X6RC68	-	-	-	-	-	-	up	-
R4S802	-	-	-	-	-	-	up	up
G1ENQ8	-	-	-	-	-	-	up	up
O75298	-	-	-	up	-	-	up	-
A6ZIT9	-	-	up	-	-	-	-	up
D3U3M4	-	-	-	-	-	-	up	up
C6K4E2	-	-	-	-	-	-	up	up
C9J682	-	-	-	-	-	-	down	-
Q9H8X9	-	-	-	-	-	-	-	up
C9JIC7	-	-	up	-	-	-	up	up
M0R1K4	-	-	-	-	-	-	up	up
E9LT19	-	-	-	-	-	-	up	up
H0Y7R9	-	-	down	down	-	-	-	-
G3V445	-	-	-	-	-	-	down	-
Q9HC77	-	-	-	-	-	-	down	-
Q92752	-	-	up	-	-	-	-	up
Q58F15	-	-	up	-	-	-	-	up
C9JDV3	-	-	-	up	-	-	up	up
Q8TCE5	-	-	up	up	-	-	-	-
Q19BJ8	-	-	-	-	-	-	up	up
J3KNJ3	-	-	up	up	-	-	up	up
U5YBU8	-	-	-	-	-	-	up	up
R9QDZ0	-	-	up	up	-	-	-	up
G3D6J9	-	-	-	-	-	-	up	up
U5YEF0	-	-	-	-	-	-	up	up
M0QX19	-	-	-	-	-	-	up	-
F5GYZ6	-	-	up	-	-	-	up	up
I3L4F1	-	-	up	up	-	-	up	up
F4YZV7	-	-	-	-	-	-	up	up
A2A3S3	-	-	-	-	-	-	up	up
A0A024RB43	-	-	-	-	-	-	up	-
B4E1J0	-	-	up	up	-	-	up	up
Q31642	-	-	-	-	-	-	up	up
Q03838	-	-	up	-	-	-	up	up
I6NVV0	-	-	-	-	-	-	up	up
G1EQI1	-	-	-	-	-	-	up	up
E9PLT2	-	-	-	down	-	-	down	down
S4TZI4	-	-	-	-	-	-	up	up
O95208	-	-	-	-	-	-	up	-
Q8IZ03	-	-	up	up	-	-	-	-
P18031	-	up	-	-	-	-	-	-
S6CPY9	-	-	-	-	-	-	up	up
Q4W5B1	-	-	up	-	-	-	up	up
C0KTF4	-	-	up	up	-	-	-	up
I6ZLR5	-	-	up	-	-	-	up	up
E7EN19	-	-	-	down	-	-	-	-
K7ELQ0	-	-	-	down	-	-	down	down
H0YC85	-	-	-	-	-	-	-	down
U5YBR7	-	-	-	-	-	-	up	up
G3D6K1	-	-	-	-	-	-	up	up
A0A059RLI2	-	-	-	down	-	-	down	down
Q6P9H1	-	-	up	up	-	-	up	-
D5FHG2	-	-	-	-	-	-	up	up
B7Z5X7	-	-	down	down	-	-	down	down
Q8MGY8	-	-	-	-	-	-	up	up
Q4EWX2	-	-	-	down	-	-	down	down
O95626	up	-	-	up	-	-	up	up
Q9GZV8	up	-	up	-	-	-	up	up
H0YHG7	-	-	up	-	-	-	up	up
H3BS17	-	-	-	-	-	-	-	down
B2RXH8	-	-	up	-	-	-	-	up
Q6RK68	-	-	up	-	-	-	-	up
Q53H96	-	-	down	down	-	-	down	down
Q4L1J8	-	-	-	-	-	-	up	up
I1W1L9	-	-	-	-	-	-	up	up
Q06481	-	-	-	-	-	-	up	up
P31267	-	-	up	-	-	-	-	up
K7EPF0	down	-	-	-	-	-	-	-
F6KRP4	-	-	-	-	-	-	up	up
D7NNW0	-	-	-	-	-	-	up	up
Q9NPZ5	-	-	up	-	-	-	-	-
Q93015	-	-	-	-	-	-	-	down
H9NTY4	-	-	down	down	-	-	down	down
C9IYE1	-	-	up	up	-	-	-	-
Q14C88	-	-	up	up	-	-	up	up
P06727	-	-	up	-	-	-	-	-
K9M5K3	-	-	down	down	-	-	down	down
E9PJG4	-	-	up	up	-	-	-	-
O75061	-	-	up	-	-	-	up	up
E9PNR9	-	-	-	down	-	-	down	-
H9BQQ2	-	-	-	-	-	-	up	up
Q9P1P5	-	-	up	up	-	-	-	-
H0YBQ8	-	-	-	-	-	-	up	-
F5H699	-	-	up	up	-	-	up	-
F6IR46	-	-	-	-	-	-	up	up
Q29662	-	-	-	-	-	-	up	up
U5YBX1	-	-	-	-	-	-	up	up
E7EVT1	-	-	up	-	-	-	up	up
D3U3Q4	-	-	-	-	-	-	up	up
Q9UP65	-	-	-	up	-	-	up	up
I7GQ37	-	-	-	-	-	-	up	up
A0MNN5	-	-	-	down	-	-	down	down
J7F4Y9	-	-	-	-	-	-	up	up
A7WPM9	-	-	up	up	-	-	up	up
H0YCE5	-	-	up	up	-	-	-	-
B8YCR6	-	-	-	-	-	-	up	up
F8VRD9	-	-	up	-	-	-	up	up
G1ENV9	-	-	-	-	-	-	up	up
Q2MGY0	-	-	-	-	-	-	up	up
A0A023R397	-	-	down	down	-	-	down	down
Q6SZW1	-	-	up	-	-	-	up	up
P59942	-	-	up	-	-	-	-	-
D3U3S4	-	-	-	-	-	-	up	up
A8MXF1	-	-	up	-	-	-	-	-
Q96RV3	-	-	-	up	-	-	up	up
E7EQW4	-	-	-	-	-	-	down	down
H7BYT7	-	-	up	-	-	-	up	up
E0WMN1	-	-	-	-	-	-	up	up
U5IT30	-	-	-	-	-	-	up	up
D6MLD5	-	-	-	-	-	-	up	up
D5H3J5	-	-	-	-	-	-	up	up
A0A024RB92	-	-	-	-	-	-	up	up
G3M8T7	-	-	down	down	-	-	down	down
Q67AC6	-	-	up	up	-	-	up	up
G1EPQ9	-	-	-	-	-	-	up	up
G9HRP3	-	-	-	-	-	-	up	up
Q05CN4	-	-	-	-	-	-	down	down
F5GWZ9	-	-	-	-	-	-	up	up
F2VNJ8	-	-	-	-	-	-	up	up
Q9HAK2	-	-	up	-	-	-	up	up
K9LII7	-	-	up	-	-	-	-	up
G0ZCM5	-	-	up	-	-	-	-	-
A6NCQ9	-	-	up	-	-	-	up	up
I6M547	-	-	-	-	-	-	up	up
H3BVE1	-	-	-	-	-	-	up	-
D3DQH2	-	-	up	up	-	-	-	up
C6KD90	-	-	up	-	-	-	up	up
Q30021	-	-	up	-	-	-	up	up
Q08999	-	-	-	up	-	-	up	up
U3Q5G3	-	-	-	-	-	-	up	up
Q12947	-	-	up	-	-	-	-	-
D1MEQ3	-	-	-	-	-	-	up	up
Q9GJF7	-	-	-	-	-	-	up	up
Q8HWG2	-	-	-	-	-	-	up	up
Q67AQ6	-	-	up	-	-	-	up	up
G3V2I9	-	-	-	-	-	-	-	down
A0A024R451	-	-	-	down	-	-	down	down
O75344	-	-	up	-	-	-	up	up
Q96SE0	-	-	up	up	-	-	-	up
Q30065	-	-	up	up	-	-	up	up
D3U483	-	-	-	-	-	-	up	up
Q6P5W5	-	-	-	down	-	-	down	down
I3L306	-	-	-	-	-	-	down	down
V5JKF4	-	-	down	down	-	-	down	down
B5A961	-	-	up	-	-	-	-	up
Q6ZMV7	up	-	up	-	-	-	up	up
P52333	-	-	up	-	-	-	-	-
G9HW39	-	-	-	-	-	-	up	up
C9JIK2	-	-	up	-	-	-	up	up
Q96GE7	-	-	down	down	-	-	down	down
P15814	-	-	up	up	-	-	up	up
F8WB03	-	-	-	-	-	-	up	up
A0A024R6H6	-	-	-	down	-	-	down	down
P25786	-	up	-	-	-	-	-	-
H9BYU4	-	-	-	-	-	-	up	up
H6SI89	-	-	-	-	-	-	up	up
V9GY92	-	-	-	down	-	-	down	-
H3BUJ8	-	-	up	-	-	-	-	-
S0F210	-	-	-	-	-	-	up	up
H7C4L6	-	-	-	-	-	-	up	-
F5H2J9	-	-	up	up	-	-	up	-
Q6UXV0	-	-	up	-	-	-	up	up
Q6IBE0	-	-	-	-	-	-	down	-
U6A3P2	-	-	up	-	-	-	-	-
A0A024R3E8	-	-	-	-	-	-	-	up
M9P9R2	-	-	-	-	-	-	up	up
K7P625	-	-	-	-	-	-	up	up
F4YZV0	-	-	-	-	-	-	up	up
A0A059RRT1	-	-	-	-	-	-	down	down
E1B4S9	-	-	up	-	-	-	-	up
A6NL76	-	-	down	down	-	-	down	-
C8YID6	-	-	down	down	-	-	down	down
Q8IUL1	-	-	up	-	-	-	-	up
F8VQS9	-	-	-	-	-	-	up	up
Q5XRB3	-	-	-	down	-	-	down	down
H0YA46	-	-	up	-	-	-	up	up
F2X636	-	-	-	-	-	-	up	up
A0A059RSF8	-	-	-	down	-	-	down	down
D6MJI0	-	-	-	-	-	-	up	up
Q8WXS8	-	-	up	-	-	-	-	-
Q0VD65	-	-	up	up	-	-	up	up
G9FTK1	-	-	-	-	-	-	up	up
Q9Y5H4	-	-	up	-	-	-	up	up
F8RHN3	-	-	-	-	-	-	up	up
D2K1K1	-	-	-	-	-	-	down	down
F4YU65	-	-	-	-	-	-	up	up
D6MLH1	-	-	-	-	-	-	up	up
I6NWP3	-	-	-	-	-	-	up	up
Q8IVZ9	-	-	up	-	-	-	up	up
Q9B1K4	up	-	-	-	-	-	-	up
Q6FHY5	-	-	-	down	-	-	down	down
C9JYM6	-	-	up	-	-	-	up	up
G3V1B5	-	-	up	-	-	-	up	up
M0QX84	-	-	-	-	-	-	down	down
Q5W0F9	-	-	up	-	-	-	-	-
Q27I52	-	-	-	-	-	-	up	up
F8RHG8	-	-	-	-	-	-	up	up
M9ZUG1	-	-	down	down	-	-	down	down
I6YW19	-	-	-	-	-	-	up	up
E0X9K3	-	-	-	-	-	-	up	up
F5H2Y6	-	-	up	-	-	-	up	up
L7P4B8	-	-	-	down	-	-	down	down
E0X5Z8	-	-	-	-	-	-	up	up
C5J3Q8	-	-	-	-	-	-	up	up
I3L4F9	-	-	-	-	-	-	up	up
U5YEI4	-	-	-	-	-	-	up	up
Q08AH1	-	-	up	-	-	-	up	up
U3PYL3	-	-	-	-	-	-	up	up
F6KRJ9	-	-	-	-	-	-	up	up
B0JFA2	up	-	up	-	-	-	up	up
E9PNC2	-	-	up	up	-	-	-	-
L7PEZ8	-	-	-	-	-	-	up	up
Q99737	-	-	up	up	-	-	-	-
C0KJZ2	-	-	-	-	-	-	up	up
M9PNN7	-	-	-	-	-	-	up	up
F8WE06	-	-	-	-	-	-	down	down
Q8N8D7	-	-	up	-	-	-	up	up
Q2HKD8	-	-	down	down	-	-	down	down
I0B0K7	-	-	up	-	-	-	up	up
H3BS43	-	-	down	down	-	-	down	down
E9PRJ0	-	-	-	-	-	-	down	down
B3KSJ9	-	-	up	up	-	-	up	up
F5H1U6	-	-	-	-	-	-	-	down
H7C509	-	-	-	-	-	-	up	-
C9JCA9	-	-	-	down	-	-	down	down
R4GN63	-	-	-	down	-	-	down	down
C5IZZ2	-	-	-	-	-	-	up	up
A0A024R426	-	-	up	-	-	-	up	up
V9GZ67	-	-	down	down	-	-	down	down
Q2L4W1	-	-	-	-	-	-	up	up
G9HW31	-	-	-	-	-	-	up	up
L8ECJ1	-	-	up	up	-	-	up	up
W0UTQ9	-	-	-	-	-	-	up	up
Q7Z643	-	-	up	up	-	-	up	up
E9PN03	-	-	-	up	-	-	up	up
F2VP96	-	-	-	-	-	-	up	up
E3SGA3	-	-	-	-	-	-	up	up
T1Q6K6	-	-	down	down	-	-	down	down
Q5Y7B6	-	-	-	-	-	-	up	up
F4NBR3	-	-	-	-	-	-	up	up
B0QYK5	-	-	up	-	-	-	-	-
Q5T0C7	-	-	up	-	-	-	down	down
O75817	-	-	down	down	-	-	down	-
H0YFM8	-	-	up	-	-	-	up	up
E0WBY0	-	-	-	-	-	-	up	up
O15067	-	-	-	down	-	-	down	down
Q9UQ16	-	-	down	down	-	-	down	down
Q6DEN2	-	-	-	-	-	-	down	-
F8R8L0	-	-	-	-	-	-	up	up
D3Y5Y5	-	-	-	-	-	-	up	up
U5XK50	-	-	up	-	-	-	up	up
O95613	-	-	-	down	-	-	down	down
K7RE30	-	-	-	-	-	-	up	up
A0AQY4	-	-	-	-	-	-	up	up
G0WVA0	-	-	-	-	-	-	up	up
F8WBM4	-	-	-	-	-	-	up	up
V5W5X2	-	-	down	down	-	-	down	down
E0WMV5	-	-	-	-	-	-	up	up
B1B5T7	-	-	-	up	-	-	up	up
O60279	-	-	-	down	-	-	down	down
K7ER72	up	-	up	-	-	-	up	up
E7ERG9	up	-	up	up	-	-	up	up
W0NTJ0	-	-	-	-	-	-	up	up
J7HSS4	-	-	-	down	-	-	down	down
E9PKW9	-	-	-	-	-	-	up	up
Q96MZ3	-	-	up	-	-	-	-	-
E3SG97	-	-	-	-	-	-	up	up
B2CM71	-	-	up	up	-	-	up	up
F5H136	-	-	-	-	-	-	down	-
R9YB54	-	-	-	down	-	-	down	down
A8KIG6	-	-	-	-	-	-	up	-
H3BVC6	-	-	-	-	-	-	up	-
E5RGY3	-	-	-	down	-	-	down	down
I3VYZ7	-	-	-	-	-	-	up	up
C8XTK2	-	-	-	-	-	-	up	up
Q504X9	-	-	-	down	-	-	down	-
B7Z3B9	-	-	up	-	-	-	-	up
H0YM08	-	-	-	-	-	-	-	up
B0BCZ5	-	-	up	-	-	-	-	-
O19512	-	-	-	-	-	-	up	up
D9U3H8	-	-	-	-	-	-	up	up
G5E9E7	-	-	up	-	-	-	-	up
Q5SRN5	-	-	-	-	-	-	up	up
P07237	-	-	-	-	-	-	up	up
P09012	-	-	-	-	-	down	-	down
H7C0D0	-	-	up	up	-	-	-	-
Q9H706	-	-	up	up	-	-	-	-
M9PAJ5	-	-	-	-	-	-	up	up
K4RIC6	-	-	-	-	-	-	up	up
K7EN46	-	-	up	-	-	-	up	up
A0A059RP47	-	-	-	-	-	-	down	down
S4R3K9	-	-	up	up	-	-	-	up
Q6KB21	-	-	-	-	-	-	up	up
J7RMN3	-	-	-	-	-	-	up	up
C9JD19	-	-	up	-	-	-	-	-
F8VX62	-	-	-	-	-	-	up	up
K7EJX8	-	-	-	down	-	-	down	down
H0Y519	-	-	up	-	-	-	-	up
C8CBI3	-	-	-	-	-	-	up	up
D6RFJ1	-	-	up	-	-	-	up	up
E3SWK9	-	-	-	-	-	-	up	up
H0YLW4	-	-	up	up	-	-	up	-
D9UAW0	-	-	-	-	-	-	up	up
F4YU34	-	-	-	-	-	-	up	up
L8E861	-	-	-	-	-	-	down	down
I6MHF6	-	-	-	-	-	-	up	up
Q9NUG4	-	-	up	-	-	-	up	up
H6VRF8	-	-	up	-	-	-	up	up
D6RAC2	-	-	-	-	-	-	down	-
Q9ULJ8	-	-	up	-	-	-	-	up
B8Y1X0	-	-	-	-	-	-	up	up
Q9NTN9	-	-	up	up	-	-	-	up
Q5VUB8	-	-	up	-	-	-	up	up
Q5TYM5	-	-	-	-	-	-	down	down
H0YAG2	-	-	-	-	-	-	up	-
A7WPL9	-	-	up	up	-	-	up	up
M0R209	-	-	down	-	-	-	-	-
Q6FHX6	-	-	-	-	-	-	down	-
P24593	-	-	-	down	-	-	-	-
Q9UKM7	-	-	-	-	-	-	-	up
Q8IXY8	up	-	-	-	-	-	-	-
Q2TB68	-	-	-	-	-	-	-	up
F8W876	-	-	up	-	-	-	up	up
C9JCZ8	-	-	up	up	-	-	-	-
H0YC21	up	-	-	-	-	-	up	up
Q4G0W2	-	-	-	-	-	-	down	down
F5H4K4	-	-	-	-	-	-	down	down
O19562	-	-	-	-	-	-	up	up
Q860V5	-	-	-	-	-	-	up	up
P36021	-	-	-	-	-	-	down	down
Q53T83	-	-	up	-	-	-	up	up
H9QFG0	-	-	-	-	-	-	down	down
J3QS23	-	-	up	up	-	-	-	up
F1CCJ9	-	-	-	-	-	-	up	up
D3DS13	-	-	up	-	-	-	-	-
H9R3G8	-	-	-	down	-	-	down	down
F5H475	down	-	-	-	-	-	-	-
V5NQQ7	-	-	-	-	-	-	up	up
Q8WUK8	-	-	-	down	-	-	-	-
F8WSC7	-	-	-	-	-	-	up	up
E2DHA0	-	-	-	-	-	-	up	up
A0A024QZI5	-	-	-	up	-	-	-	-
Q9BV28	-	-	-	-	-	-	down	down
Q5T6R1	-	-	up	-	-	-	up	up
X5D319	-	-	-	-	-	-	up	up
E5RGI9	-	-	-	-	-	-	up	up
H3BUN6	-	-	-	down	-	-	down	-
G9HWA1	-	-	-	-	-	-	up	up
H3BMM1	-	-	-	down	-	-	-	-
F4NBT2	-	-	-	-	-	-	up	up
P40692	-	up	-	-	-	-	-	-
Q8N619	-	-	up	up	-	-	up	up
E3WH34	-	-	-	-	-	-	up	up
A6ZIV2	-	-	up	-	-	-	-	up
Q6V0K9	-	-	up	-	-	-	-	up
I3L298	-	-	up	-	-	-	up	up
B7Z698	-	-	-	up	-	-	-	-
Q701N4	-	-	up	up	-	-	up	up
B3DEC2	-	-	-	-	-	-	down	down
W6N8T7	-	-	-	-	-	-	up	up
I6L982	up	-	-	-	-	-	up	up
V9GY71	-	-	-	-	-	-	up	-
E0YTP2	-	-	-	-	-	-	up	up
Q9C0D7	up	-	down	down	-	-	-	-
G1ENM3	-	-	-	-	-	-	up	up
G0KXF2	-	-	-	-	-	-	up	up
I6RGX6	-	-	-	-	-	-	up	up
B3EWF7	-	-	-	down	-	-	down	down
P04114	-	-	up	-	-	-	-	up
H0YM34	-	-	up	down	-	-	-	-
H0Y8P4	-	-	down	down	-	-	down	down
E9PQY1	-	-	up	-	-	-	up	up
A0A024R528	-	-	up	up	-	-	-	-
Q13443	-	-	-	-	-	-	up	-
A0A024R2Q8	-	-	-	-	-	-	down	-
K7QUS3	-	-	up	up	-	-	-	-
E5RI89	-	-	-	-	-	-	up	-
C9JWZ0	up	-	up	-	-	-	up	up
B7Z5H1	-	-	up	-	-	-	up	-
Q9MYF0	-	-	-	-	-	-	up	up
I3L4I8	-	-	up	-	-	-	up	up
E9PDY6	-	-	up	-	-	-	up	up
E3SGB2	-	-	-	-	-	-	up	up
Q4G1B2	-	-	up	-	-	-	-	up
B6CAW1	down	-	-	-	-	-	-	down
L0R6L2	-	-	-	down	-	-	down	-
O62887	-	-	-	-	-	-	up	up
K7EP46	-	-	-	-	-	-	down	-
D3G9J6	-	-	-	-	-	-	up	up
B7ZL87	-	-	up	-	-	-	-	-
Q16268	-	-	-	-	-	-	up	up
F8LFZ1	-	-	-	-	-	-	up	up
F2Z357	-	-	up	-	-	-	-	up
Q9Y5I7	-	-	up	-	-	-	up	up
Q9UDR5	-	-	up	up	-	-	up	up
C9E1D8	-	-	-	-	-	-	up	up
Q8IWA0	-	-	-	down	-	-	down	down
J3KPE3	-	-	-	-	-	-	down	-
F6KRN7	-	-	-	-	-	-	up	up
C9JUG3	-	-	-	up	-	-	up	up
C9JM64	-	-	up	-	-	-	-	up
Q67AU6	-	-	-	-	-	-	up	up
D3DX46	-	-	-	-	-	-	-	down
C9JWZ7	-	-	-	down	-	-	down	down
A8K2L2	-	-	up	up	-	-	up	up
P18505	down	-	-	down	-	-	-	-
C5IZU1	-	-	-	-	-	-	up	up
G1EPK9	-	-	-	-	-	-	up	up
W8Y4A2	-	-	-	-	-	-	up	up
L8E8R5	-	-	up	-	-	-	-	up
K7P4Z8	-	-	-	-	-	-	up	up
H6WA51	-	-	up	-	-	-	-	up
Q9GJ40	-	-	up	-	-	-	up	up
Q9BRA2	-	-	-	-	-	-	down	-
Q9UQR5	up	-	-	down	-	-	down	-
Q9MY39	-	-	-	-	-	-	up	up
Q8WY67	-	-	up	up	-	-	up	-
Q8N1L1	-	-	up	up	-	-	up	up
B1AQ60	-	-	-	down	-	-	up	up
F8WEV9	-	-	-	down	-	-	-	-
Q9ULZ3	-	-	-	up	-	-	-	-
Q9GIM8	-	-	-	-	-	-	up	up
Q6DKG8	-	-	up	up	-	-	up	up
E2D5U9	-	-	-	-	-	-	up	up
M9P8M4	-	-	-	-	-	-	up	up
X5D2U0	-	-	up	up	-	-	up	up
B1AHI8	-	-	up	up	-	-	up	up
P51659	-	-	-	up	-	-	up	up
D3U3W7	-	-	-	-	-	-	up	up
Q9HCH5	-	-	up	-	-	-	-	-
R4L8Z3	-	-	-	-	-	-	up	up
J3QQS9	up	-	-	up	-	-	up	up
C0KJY3	-	-	-	-	-	-	up	up
A6NGY3	-	-	up	-	-	-	up	up
Q5QPC7	-	-	up	-	-	-	-	-
D6C6C5	-	-	-	-	-	-	up	up
H0YBB6	-	-	up	up	-	-	-	-
U5YEE3	-	-	-	-	-	-	up	up
G1EPB6	-	-	-	-	-	-	up	up
Q96P90	-	-	up	-	-	-	up	up
E0Z0E2	-	-	-	-	-	-	up	up
N1NVB0	-	-	-	-	-	-	up	up
A8KS15	-	-	-	-	-	-	up	up
I3L0M5	-	-	-	down	-	-	down	down
M1F4U5	-	-	-	-	-	-	up	up
E5RIK2	-	-	down	down	-	-	down	down
E7EV71	-	-	up	-	-	-	-	up
D5FWB2	-	-	-	-	-	-	up	up
Q8IU68	-	-	up	up	-	-	up	up
C9JQB1	-	-	-	-	-	-	up	up
F8W7P9	-	-	-	down	-	-	-	down
Q9BWU5	-	-	up	-	-	-	-	up
H7C0Q8	down	-	-	-	-	-	-	-
C9J5A5	-	-	-	-	-	-	up	up
Q9H5Z1	-	-	down	down	-	-	down	-
Q02641	-	-	-	-	-	-	up	up
J3KQW6	up	-	up	up	-	-	up	up
Q53ZN6	-	-	-	-	-	-	up	up
F6IQQ1	-	-	-	-	-	-	up	up
Q861D1	-	-	-	-	-	-	up	up
K7EM04	-	-	up	-	-	-	-	up
B4DQR1	-	-	up	up	-	-	up	up
I6NS58	-	-	-	-	-	-	up	up
Q53S76	up	-	up	-	-	-	up	up
A2BCX2	-	-	-	-	-	-	up	up
J7HQ31	-	-	-	down	-	-	down	down
D1MZU2	-	-	-	-	-	-	up	up
F8W8T8	-	-	up	up	-	-	up	up
D7NP97	-	-	-	-	-	-	up	up
G9HRL4	-	-	-	-	-	-	up	up
G4XFZ4	-	-	-	-	-	-	up	up
B7Z2R9	-	-	-	-	-	-	up	-
V5JA11	-	-	up	-	-	-	up	up
Q9BU20	-	-	up	up	-	-	up	up
Q9NZI2	-	-	up	-	-	-	up	up
V9GYP0	-	-	-	down	-	-	down	down
H3BRY9	-	-	-	-	-	-	up	-
B8ZZA7	-	-	-	up	-	-	up	-
H3BV52	up	-	up	-	-	-	-	-
C3VA43	-	-	up	-	-	-	up	up
K7EIJ3	-	-	down	down	-	-	down	down
G3XAI3	-	-	up	-	-	-	up	up
B1Q2M2	up	-	-	up	-	-	up	up
Q6LEE7	-	-	up	-	-	-	up	up
I6QF59	-	-	down	down	-	-	down	down
H0YCS4	-	-	up	up	-	-	-	up
Q8WXJ4	-	-	up	-	-	-	-	-
Q8MH01	-	-	up	up	-	-	up	up
E9PQC8	-	-	up	up	-	-	up	up
H0YHU2	-	-	-	-	-	-	down	-
O78037	-	-	-	-	-	-	up	up
Q9HCJ0	-	-	up	-	-	-	-	up
Q86WB0	-	-	-	down	-	-	down	down
H3BQG8	-	-	up	up	-	-	up	up
E9PP87	-	-	down	down	-	-	down	-
Q9TQ64	-	-	-	-	-	-	up	up
Q16073	-	-	-	-	-	-	-	down
H0YDF1	-	-	-	-	-	-	down	-
A0A024RAC0	-	-	-	up	-	-	-	-
A0A024R6Y0	-	-	up	down	-	-	-	-
A0A024R9Y5	-	-	up	-	-	-	-	-
U5IQM5	-	-	-	-	-	-	up	up
I3L1H2	-	-	-	up	-	-	up	up
G1EMP5	-	-	-	-	-	-	up	up
L7PF02	-	-	-	-	-	-	up	up
F8WBL2	-	-	down	down	-	-	down	down
H7C338	-	-	up	-	-	-	up	-
Q8N370	-	-	-	up	-	-	-	up
D5FUG1	-	-	-	-	-	-	up	up
A7E2V3	-	-	-	-	-	-	-	up
W8VT81	-	-	up	up	-	-	up	up
K7ERX8	-	-	up	-	-	-	up	up
D3DT71	-	-	up	-	-	-	up	up
J3KT34	-	-	up	-	-	-	-	up
B7ZLW3	up	-	up	-	-	-	up	up
Q5VVX9	-	-	up	-	-	-	up	up
H0YFK7	-	-	up	-	-	-	up	up
J3KTC1	-	-	-	-	-	-	-	down
H7C3F0	-	-	up	-	-	-	up	-
F8WDM2	-	-	up	-	-	-	-	up
E5G961	-	-	-	-	-	-	up	up
Q1W5T6	-	-	-	-	-	-	up	up
H3BUY0	-	-	-	down	-	-	down	down
Q53SG7	-	-	up	up	-	-	up	up
C9JKF2	-	-	up	-	-	-	-	-
X5MFF1	-	-	-	-	-	-	up	up
C0KLS4	-	-	-	-	-	-	up	up
C8YG56	-	-	down	down	-	-	down	down
A1L183	-	-	-	-	-	-	up	up
I6L9I8	-	-	up	-	-	-	up	up
E9PRN1	-	-	up	-	-	-	up	up
Q9H3T3	-	-	up	up	-	-	up	up
H7C3B1	-	-	down	down	-	-	down	-
S5DNA5	-	-	-	-	-	-	up	up
H3BNS0	-	-	-	down	-	-	down	down
K7DXW1	-	-	-	-	-	-	up	up
Q96MY1	-	-	up	-	-	-	up	-
Q49U59	-	-	-	-	-	-	up	up
L7PG15	-	-	-	-	-	-	up	up
Q71V33	-	-	up	-	-	-	-	-
G1ENZ5	-	-	-	-	-	-	up	up
D3DVC4	-	-	-	down	-	-	down	down
S4R382	down	-	-	-	-	-	-	-
H0YCL2	-	-	-	up	-	-	up	up
X5D2P6	-	-	up	-	-	-	up	up
Q04726	-	-	-	-	-	-	up	up
K7EL97	-	-	up	-	-	-	-	up
Q12964	-	-	up	up	-	-	up	-
K7EL63	-	-	up	-	-	-	-	up
Q70IA8	-	-	up	up	-	-	-	-
M0R205	-	-	-	up	-	-	up	up
Q8IVP5	-	-	up	-	-	-	-	-
P43251	-	-	-	-	-	-	up	-
G1EPM8	-	-	-	-	-	-	up	up
Q5V9X9	-	-	-	-	-	-	up	up
Q0VAP4	-	-	-	down	-	-	down	down
A0A059QPG7	-	-	-	-	-	-	down	down
E5Q398	-	-	down	down	-	-	down	down
Q29904	-	-	-	-	-	-	up	up
S4T6S1	-	-	-	-	-	-	up	up
C9J6C1	-	-	down	down	-	-	down	down
D7NQU5	-	-	-	-	-	-	up	up
A0A024R5G2	-	-	-	-	-	-	up	up
X5BCH9	-	-	down	down	-	-	down	down
B4DY49	-	-	-	-	-	-	-	up
Q8IZH2	-	up	up	up	up	-	-	-
Q4W5U0	-	-	-	-	-	-	up	up
D2SNZ4	-	-	-	-	-	-	down	down
S4T756	-	-	-	-	-	-	up	up
R4I4D7	-	-	-	-	-	-	up	up
E9PI72	down	-	down	-	-	-	-	down
G3V2R6	-	-	-	up	-	-	up	up
D7R0U6	-	-	-	-	-	-	up	up
X5MPH6	-	-	-	-	-	-	up	up
Q70V37	-	-	up	-	-	-	up	up
Q5SSC6	-	-	-	-	-	-	up	-
H7C2I1	-	-	-	down	-	-	down	-
B2RN74	-	-	-	up	-	-	up	up
Q861G0	-	-	up	up	-	-	up	up
C9J756	-	-	up	-	-	-	up	up
Q6JSE1	up	-	up	up	-	-	up	up
H9BYU9	-	-	-	-	-	-	up	up
H0YE90	-	-	-	-	-	-	down	-
D6R9Z5	-	-	-	up	-	-	-	-
Q5VT14	down	-	-	-	-	-	up	up
P13688	-	-	up	up	-	-	up	up
Q6QHI9	-	-	-	down	-	-	down	down
Q6J1T2	-	-	-	-	-	-	-	up
G9HW78	-	-	-	-	-	-	up	up
H8WV74	-	-	-	-	-	-	up	up
F8WER1	-	-	-	-	-	-	-	up
H0YL47	up	-	up	-	-	-	-	-
D6RAK0	-	-	-	-	-	-	up	up
Q9UHN6	-	-	-	down	-	-	down	-
I6NXM9	-	-	-	-	-	-	up	up
F5GXF0	-	-	down	-	-	-	-	-
A0A060VD03	-	-	-	-	-	-	up	up
Q6NWY8	up	-	up	-	-	-	up	up
B4DQP2	-	-	up	-	-	-	up	up
Q9NP55	-	-	up	-	-	-	-	-
Q9NPH0	-	-	-	-	-	-	up	up
E3SWP1	-	-	-	-	-	-	up	up
B3KPJ4	-	-	-	-	-	-	-	up
A0A024R4E8	-	-	up	-	-	-	-	-
U5YJY7	-	-	up	-	-	-	up	up
A0A024R433	-	-	-	down	-	-	-	-
P19320	-	-	up	-	-	-	down	up
E2D5U0	-	-	-	-	-	-	up	up
Q96LN7	-	-	up	-	-	-	up	up
P21860	up	-	up	-	-	-	up	up
Q7Z591	-	-	-	up	-	-	-	-
Q8NDU9	-	-	-	down	-	-	down	-
K7P5U2	-	-	-	-	-	-	up	up
D6RAR4	-	-	up	-	-	-	up	up
K7EJ42	up	-	-	-	-	-	-	-
E0WBR9	-	-	-	-	-	-	up	up
Q8SP53	-	-	-	-	-	-	up	up
H3BRT3	-	-	up	-	-	-	-	-
E0X9I9	-	-	-	-	-	-	up	up
Q96ID5	-	-	-	-	-	-	up	up
M0R046	-	-	up	-	-	-	up	up
D5M8E6	-	-	-	-	-	-	up	up
F8WC24	-	-	up	-	-	-	up	up
L8EC48	-	-	-	-	-	-	up	up
A6NGN6	-	-	-	-	-	-	up	-
H0YI42	-	-	up	-	-	-	up	up
P57772	down	-	-	-	-	-	-	-
E7EQR1	-	-	-	-	-	-	up	-
D6RGX8	down	-	-	-	-	-	up	up
H0YCA4	-	-	-	-	-	-	down	down
F1AQR2	-	-	-	-	-	-	up	up
Q7YNX2	-	-	-	-	-	-	up	up
C8XTP6	-	-	-	-	-	-	up	up
I1V1W7	-	-	-	-	-	-	up	up
Q8NB91	-	-	-	down	-	-	down	down
E3T200	-	-	up	-	-	-	up	up
G4V595	-	-	-	-	-	-	up	up
H2DMM0	-	-	-	-	-	-	up	up
A0A024R3R5	-	-	-	up	-	-	up	up
I3L197	-	-	up	-	-	-	-	-
G4V594	-	-	-	-	-	-	up	up
E9PEI0	-	-	-	-	-	-	down	down
E9PLU3	-	-	up	-	-	-	-	up
A0N0W4	-	-	-	-	-	-	up	up
A3RMR0	-	-	up	up	-	-	-	up
Q92914	-	-	up	-	-	-	up	up
Q19UJ7	-	-	up	-	-	-	up	up
Q7Z6I5	-	-	-	up	-	-	up	up
I0CMK3	-	-	up	-	-	-	up	up
F8VZ98	-	-	up	-	-	-	up	up
G3K398	-	-	up	up	-	-	up	up
K7EIN7	-	-	up	up	-	-	up	up
B1AKR2	down	-	-	-	-	-	down	-
J3KPC5	-	-	up	-	-	-	-	up
N0BM85	-	-	down	down	-	-	down	down
E5RGK1	-	-	up	up	-	-	up	up
D6RFH6	up	-	up	-	-	-	up	up
C9J3G5	-	-	up	-	-	-	-	up
D3JV34	-	-	-	-	-	-	up	up
Q6PJZ2	-	-	-	down	-	-	down	-
H0YLT4	-	-	up	up	-	-	up	up
K7EJY2	-	-	-	down	-	-	-	-
D2ST33	-	-	down	down	-	-	down	down
Q4JFK8	-	-	up	up	-	-	up	up
P59544	-	-	-	-	-	-	up	up
K7XXS4	-	-	-	-	-	-	up	up
U5IT20	-	-	-	-	-	-	up	up
I3L1A1	-	-	-	up	-	-	up	up
F4NBQ5	-	-	-	-	-	-	up	up
V5NVY7	-	-	-	-	-	-	up	up
Q8N5X7	-	-	up	-	-	-	-	-
Q5QGS0	-	-	-	up	-	-	-	up
Q66K24	-	-	up	up	-	-	up	up
F8WCN3	-	-	-	-	-	-	-	up
D5H3U3	-	-	-	-	-	-	up	up
C9JSR2	-	-	-	-	-	-	up	-
J7F7D2	-	-	-	-	-	-	up	up
M9P9T5	-	-	-	-	-	-	up	up
E5RG32	-	-	up	up	-	-	-	up
H0YAF2	-	-	up	up	-	-	-	up
Q5EJW0	-	-	-	-	-	-	up	up
J3QQZ4	-	-	-	-	-	-	down	-
U5YCA7	-	-	-	-	-	-	up	up
Q8WXM0	-	-	up	up	-	-	up	up
Q7Z465	-	-	up	-	-	-	up	up
G3D6D7	-	-	-	-	-	-	up	up
Q86UL5	-	-	-	down	-	-	-	down
G3D6F3	-	-	-	-	-	-	up	up
E5RGW8	-	-	up	-	-	-	up	up
F8W1R5	-	-	-	-	-	-	up	-
C8XTN0	-	-	-	-	-	-	up	up
P55083	-	-	up	-	-	-	-	up
M4MD33	-	-	-	-	-	-	up	up
Q96IA0	-	-	up	-	-	-	up	up
O19596	-	-	-	-	-	-	up	up
H0YMU0	-	-	-	up	-	-	up	up
U3RCP7	-	-	-	-	-	-	up	up
S4R3S3	-	-	down	down	-	-	-	-
Q8N9M3	-	-	up	-	-	-	up	up
D7RIH0	-	-	-	-	-	-	up	up
Q5STV6	-	-	-	-	-	-	-	up
P04229	-	-	-	-	-	-	up	up
J7JPG5	-	-	-	-	-	-	up	up
B3VRB5	-	-	up	-	-	-	up	up
Q4VAU3	-	-	up	-	-	-	-	-
P05386	up	-	-	-	-	-	-	up
M9PAK0	-	-	-	-	-	-	up	up
J3KPX7	-	-	-	-	-	-	down	-
O95813	-	-	up	-	-	-	up	up
H3BN18	-	-	-	down	-	-	down	down
C9E855	-	-	-	-	-	-	up	up
Q5H8X8	-	-	down	-	-	-	-	-
C6K4R2	-	-	-	-	-	-	up	up
Q9BT73	-	-	-	down	-	-	-	-
K4JUB1	-	-	-	-	-	-	down	down
T1WTA1	-	-	down	down	-	-	down	down
E7EP80	-	-	up	-	-	-	up	up
Q9UPV7	-	-	-	-	-	-	-	up
K7RE68	-	-	up	up	-	-	-	-
H0YHZ8	-	-	up	-	-	-	up	up
C7FDR3	-	-	-	-	-	-	up	up
J3JRT1	-	-	up	-	-	-	-	up
A0A060VHI5	-	-	-	-	-	-	up	up
F5H6P3	up	-	up	up	-	-	up	-
Q69YZ2	-	-	up	-	-	-	up	up
H0YDJ8	-	-	-	up	-	-	-	-
S6CQR3	-	-	-	-	-	-	up	up
Q6A0F4	-	-	-	-	-	-	up	up
J7F4Z1	-	-	-	-	-	-	up	up
F8RHL3	-	-	-	-	-	-	up	up
P30505	-	-	-	-	-	-	up	up
Q8NFP0	-	-	up	-	-	-	up	up
A7WPV2	-	-	-	-	-	-	up	up
U3KQ69	-	-	-	-	-	-	-	down
E9PEQ5	-	-	up	-	-	-	-	up
A5X6C7	-	-	up	up	-	-	-	-
H3BTE1	-	-	down	down	-	-	down	-
E9PIJ4	-	-	-	up	-	-	up	up
I7H475	-	-	-	-	-	-	up	up
I6N936	-	-	up	up	-	-	up	up
X6R886	-	-	-	-	-	-	up	up
L0BXI7	-	-	-	-	-	-	up	up
J7I296	-	-	-	-	-	-	up	up
Q96P26	-	-	-	-	-	-	-	up
G8CWU7	-	-	-	up	-	-	up	up
E5RFT6	-	-	down	down	-	-	down	down
C9JGY8	-	-	-	-	-	-	-	down
J3QQU0	-	-	down	down	-	-	down	down
Q6ZNW5	-	-	up	up	-	-	-	-
E7EQT3	-	-	up	-	-	-	-	up
Q9UGH3	-	-	-	-	-	-	up	-
Q9ULD6	-	-	down	-	-	-	-	-
K0A060	-	-	-	-	-	-	up	up
F2Z2D4	-	-	up	up	-	-	up	up
G3V5B3	-	-	up	up	-	-	up	up
B1AK66	-	-	up	up	-	-	-	-
O14926	-	-	up	up	-	-	up	up
B1A4G7	-	-	up	up	-	-	-	-
P19419	-	-	up	up	-	-	-	-
K7EJ57	-	-	-	down	-	-	down	-
C9E853	-	-	-	-	-	-	up	up
C5IZQ3	-	-	-	-	-	-	up	up
A0A024R5E0	-	-	-	up	-	-	up	-
P22460	-	-	up	-	-	-	up	up
P39086	-	-	-	-	-	-	up	up
B8ZZ39	-	-	up	-	-	-	up	up
A4FU99	-	-	up	up	-	-	up	up
H7C5I0	-	-	up	-	-	-	up	up
H0YF55	-	-	-	up	-	-	-	-
G3V2S4	-	-	-	down	-	-	-	-
O60404	-	-	up	-	-	-	up	up
E5RJ51	-	-	up	-	-	-	up	up
D0UWM4	-	-	up	-	-	-	up	-
Q4EZC5	-	-	down	down	-	-	down	down
E7EQ83	-	-	-	up	-	-	up	-
B7ZKJ8	-	-	up	up	-	-	-	down
F2VNF5	-	-	-	-	-	-	up	up
E1U0S7	-	-	up	up	-	-	-	-
I0DHJ2	-	-	-	-	-	-	up	up
H9SH37	-	-	-	-	-	-	down	down
F5H3E3	-	-	up	up	-	-	-	-
E9PM28	-	-	-	-	-	-	down	-
G8GIE2	-	-	-	-	-	-	up	up
A8VYQ2	-	-	-	-	-	-	up	up
V9GY79	-	-	up	-	-	-	-	-
H0YF72	-	-	-	-	-	-	up	up
Q9P032	-	-	down	down	-	-	down	down
M9P945	-	-	-	-	-	-	up	up
C9WEL3	-	-	-	-	-	-	up	up
Q96DH6	-	-	-	-	-	-	-	down
E0WBW6	-	-	-	-	-	-	up	up
J3QRM0	-	-	-	down	-	-	down	down
K7ERZ0	-	-	up	up	-	-	-	-
A0A024R3S9	-	-	-	-	-	-	-	up
E5RJ09	-	-	-	down	-	-	-	-
U3KQ24	-	-	-	up	-	-	up	-
T1WEQ3	-	-	-	-	-	-	up	up
A0A024RD80	-	-	-	-	-	-	down	-
Q9UKJ8	up	-	up	-	-	-	-	up
A0A023QLW1	-	-	down	down	-	-	down	down
Q5UAG1	-	-	-	-	-	-	up	up
D2DKX7	-	-	-	-	-	-	up	up
C8XZ40	-	-	-	down	-	-	down	down
C6JSX7	-	-	-	-	-	-	up	up
G5E9Z1	-	-	-	-	-	-	up	up
Q6ZNN8	-	-	-	-	-	-	down	-
Q8WXR2	-	-	-	-	-	-	down	-
F8R167	-	-	-	-	-	-	up	up
A0A024R768	-	-	-	down	-	-	-	-
Q7Z543	-	-	up	up	-	-	up	-
Q5VT99	-	-	up	-	-	-	-	-
Q2TAB3	-	-	-	-	-	-	up	up
A6Z2Y8	-	-	down	down	-	-	down	down
H3BRX3	-	-	-	down	-	-	down	down
E9PQN1	-	-	up	-	-	-	up	up
C9JW40	-	-	up	-	-	-	up	up
D3YTC7	-	-	-	down	-	-	down	down
B8ZZM5	-	-	up	-	-	-	-	up
F8VYN7	-	-	up	-	-	-	up	up
F2X5Z7	-	-	-	-	-	-	up	up
Q9NQS3	-	-	-	down	-	-	-	-
E5RFH2	-	-	up	-	-	-	up	up
Q8NG97	-	-	up	up	-	-	-	up
A2A437	-	-	up	up	-	-	up	up
P53673	-	-	up	-	-	-	up	up
J3QKQ8	-	-	-	-	-	-	up	-
F5H1B8	up	-	up	up	-	-	up	up
O43679	-	-	up	-	-	-	up	up
K4DI85	-	-	up	-	-	-	-	up
H7CHX0	-	-	-	-	-	-	up	up
P21580	-	up	-	-	-	up	-	-
M0R1V2	up	-	up	up	-	-	up	up
E2DH85	-	-	-	-	-	-	up	up
Q8TAR6	-	-	up	up	-	-	up	up
Q3MIR4	-	-	up	-	-	-	-	-
Q96RS6	-	-	up	-	-	-	-	-
J3KTR2	-	-	-	down	-	-	down	down
G5E9Z9	up	-	-	-	-	-	up	up
M4RBI8	-	-	-	-	-	-	up	up
M9P8I2	-	-	-	-	-	-	up	up
B3KRP6	-	-	up	-	-	-	up	up
H0Y8Y8	-	-	down	down	-	-	-	-
Q9BX99	-	-	-	-	-	-	down	down
Q95IH9	-	-	-	-	-	-	up	up
B4DK77	-	-	-	down	-	-	down	-
C6ZGR0	-	-	up	-	-	-	-	-
B3GVB9	-	-	up	-	-	-	up	up
O00141	up	-	-	-	-	-	-	-
H3BQY2	-	-	up	-	-	-	-	-
G3V503	-	-	up	up	-	-	up	up
K7EQ30	-	-	-	-	-	-	-	down
F5H4J9	-	-	-	-	-	-	up	-
C9J9C7	-	-	-	-	-	-	up	up
Q3SY86	-	-	-	-	-	-	-	up
H0YEA0	-	-	up	-	-	-	up	up
B3V8R4	-	-	-	-	-	-	up	up
Q13451	-	-	up	-	-	-	-	-
B6EU04	-	-	-	-	-	-	up	up
E7EWT0	-	-	up	-	-	-	-	-
Q06945	-	-	-	-	-	-	-	up
H9BYR0	-	-	-	-	-	-	up	up
F6KRT8	-	-	-	-	-	-	up	up
F8R174	-	-	-	-	-	-	up	up
Q15021	-	-	-	-	-	-	down	-
I3VZ05	-	-	-	-	-	-	up	up
F6KRV0	-	-	-	-	-	-	up	up
D9ZHP8	-	-	-	-	-	-	up	up
G3V247	-	-	up	-	-	-	-	-
D7NNM4	-	-	-	-	-	-	up	up
Q4F5X3	-	-	-	-	-	-	down	down
H0Y5G8	-	-	up	up	-	-	-	up
D5FZL2	-	-	-	-	-	-	up	up
A0A024RD84	-	-	-	-	-	-	-	down
E0X9Q2	-	-	-	-	-	-	up	up
D2DKL0	-	-	-	-	-	-	up	up
F5H4L6	-	-	-	up	-	-	up	-
U3KPV7	-	-	up	-	-	-	-	-
Q9UJT1	-	-	up	up	-	-	-	-
Q9BZU2	-	-	up	-	-	-	up	up
Q5JRA6	-	-	-	-	-	up	-	-
E2GJF2	-	-	-	-	-	-	up	up
B8ZZ77	-	-	-	up	-	-	up	up
Q8NGD5	-	-	up	up	-	-	-	-
E9LXY4	-	-	-	-	-	-	up	up
Q5BQ95	-	-	up	-	-	-	-	up
Q05DK7	-	-	-	up	-	-	-	-
C9IZC4	-	-	up	-	-	-	up	up
C0LAA6	-	-	-	-	-	-	up	up
F2Z2Y0	-	-	-	down	-	-	down	down
C8XTL4	-	-	-	-	-	-	up	up
G3V3R1	-	-	-	-	-	-	up	-
C9J0F3	-	-	-	-	-	-	up	up
W8GJF8	-	-	-	-	-	-	up	up
J7K435	-	-	-	-	-	-	up	up
D6RDF9	-	-	up	up	-	-	up	up
P01215	-	-	up	-	-	-	up	up
G9HW55	-	-	-	-	-	-	up	up
Q13489	-	-	-	-	-	-	down	down
Q53FP2	-	-	up	-	-	-	-	up
E7EPR3	-	-	up	up	-	-	-	-
C7FDW5	-	-	-	-	-	-	up	up
D3U698	-	-	-	-	-	-	up	up
A0A059QEK9	-	-	down	down	-	-	down	down
A0S4R5	-	-	down	down	-	-	down	down
D6RBB1	-	-	-	up	-	-	-	-
F8W7J5	-	-	up	up	-	-	up	up
[truncated: 60,954 more rows]
