# Supplementary material for: Understanding the role of interactions between host and Mycobacterium tuberculosis under hypoxic condition: an in silico approach
Source: BMC Genomics. 2018 Jul 27;19:555. doi: 10.1186/s12864-018-4947-8 (PMC6064076; doi:10.1186/s12864-018-4947-8)
Supplement: Supplementary file 5 — List of genes involved in hypoxic response regulation of M. tuberculosis H37Rv. (XLSX 14 kb) [file 12864_2018_4947_MOESM5_ESM.xlsx]

## Sheet: SM5
Additional File 5: The genes involved in hypoxic response regulation of M. tuberculosis H37Rv
(A) DosR regulon genes
Gene Id	Reference
Rv1264	Sherman et al. 2001
Rv1592c
Rv1739c
Rv1998c
Rv2428
Rv2659c
Rv3842c
Rv3908
Rv0082	Park et al. 2003, Rustad et al. 2008
Rv0083
Rv0570
Rv0571c
Rv1812c
Rv1996
Rv2004c
Rv2006
Rv2631
Rv2830c
Rv0079	Sherman et al. 2001, Park et al. 2003, Rustad et al. 2008
Rv0080
Rv0081
Rv0569
Rv0572c
Rv0574c
Rv1733c
Rv1734c
Rv1736c
Rv1737c
Rv1738
Rv1813c
Rv1997
Rv2003c
Rv2005c
Rv2007c
Rv2028c
Rv2029c
Rv2030c
Rv2031c
Rv2032
Rv2623
Rv2624c
Rv2625c
Rv2626c
Rv2627c
Rv2628
Rv2629
Rv2630
Rv3126c
Rv3127
Rv3128c
Rv3129
Rv3130c
Rv3131
Rv3132c
Rv3133c
Rv3134c
Rv3841
(B) Enduring hypoxic response (EHR) genes
Gene Id	Reference
Rv0031	Rustad et al. 2008
Rv0048c
Rv0084
Rv0089
Rv0116c
Rv0140
Rv0171
Rv0186
Rv0188
Rv0196
Rv0209
Rv0232
Rv0233
Rv0244c
Rv0250c
Rv0251c
Rv0268c
Rv0324
Rv0325
Rv0327c
Rv0328
Rv0347
Rv0349
Rv0350
Rv0352
Rv0367c
Rv0384c
Rv0387c
Rv0388c
Rv0474
Rv0494
Rv0520
Rv0521
Rv0551c
Rv0563
Rv0575c
Rv0614
Rv0653c
Rv0654
Rv0670
Rv0687
Rv0726c
Rv0753c
Rv0754
Rv0757
Rv0763c
Rv0766c
Rv0767c
Rv0791c
Rv0792c
Rv0793
Rv0826
Rv0827c
Rv0834c
Rv0846c
Rv0847
Rv0872c
Rv0940c
Rv0967
Rv0976c
Rv0986
Rv0989c
Rv0990c
Rv0991c
Rv1048c
Rv1082
Rv1088
Rv1152
Rv1169c
Rv1221
Rv1243c
Rv1255c
Rv1256c
Rv1284
Rv1375
Rv1403c
Rv1405c
Rv1470
Rv1471
Rv1472
Rv1578c
Rv1623c
Rv1628c
Rv1652
Rv1669
Rv1733c
Rv1744c
Rv1755c
Rv1760
Rv1766
Rv1806
Rv1874
Rv1875
Rv1888c
Rv1891
Rv1893
Rv1895
Rv1909c
Rv1926c
Rv1928c
Rv1951c
Rv1954c
Rv1955
Rv1956
Rv1957
Rv1958c
Rv1959c
Rv1960c
Rv1963c
Rv1974
Rv1985c
Rv1989c
Rv1990c
Rv1994c
Rv2011c
Rv2012
Rv2020c
Rv2021c
Rv2022c
Rv2025c
Rv2034
Rv2035
Rv2036
Rv2050
Rv2098c
Rv2122c
Rv2123
Rv2137c
Rv2185c
Rv2217
Rv2243
Rv2299c
Rv2324
Rv2359
Rv2374c
Rv2389c
Rv2390c
Rv2412
Rv2465c
Rv2466c
Rv2497c
Rv2498c
Rv2499c
Rv2500c
Rv2504c
Rv2517c
Rv2526
Rv2527
Rv2557
Rv2558
Rv2583c
Rv2617c
Rv2626c
Rv2627c
Rv2628
Rv2642
Rv2643
Rv2653c
Rv2657c
Rv2658c
Rv2660c
Rv2662
Rv2663
Rv2664
Rv2687c
Rv2688c
Rv2693c
Rv2694c
Rv2699c
Rv2700
Rv2731
Rv2744c
Rv2745c
Rv2764c
Rv2830c
Rv2865
Rv2866
Rv2876
Rv2913c
Rv2964
Rv3007c
Rv3016
Rv3031
Rv3066
Rv3071
Rv3161c
Rv3174
Rv3175
Rv3176c
Rv3180c
Rv3182
Rv3188
Rv3197A
Rv3206c
Rv3221A
Rv3223c
Rv3269
Rv3290c
Rv3334
Rv3343c
Rv3406
Rv3418c
Rv3480c
Rv3503c
Rv3508
Rv3515c
Rv3526
Rv3527
Rv3530c
Rv3531c
Rv3533c
Rv3534c
Rv3536c
Rv3537
Rv3545c
Rv3571
Rv3572
Rv3574
Rv3597c
Rv3628
Rv3681c
Rv3747
Rv3819
Rv3832c
Rv3837c
Rv3848
Rv3862c
Rv3864
Rv3903c
Rv3913
(C) Unclassified genes (time series expression data under hypoxic condition not available)
Gene Id	Reference
Rv0363	Rosenkrands et al. 2002
Rv2870
Rv0348	Abomoelek et al. 2009
Rv1986	Gideon et al. 2010
