# Supplementary material for: Understanding the role of interactions between host and Mycobacterium tuberculosis under hypoxic condition: an in silico approach
Source: BMC Genomics. 2018 Jul 27;19:555. doi: 10.1186/s12864-018-4947-8 (PMC6064076; doi:10.1186/s12864-018-4947-8)
Supplement: Supplementary file 7 — List of interacting “transcription factor - gene” pairs of M. tuberculosis H37Rv collated from literature. (XLSX 102 kb) [file 12864_2018_4947_MOESM7_ESM.xlsx]

## Sheet: SM7
Additional File 7: The set of "transcription factor - gene" pairs of M. tuberculosis H37Rv (Mtb) collated from literature.
Transcription factor	Target gene	Regulation type	Reference
Rv3133c	Rv0757	Activation	Galagan et al. 2013
Rv3416	Rv0757	Activation
Rv3416	Rv0081	Activation
Rv3597c	Rv0757	Repression
Rv3574	Rv0081	Repression
Rv3574	Rv0324	Activation
Rv1221	Rv0081	Activation
Rv0324	Rv0081	Repression
Rv2021c	Rv0081	Activation
Rv0757	Rv2034	Activation	Gao et al. 2012
Rv3132c	Rv3133c	Activation	Guo et al. 2009, Galagan et al. 2013
Rv0081	Rv0081	Repression	He et al. 2011, Galagan et al. 2013
Rv0081	Rv3133c	Activation
Rv2031c	Rv3133c	Activation	Sherman et al. 2001, Guo et al. 2009
Rv2034	Rv2034	Repression	Gao et al. 2012, Galagan et al. 2013
Rv0302	Rv1421	Activation	Minch et al. 2015
Rv2011c	Rv1493	Repression
Rv0324	Rv1586c	Activation
Rv1255c	Rv1484	Activation
Rv0967	Rv1381	Repression
Rv3246c	Rv0996	Activation
Rv2034	Rv1812c	Repression
Rv1994c	Rv0474	Repression
Rv0081	Rv0837c	Activation
Rv1816	Rv3042c	Activation
Rv0023	Rv2081c	Activation
Rv0678	Rv0247c	Activation
Rv1816	Rv0233	Repression
Rv3849	Rv1297	Repression
Rv0081	Rv2289	Repression
Rv0967	Rv3174	Repression
Rv2011c	Rv0337c	Repression
Rv1033c	Rv3359	Repression
Rv3574	Rv1785c	Repression
Rv0324	Rv3546	Repression
Rv3862c	Rv3872	Activation
Rv2324	Rv3012c	Repression
Rv0967	Rv0034	Activation
Rv1719	Rv3289c	Repression
Rv0135c	Rv2217	Activation
Rv0022c	Rv2026c	Repression
Rv0324	Rv1052	Activation
Rv1816	Rv3596c	Repression
Rv0081	Rv0166	Activation
Rv0494	Rv2609c	Activation
Rv3133c	Rv2521	Activation
Rv1846c	Rv1456c	Repression
Rv0081	Rv2059	Repression
Rv1990c	Rv0680c	Repression
Rv2324	Rv1341	Repression
Rv1990c	Rv3745c	Activation
Rv3133c	Rv1036c	Repression
Rv3597c	Rv3824c	Repression
Rv3574	Rv0891c	Repression
Rv2034	Rv0078	Repression
Rv0081	Rv3146	Repression
Rv0653c	Rv3741c	Activation
Rv0767c	Rv0493c	Repression
Rv3597c	Rv1990c	Activation
Rv3574	Rv0916c	Repression
Rv0302	Rv0119	Activation
Rv2034	Rv2347c	Repression
Rv0135c	Rv2201	Activation
Rv0135c	Rv2185c	Repression
Rv0302	Rv1337	Activation
Rv3849	Rv1067c	Repression
Rv1033c	Rv0509	Repression
Rv1985c	Rv0167	Activation
Rv0324	Rv3785	Activation
Rv3133c	Rv2370c	Repression
Rv0767c	Rv0402c	Repression
Rv0324	Rv1727	Repression
Rv3681c	Rv3312A	Repression
Rv1985c	Rv2346c	Activation
Rv1985c	Rv1997	Repression
Rv0967	Rv1050	Activation
Rv0691c	Rv2862c	Activation
Rv0691c	Rv2410c	Repression
Rv3219	Rv2785c	Activation
Rv0678	Rv0652	Activation
Rv0324	Rv0034	Activation
Rv0691c	Rv0720	Activation
Rv3597c	Rv1963c	Activation
Rv3597c	Rv2640c	Activation
Rv0678	Rv0489	Repression
Rv3246c	Rv2758c	Repression
Rv2250c	Rv3330	Repression
Rv2324	Rv3913	Repression
Rv0081	Rv1039c	Repression
Rv1990c	Rv0744c	Activation
Rv3597c	Rv3020c	Repression
Rv0135c	Rv2339	Repression
Rv3574	Rv0257	Repression
Rv3160c	Rv3457c	Activation
Rv1985c	Rv3075c	Repression
Rv1985c	Rv1588c	Repression
Rv1985c	Rv0597c	Activation
Rv3249c	Rv1446c	Repression
Rv0678	Rv0591	Repression
Rv1985c	Rv3290c	Activation
Rv0757	Rv2138	Repression
Rv2324	Rv0070c	Repression
Rv1816	Rv0700	Activation
Rv2324	Rv3558	Repression
Rv3597c	Rv0244c	Activation
Rv0827c	Rv0827c	Activation
Rv1985c	Rv0354c	Activation
Rv1994c	Rv2346c	Repression
Rv2034	Rv3750c	Repression
Rv0047c	Rv1314c	Activation
Rv3574	Rv0456A	Repression
Rv1033c	Rv1649	Repression
Rv3488	Rv0665	Repression
Rv0967	Rv1457c	Activation
Rv2034	Rv2307A	Activation
Rv0081	Rv2431c	Activation
Rv0081	Rv0350	Repression
Rv3597c	Rv0023	Activation
Rv0302	Rv2728c	Repression
Rv0081	Rv3546	Activation
Rv2011c	Rv2644c	Repression
Rv3488	Rv2931	Activation
Rv1719	Rv1293	Activation
Rv0047c	Rv2786c	Activation
Rv0081	Rv1425	Activation
Rv1033c	Rv1808	Repression
Rv3488	Rv0729	Repression
Rv0324	Rv3389c	Repression
Rv0967	Rv3606c	Repression
Rv3597c	Rv3269	Activation
Rv0691c	Rv1765A	Activation
Rv2324	Rv2799	Activation
Rv3574	Rv1527c	Repression
Rv3133c	Rv2007c	Activation
Rv1994c	Rv1923	Repression
Rv0081	Rv2150c	Repression
Rv0967	Rv1724c	Repression
Rv1816	Rv1123c	Activation
Rv0302	Rv0447c	Repression
Rv1985c	Rv2779c	Repression
Rv0967	Rv1818c	Activation
Rv3133c	Rv2108	Repression
Rv3133c	Rv0571c	Activation
Rv0767c	Rv0208c	Repression
Rv0047c	Rv0770	Activation
Rv0324	Rv3747	Repression
Rv1985c	Rv0208c	Activation
Rv3133c	Rv3459c	Activation
Rv3597c	Rv1793	Activation
Rv2011c	Rv0319	Repression
Rv3133c	Rv1572c	Activation
Rv0757	Rv0229c	Activation
Rv0967	Rv3148	Repression
Rv3133c	Rv0012	Activation
Rv2250c	Rv2749	Repression
Rv3574	Rv3503c	Repression
Rv1033c	Rv3646c	Repression
Rv0967	Rv0995	Activation
Rv0324	Rv2822c	Repression
Rv3597c	Rv2722	Repression
Rv0047c	Rv0282	Activation
Rv0967	Rv3797	Activation
Rv2021c	Rv1958c	Activation
Rv0967	Rv0733	Activation
Rv2324	Rv2311	Repression
Rv0576	Rv0517	Repression
Rv0757	Rv2330c	Repression
Rv1719	Rv3387	Activation
Rv0967	Rv0340	Repression
Rv3133c	Rv0456A	Repression
Rv2034	Rv1323	Activation
Rv2011c	Rv3436c	Repression
Rv3681c	Rv2590	Repression
Rv3488	Rv1704c	Repression
Rv1990c	Rv1040c	Repression
Rv0767c	Rv0634A	Activation
Rv0302	Rv2225	Activation
Rv0022c	Rv2409c	Activation
Rv2034	Rv3839	Repression
Rv2011c	Rv3843c	Repression
Rv0324	Rv0214	Repression
Rv3133c	Rv3386	Repression
Rv2324	Rv2202c	Repression
Rv1033c	Rv2987c	Repression
Rv1816	Rv0841	Repression
Rv1990c	Rv3728	Repression
Rv0081	Rv3527	Activation
Rv1990c	Rv2470	Repression
Rv3597c	Rv0457c	Repression
Rv0047c	Rv1836c	Repression
Rv2034	Rv3838c	Repression
Rv2324	Rv3611	Activation
Rv0023	Rv3440c	Activation
Rv3597c	Rv1646	Repression
Rv2324	Rv3033	Repression
Rv0324	Rv1819c	Repression
Rv0022c	Rv0738	Repression
Rv1033c	Rv2988c	Repression
Rv3574	Rv3348	Repression
Rv0324	Rv0319	Repression
Rv0081	Rv0179c	Activation
Rv2011c	Rv2286c	Repression
Rv0767c	Rv0420c	Activation
Rv2250c	Rv0593	Repression
Rv0678	Rv3388	Repression
Rv3597c	Rv1497	Repression
Rv0967	Rv2559c	Repression
Rv1985c	Rv2493	Activation
Rv1033c	Rv3028c	Repression
Rv0081	Rv1964	Activation
Rv1990c	Rv2188c	Activation
Rv0047c	Rv1833c	Activation
Rv2324	Rv2196	Activation
Rv0081	Rv3921c	Activation
Rv3133c	Rv2520c	Repression
Rv1985c	Rv3252c	Repression
Rv3488	Rv2399c	Repression
Rv1990c	Rv1864c	Repression
Rv2034	Rv3543c	Repression
Rv0047c	Rv0161	Activation
Rv0081	Rv3335c	Repression
Rv0324	Rv3059	Repression
Rv3133c	Rv3136	Activation
Rv1776c	Rv0162c	Activation
Rv0081	Rv3674c	Activation
Rv1985c	Rv0082	Repression
Rv0081	Rv1320c	Activation
Rv0047c	Rv3409c	Repression
Rv1994c	Rv0140	Activation
Rv0081	Rv1033c	Repression
Rv1985c	Rv0323c	Repression
Rv2034	Rv1137c	Repression
Rv0081	Rv2312	Activation
Rv2034	Rv2908c	Activation
Rv0967	Rv3419c	Repression
Rv0081	Rv3830c	Activation
Rv3597c	Rv3124	Activation
Rv3574	Rv0773c	Activation
Rv0081	Rv2222c	Repression
Rv1846c	Rv1847	Activation
Rv0967	Rv1484	Activation
Rv3133c	Rv2709	Repression
Rv1674c	Rv0089	Activation
Rv3681c	Rv1040c	Repression
Rv0967	Rv1095	Repression
Rv0324	Rv3248c	Repression
Rv0757	Rv2579	Repression
Rv0081	Rv3681c	Activation
Rv0967	Rv0942	Repression
Rv3597c	Rv2633c	Repression
Rv3597c	Rv1665	Activation
Rv0081	Rv0219	Activation
Rv1985c	Rv0643c	Activation
Rv2009	Rv0317c	Repression
Rv1985c	Rv1161	Activation
Rv2034	Rv0114	Activation
Rv2034	Rv3235	Repression
Rv0967	Rv3805c	Activation
Rv1985c	Rv1089A	Repression
Rv2034	Rv3108	Activation
Rv2034	Rv2133c	Activation
Rv1994c	Rv1356c	Activation
Rv0047c	Rv1842c	Activation
Rv3597c	Rv2809	Repression
Rv3133c	Rv1651c	Activation
Rv2021c	Rv3346c	Repression
Rv0653c	Rv1802	Repression
Rv0081	Rv1442	Activation
Rv0757	Rv0789c	Activation
Rv2250c	Rv0063	Repression
Rv2250c	Rv2572c	Activation
Rv3133c	Rv2005c	Activation
Rv2324	Rv3390	Repression
Rv0494	Rv2436	Activation
Rv0081	Rv1141c	Activation
Rv3249c	Rv3440c	Repression
Rv0767c	Rv0581	Repression
Rv2011c	Rv1338	Repression
Rv0081	Rv3244c	Repression
Rv1816	Rv0335c	Activation
Rv0967	Rv1624c	Activation
Rv0757	Rv1519	Activation
Rv1359	Rv1635c	Activation
Rv1994c	Rv2362c	Repression
Rv1990c	Rv1638	Activation
Rv2034	Rv0348	Repression
Rv0081	Rv2058c	Activation
Rv1033c	Rv2244	Repression
Rv3133c	Rv0050	Activation
Rv0324	Rv0859	Repression
Rv3597c	Rv3096	Repression
Rv3133c	Rv3096	Repression
Rv1994c	Rv1987	Repression
Rv1990c	Rv0746	Activation
Rv3681c	Rv1179c	Repression
Rv3830c	Rv0752c	Repression
Rv0967	Rv0226c	Activation
Rv1816	Rv1501	Repression
Rv3249c	Rv0039c	Repression
Rv2021c	Rv0093c	Activation
Rv0022c	Rv3105c	Repression
Rv1990c	Rv1110	Repression
Rv0691c	Rv3873	Activation
Rv0081	Rv2283	Repression
Rv2989	Rv2333c	Activation
Rv3681c	Rv2289	Repression
Rv3249c	Rv3409c	Activation
Rv1994c	Rv0483	Activation
Rv3574	Rv1823	Repression
Rv3246c	Rv0040c	Activation
Rv3133c	Rv1523	Repression
Rv1033c	Rv2524c	Repression
Rv2034	Rv0713	Activation
Rv2250c	Rv0049	Repression
Rv0678	Rv1758	Repression
Rv0324	Rv2412	Activation
Rv2324	Rv1540	Repression
Rv0324	Rv2730	Repression
Rv1019	Rv3230c	Activation
Rv1985c	Rv2633c	Repression
Rv0324	Rv2391	Repression
Rv1816	Rv3695	Repression
Rv0678	Rv2269c	Repression
Rv0967	Rv3690	Activation
Rv0967	Rv0933	Activation
Rv2324	Rv2646	Repression
Rv3574	Rv3516	Repression
Rv3911	Rv3906c	Activation
Rv3574	Rv1960c	Repression
Rv3219	Rv1074c	Activation
Rv1985c	Rv2864c	Repression
Rv0023	Rv2474c	Repression
Rv0967	Rv0380c	Repression
Rv1776c	Rv0121c	Repression
Rv0757	Rv2289	Repression
Rv0081	Rv1829	Repression
Rv0047c	Rv2958c	Activation
Rv1776c	Rv0227c	Activation
Rv2034	Rv3192	Activation
Rv1990c	Rv2920c	Repression
Rv0081	Rv1361c	Repression
Rv0967	Rv3713	Activation
Rv0691c	Rv0232	Repression
Rv1990c	Rv0154c	Repression
Rv1994c	Rv0020c	Repression
Rv3574	Rv0687	Repression
Rv1985c	Rv3462c	Activation
Rv0678	Rv0849	Activation
Rv0967	Rv0116c	Repression
Rv1990c	Rv2438A	Activation
Rv1990c	Rv1086	Repression
Rv0967	Rv3158	Repression
Rv0023	Rv1872c	Repression
Rv1033c	Rv0427c	Activation
Rv0967	Rv2799	Repression
Rv3597c	Rv2243	Activation
Rv3488	Rv0275c	Activation
Rv1985c	Rv2722	Activation
Rv1776c	Rv0283	Activation
Rv3574	Rv1628c	Repression
Rv3488	Rv3539	Activation
Rv0691c	Rv1701	Repression
Rv0691c	Rv0484c	Repression
Rv1033c	Rv0256c	Repression
Rv0678	Rv3254	Activation
Rv0324	Rv0268c	Repression
Rv3133c	Rv1996	Activation
Rv0967	Rv0811c	Repression
Rv3676	Rv0451c	Repression
Rv0757	Rv0026	Activation
Rv0348	Rv2582	Activation
Rv0023	Rv0364	Repression
Rv1990c	Rv2239c	Repression
Rv0767c	Rv0449c	Repression
Rv2011c	Rv0692	Repression
Rv2011c	Rv1644	Repression
Rv0691c	Rv1267c	Repression
Rv2011c	Rv0158	Repression
Rv2034	Rv0443	Repression
Rv2324	Rv1527c	Repression
Rv1255c	Rv2243	Repression
Rv0494	Rv3088	Activation
Rv0967	Rv1170	Activation
Rv0494	Rv0467	Repression
Rv2034	Rv1332	Activation
Rv0691c	Rv3856c	Activation
Rv0022c	Rv0421c	Activation
Rv3597c	Rv2550c	Activation
Rv0081	Rv2094c	Activation
Rv0678	Rv2354	Activation
Rv0324	Rv2254c	Repression
Rv0047c	Rv0060	Activation
Rv0691c	Rv1481	Activation
Rv0023	Rv2881c	Repression
Rv1990c	Rv2540c	Repression
Rv2034	Rv0001	Repression
Rv1990c	Rv0208c	Repression
Rv0967	Rv3149	Repression
Rv0691c	Rv0750	Activation
Rv0081	Rv1995	Activation
Rv0081	Rv1405c	Activation
Rv0967	Rv1971	Repression
Rv2034	Rv0505c	Repression
Rv0022c	Rv2077A	Activation
Rv0302	Rv1684	Activation
Rv0081	Rv1994c	Activation
Rv1990c	Rv1868	Repression
Rv3597c	Rv1268c	Repression
Rv1990c	Rv0645c	Repression
Rv0081	Rv1075c	Repression
Rv1994c	Rv1320c	Repression
Rv1816	Rv1270c	Activation
Rv3133c	Rv2463	Repression
Rv3574	Rv3017c	Repression
Rv0023	Rv3525c	Repression
Rv1990c	Rv3631	Repression
Rv0023	Rv1087A	Activation
Rv3249c	Rv1183	Repression
Rv0047c	Rv2675c	Repression
Rv0324	Rv0761c	Repression
Rv0047c	Rv1834	Activation
Rv2324	Rv3827c	Activation
Rv0135c	Rv2380c	Repression
Rv0757	Rv2137c	Activation
Rv2989	Rv1946c	Activation
Rv3597c	Rv0280	Repression
Rv0324	Rv0506	Repression
Rv0302	Rv1032c	Activation
Rv0047c	Rv2016	Activation
Rv0081	Rv0397	Repression
Rv2324	Rv0052	Repression
Rv1255c	Rv0891c	Activation
Rv3249c	Rv0994	Activation
Rv0757	Rv3804c	Repression
Rv1985c	Rv2107	Repression
Rv1255c	Rv0634A	Activation
Rv2021c	Rv0724A	Activation
Rv0047c	Rv0464c	Repression
Rv0494	Rv1817	Activation
Rv2250c	Rv0513	Repression
Rv3681c	Rv2331	Activation
Rv0767c	Rv3197	Repression
Rv1994c	Rv0318c	Repression
Rv0494	Rv3095	Repression
Rv1556	Rv0135c	Repression
Rv0967	Rv0436c	Repression
Rv0081	Rv0494	Activation
Rv0081	Rv3514	Repression
Rv0678	Rv1686c	Activation
Rv0967	Rv1168c	Repression
Rv0081	Rv1690	Activation
Rv0081	Rv0932c	Repression
Rv3574	Rv3692	Activation
Rv0967	Rv1191	Repression
Rv1990c	Rv0203	Activation
Rv0494	Rv0357c	Repression
Rv2034	Rv3478	Repression
Rv3597c	Rv1894c	Activation
Rv0081	Rv1321	Activation
Rv3219	Rv1398c	Activation
Rv2324	Rv0154c	Repression
Rv1994c	Rv0188	Activation
Rv0967	Rv2556c	Repression
Rv1990c	Rv3118	Activation
Rv0494	Rv3840	Repression
Rv3574	Rv1646	Repression
Rv0047c	Rv0524	Repression
Rv0767c	Rv0989c	Repression
Rv0081	Rv3675	Activation
Rv1990c	Rv0984	Repression
Rv2250c	Rv0138	Repression
Rv3133c	Rv3545c	Activation
Rv3488	Rv3833	Activation
Rv3574	Rv0771	Activation
Rv0967	Rv1404	Repression
Rv2011c	Rv1089A	Repression
Rv3133c	Rv0011c	Repression
Rv0678	Rv1352	Activation
Rv3133c	Rv1954c	Activation
Rv0678	Rv0707	Repression
Rv3249c	Rv1133c	Repression
Rv0967	Rv1336	Repression
Rv3133c	Rv0572c	Activation
Rv2011c	Rv3231c	Repression
Rv0757	Rv3662c	Repression
Rv0023	Rv1702c	Repression
Rv0302	Rv0807	Repression
Rv3574	Rv1913	Repression
Rv0081	Rv1665	Activation
Rv0967	Rv1899c	Repression
Rv3597c	Rv0245	Repression
Rv3133c	Rv1169c	Repression
Rv2011c	Rv3638	Activation
Rv1985c	Rv3746c	Repression
Rv1033c	Rv0269c	Repression
Rv2324	Rv2803	Repression
Rv3597c	Rv1753c	Repression
Rv2324	Rv1101c	Repression
Rv0691c	Rv1882c	Repression
Rv1994c	Rv0675	Activation
Rv2324	Rv2585c	Repression
Rv3574	Rv2798c	Repression
Rv0081	Rv3096	Repression
Rv3597c	Rv3492c	Repression
Rv3849	Rv3047c	Repression
Rv0081	Rv0047c	Activation
Rv0081	Rv3883c	Repression
Rv2011c	Rv0067c	Repression
Rv2011c	Rv2347c	Activation
Rv2250c	Rv0367c	Repression
Rv2034	Rv3030	Repression
Rv3249c	Rv3265c	Activation
Rv2034	Rv0030	Repression
Rv2034	Rv1251c	Activation
Rv3681c	Rv2768c	Repression
Rv0067c	Rv0068	Repression
Rv0081	Rv3023c	Repression
Rv3133c	Rv2347c	Repression
Rv1776c	Rv0292	Activation
Rv0081	Rv3620c	Activation
Rv3597c	Rv2948c	Repression
Rv3681c	Rv3707c	Repression
Rv3574	Rv3027c	Repression
Rv0967	Rv1747	Repression
Rv0757	Rv3750c	Repression
Rv0324	Rv0950c	Repression
Rv3574	Rv2194	Repression
Rv0081	Rv0218	Activation
Rv3574	Rv2145c	Activation
Rv0081	Rv3862c	Activation
Rv3597c	Rv3252c	Activation
Rv3133c	Rv0243	Repression
Rv2034	Rv3378c	Repression
Rv1776c	Rv0059	Activation
Rv0081	Rv0388c	Repression
Rv2324	Rv1861	Repression
Rv0967	Rv0651	Activation
Rv2011c	Rv0757	Repression
Rv3574	Rv1435c	Repression
Rv0081	Rv1785c	Activation
Rv0494	Rv0645c	Activation
Rv2011c	Rv2956	Repression
Rv0081	Rv2116	Activation
Rv1994c	Rv1989c	Activation
Rv3597c	Rv1773c	Repression
Rv0757	Rv1013	Repression
Rv0081	Rv3545c	Activation
Rv0691c	Rv2226	Repression
Rv1990c	Rv1820	Repression
Rv0735	Rv1528c	Activation
Rv0081	Rv3706c	Activation
Rv0678	Rv0044c	Activation
Rv1994c	Rv0077c	Activation
Rv3133c	Rv3143	Activation
Rv3597c	Rv0219	Activation
Rv1990c	Rv2529	Repression
Rv0967	Rv3394c	Repression
Rv2324	Rv3238c	Repression
Rv2034	Rv0557	Activation
Rv0081	Rv3848	Activation
Rv3488	Rv1193	Activation
Rv0967	Rv3779	Activation
Rv0691c	Rv3679	Activation
Rv0081	Rv1509	Repression
Rv0967	Rv0155	Activation
Rv3574	Rv3536c	Repression
Rv0967	Rv0271c	Repression
Rv0302	Rv2876	Activation
Rv0081	Rv0741	Repression
Rv3133c	Rv1170	Repression
Rv3597c	Rv0229c	Repression
Rv1994c	Rv1986	Repression
Rv0023	Rv3177	Repression
Rv0691c	Rv1319c	Activation
Rv0967	Rv3228	Activation
Rv3574	Rv2577	Activation
Rv0324	Rv1952	Repression
Rv3574	Rv1161	Repression
Rv3574	Rv2108	Repression
Rv0302	Rv1409	Activation
Rv0967	Rv1632c	Activation
Rv3574	Rv1265	Repression
Rv1994c	Rv2363	Repression
Rv3681c	Rv3863	Activation
Rv1816	Rv0008c	Repression
Rv1985c	Rv0572c	Repression
Rv1990c	Rv3726	Activation
Rv0324	Rv3545c	Activation
Rv0324	Rv0724A	Activation
Rv2250c	Rv2737c	Repression
Rv3681c	Rv2329c	Activation
Rv1846c	Rv0524	Repression
Rv3249c	Rv0887c	Repression
Rv1985c	Rv0506	Repression
Rv0691c	Rv2567	Repression
Rv0022c	Rv0029	Activation
Rv0023	Rv1115	Repression
Rv1816	Rv3790	Repression
Rv2011c	Rv3076	Repression
Rv1990c	Rv2180c	Repression
Rv2011c	Rv1883c	Repression
Rv0967	Rv3444c	Repression
Rv2250c	Rv1546	Repression
Rv0302	Rv3867	Repression
Rv0047c	Rv3422c	Activation
Rv0023	Rv0258c	Activation
Rv0967	Rv0747	Activation
Rv2250c	Rv0938	Repression
Rv1985c	Rv1986	Activation
Rv1985c	Rv0113	Activation
Rv0047c	Rv0198c	Activation
Rv3597c	Rv3875	Activation
Rv2324	Rv2485c	Repression
Rv0047c	Rv1243c	Activation
Rv0691c	Rv1827	Activation
Rv0324	Rv0705	Repression
Rv0047c	Rv0046c	Repression
Rv2250c	Rv1879	Repression
Rv3574	Rv1961	Repression
Rv0081	Rv1206	Activation
Rv0081	Rv1863c	Repression
Rv1990c	Rv0597c	Repression
Rv2324	Rv1538c	Repression
Rv0047c	Rv2456c	Activation
Rv1985c	Rv2242	Repression
Rv0135c	Rv2927c	Activation
Rv3133c	Rv2951c	Activation
Rv3133c	Rv0774c	Repression
Rv3260c	Rv2770c	Activation
Rv3133c	Rv1573	Repression
Rv1816	Rv2195	Activation
Rv0767c	Rv0643c	Activation
Rv0967	Rv2558	Repression
Rv0081	Rv2055c	Repression
Rv3133c	Rv2034	Repression
Rv0324	Rv3527	Repression
Rv3246c	Rv0041	Activation
Rv1985c	Rv0474	Activation
Rv1985c	Rv2809	Activation
Rv1776c	Rv0098	Repression
Rv0757	Rv2905	Activation
Rv3133c	Rv1541c	Activation
Rv0691c	Rv0381c	Repression
Rv3681c	Rv1392	Activation
Rv3557c	Rv3560c	Repression
Rv1556	Rv3914	Repression
Rv0081	Rv0710	Activation
Rv0678	Rv3877	Repression
Rv2034	Rv2060	Repression
Rv1985c	Rv3096	Activation
Rv2034	Rv0309	Activation
Rv1404	Rv1139c	Repression
Rv0494	Rv2389c	Activation
Rv1990c	Rv0858c	Repression
Rv2034	Rv2432c	Activation
Rv1816	Rv3886c	Activation
Rv0081	Rv1198	Activation
Rv1985c	Rv2947c	Repression
Rv0767c	Rv1909c	Repression
Rv2250c	Rv3851	Repression
Rv1990c	Rv0574c	Repression
Rv3133c	Rv1019	Repression
Rv3597c	Rv2641	Activation
Rv3066	Rv3520c	Repression
Rv0081	Rv0668	Repression
Rv0081	Rv3502c	Activation
Rv0967	Rv2922A	Repression
Rv1255c	Rv0455c	Activation
Rv2324	Rv2080	Repression
Rv0324	Rv3746c	Repression
Rv0081	Rv0405	Repression
Rv3133c	Rv3546	Activation
Rv0081	Rv0045c	Activation
Rv0757	Rv2584c	Activation
Rv0967	Rv2271	Activation
Rv0691c	Rv3052c	Activation
Rv3574	Rv2107	Repression
Rv0757	Rv2390c	Activation
Rv3597c	Rv0354c	Repression
Rv0757	Rv2136c	Activation
Rv1219c	Rv2917	Activation
Rv3597c	Rv3811	Repression
Rv3681c	Rv2710	Repression
Rv1985c	Rv2007c	Repression
Rv3849	Rv3890c	Repression
Rv2324	Rv0470c	Repression
Rv1990c	Rv1637c	Repression
Rv0967	Rv1653	Activation
Rv1674c	Rv3449	Activation
Rv3249c	Rv1182	Activation
Rv0023	Rv1938	Repression
Rv0324	Rv3903c	Activation
Rv3133c	Rv1221	Repression
Rv1033c	Rv3427c	Repression
Rv0967	Rv2940c	Repression
Rv0576	Rv1847	Repression
Rv2374c	Rv1795	Activation
Rv1985c	Rv3269	Repression
Rv1816	Rv0722	Repression
Rv0324	Rv2347c	Activation
Rv2250c	Rv1783	Activation
Rv0081	Rv2377c	Activation
Rv0767c	Rv0776c	Repression
Rv1255c	Rv2301	Activation
Rv0081	Rv0306	Activation
Rv1985c	Rv2628	Repression
Rv3557c	Rv3561	Repression
Rv0081	Rv3804c	Repression
Rv3249c	Rv2838c	Repression
Rv0081	Rv3500c	Activation
Rv1990c	Rv1835c	Repression
Rv0081	Rv1404	Activation
Rv0081	Rv0076c	Activation
Rv2011c	Rv3290c	Repression
Rv1990c	Rv2306A	Repression
Rv0678	Rv3410c	Repression
Rv1255c	Rv1776c	Repression
Rv2011c	Rv1721c	Repression
Rv0967	Rv3495c	Repression
Rv0047c	Rv0835	Activation
Rv3597c	Rv0653c	Activation
Rv0047c	Rv0492c	Activation
Rv0324	Rv0057	Activation
Rv0047c	Rv3053c	Repression
Rv2034	Rv2621c	Repression
Rv0081	Rv2550c	Activation
Rv3574	Rv1963c	Activation
Rv2989	Rv3718c	Repression
Rv3133c	Rv3737	Activation
Rv1816	Rv2933	Repression
Rv0324	Rv3804c	Repression
Rv0047c	Rv3343c	Activation
Rv3488	Rv2220	Activation
Rv3597c	Rv1256c	Repression
Rv0081	Rv3676	Activation
Rv0081	Rv0480c	Activation
Rv0324	Rv0741	Repression
Rv1990c	Rv3309c	Repression
Rv3597c	Rv3881c	Repression
Rv0324	Rv3087	Activation
Rv0967	Rv1715	Activation
Rv1990c	Rv1865c	Repression
Rv0324	Rv1986	Repression
Rv3849	Rv0025	Activation
Rv2011c	Rv1881c	Repression
Rv3133c	Rv1652	Activation
Rv0967	Rv1002c	Repression
Rv3574	Rv3485c	Repression
Rv2250c	Rv3710	Repression
Rv1994c	Rv1791	Activation
Rv1816	Rv0567	Repression
Rv1985c	Rv0934	Repression
Rv2034	Rv3229c	Activation
Rv2011c	Rv0453	Activation
Rv1994c	Rv0872c	Activation
Rv1985c	Rv1734c	Activation
Rv3597c	Rv2549c	Activation
Rv0081	Rv0424c	Repression
Rv3597c	Rv1674c	Repression
Rv2034	Rv2703	Activation
Rv0081	Rv1532c	Activation
Rv3574	Rv3531c	Repression
Rv0757	Rv0673	Activation
Rv2324	Rv3138	Repression
Rv2324	Rv0172	Activation
Rv3574	Rv3521	Repression
Rv0678	Rv2291	Repression
Rv3488	Rv2797c	Activation
Rv3830c	Rv2392	Repression
Rv0081	Rv2358	Activation
Rv0081	Rv1471	Activation
Rv1985c	Rv1039c	Repression
Rv3574	Rv0219	Activation
Rv0081	Rv3239c	Activation
Rv3597c	Rv1130	Activation
Rv3260c	Rv2147c	Activation
Rv3597c	Rv3738c	Activation
Rv2021c	Rv1996	Repression
Rv0081	Rv0331	Activation
Rv1990c	Rv2713	Repression
Rv3597c	Rv3290c	Repression
Rv0081	Rv1805c	Activation
Rv3597c	Rv3903c	Activation
Rv3133c	Rv2023c	Repression
Rv2324	Rv1619	Repression
Rv0324	Rv3064c	Activation
Rv0757	Rv2590	Activation
Rv2250c	Rv0250c	Repression
Rv0967	Rv3615c	Repression
Rv2250c	Rv0092	Repression
Rv3133c	Rv1824	Activation
Rv0653c	Rv1015c	Repression
Rv1556	Rv1557	Repression
Rv0081	Rv1305	Repression
Rv1990c	Rv0081	Repression
Rv0767c	Rv3097c	Repression
Rv2011c	Rv1884c	Repression
Rv0324	Rv0397	Activation
Rv1985c	Rv3126c	Repression
Rv0081	Rv0966c	Activation
Rv2011c	Rv2525c	Repression
Rv0757	Rv2768c	Repression
Rv3597c	Rv2723	Repression
Rv3597c	Rv3425	Activation
Rv0767c	Rv1097c	Repression
Rv0324	Rv1006	Activation
Rv2034	Rv2337c	Activation
Rv3597c	Rv1435c	Repression
Rv3133c	Rv0287	Activation
Rv1033c	Rv0169	Repression
Rv0047c	Rv3028c	Repression
Rv3133c	Rv1985c	Repression
Rv1255c	Rv1256c	Repression
Rv3597c	Rv1523	Repression
Rv2034	Rv1001	Repression
Rv1990c	Rv2991	Repression
Rv0967	Rv3151	Repression
Rv3597c	Rv1392	Repression
Rv3597c	Rv3597c	Activation
Rv1033c	Rv1893	Repression
Rv1994c	Rv1033c	Repression
Rv2887	Rv3763	Repression
Rv0324	Rv3510c	Repression
Rv0757	Rv2331A	Activation
Rv3488	Rv0636	Repression
Rv1033c	Rv3655c	Activation
Rv0324	Rv0805	Repression
Rv3597c	Rv3812	Repression
Rv0678	Rv2996c	Activation
Rv2324	Rv3853	Activation
Rv0324	Rv1994c	Repression
Rv0081	Rv3429	Activation
Rv0081	Rv2665	Repression
Rv0757	Rv1184c	Activation
Rv0324	Rv3219	Repression
Rv2374c	Rv3418c	Activation
Rv3681c	Rv2307B	Repression
Rv0081	Rv2202c	Activation
Rv3597c	Rv2348c	Repression
Rv0324	Rv1184c	Activation
Rv3597c	Rv3502c	Activation
Rv1985c	Rv3219	Activation
Rv0047c	Rv2472	Activation
Rv2011c	Rv3761c	Activation
Rv0081	Rv0579	Activation
Rv3597c	Rv3785	Activation
Rv2324	Rv2645	Repression
Rv2324	Rv0651	Activation
Rv0081	Rv3018A	Activation
Rv2034	Rv0481c	Repression
Rv1816	Rv0127	Repression
Rv1167c	Rv0711	Repression
Rv1990c	Rv1340	Activation
Rv2034	Rv3403c	Activation
Rv0047c	Rv1162	Repression
Rv1719	Rv0290	Repression
Rv3597c	Rv2729c	Repression
Rv0022c	Rv3468c	Activation
Rv1033c	Rv1872c	Repression
Rv0081	Rv0578c	Repression
Rv0691c	Rv2045c	Repression
Rv2034	Rv2787	Activation
Rv0767c	Rv0454	Repression
Rv2011c	Rv2746c	Repression
Rv1776c	Rv0407	Repression
Rv0967	Rv2388c	Repression
Rv2011c	Rv3356c	Repression
Rv2324	Rv1244	Repression
Rv1985c	Rv3740c	Repression
Rv3249c	Rv2891	Repression
Rv0767c	Rv2281	Repression
Rv2021c	Rv3096	Activation
Rv0757	Rv3778c	Activation
Rv0238	Rv3029c	Repression
Rv0081	Rv2595	Activation
Rv3249c	Rv3855	Repression
Rv0691c	Rv3910	Activation
Rv2034	Rv0645c	Activation
Rv1033c	Rv0173	Repression
Rv2034	Rv3035	Repression
Rv0324	Rv3620c	Activation
Rv3133c	Rv3385c	Repression
Rv0324	Rv1642	Repression
Rv1990c	Rv3294c	Activation
Rv2324	Rv2323c	Repression
Rv0081	Rv0082	Repression
Rv3058c	Rv0835	Activation
Rv2324	Rv2557	Repression
Rv0967	Rv0822c	Repression
Rv3133c	Rv2366c	Repression
Rv0023	Rv2460c	Repression
Rv3681c	Rv1102c	Repression
Rv0081	Rv2530A	Activation
Rv1994c	Rv0070c	Repression
Rv0678	Rv1474c	Repression
Rv0691c	Rv1460	Repression
Rv0081	Rv1180	Repression
Rv0324	Rv3799c	Activation
Rv0081	Rv0341	Activation
Rv0678	Rv2268c	Activation
Rv0081	Rv3269	Activation
Rv2324	Rv3414c	Activation
Rv1985c	Rv3888c	Repression
Rv0967	Rv0876c	Activation
Rv0047c	Rv0205	Activation
Rv0967	Rv2240c	Repression
Rv0081	Rv2991	Activation
Rv3597c	Rv1285	Activation
Rv3597c	Rv3857c	Repression
Rv3133c	Rv2965c	Repression
Rv3574	Rv2578c	Activation
Rv0967	Rv3798	Activation
Rv3597c	Rv0685	Activation
Rv2011c	Rv3681c	Repression
Rv2011c	Rv0684	Repression
Rv1816	Rv2361c	Activation
Rv0302	Rv1357c	Repression
Rv0081	Rv2010	Activation
Rv3249c	Rv2887	Repression
Rv0324	Rv3889c	Repression
Rv3849	Rv2237	Repression
Rv3597c	Rv3144c	Repression
Rv3246c	Rv2352c	Activation
Rv1816	Rv1124	Activation
Rv3597c	Rv0837c	Activation
Rv3597c	Rv1936	Activation
Rv3597c	Rv1642	Activation
Rv1990c	Rv1858	Activation
Rv0135c	Rv3518c	Repression
Rv1985c	Rv0672	Activation
Rv0324	Rv1532c	Repression
Rv1990c	Rv2337c	Repression
Rv0302	Rv2101	Activation
Rv1985c	Rv1665	Repression
Rv0653c	Rv0543c	Activation
Rv3597c	Rv0240	Repression
Rv1033c	Rv1857	Activation
Rv2324	Rv3046c	Repression
Rv3133c	Rv0157A	Repression
Rv1776c	Rv0049	Repression
Rv1994c	Rv1994c	Activation
Rv0767c	Rv2531c	Repression
Rv1776c	Rv0029	Repression
Rv0967	Rv2246	Activation
Rv0081	Rv1802	Repression
Rv0324	Rv0456A	Repression
Rv0081	Rv0747	Repression
Rv0324	Rv1799	Activation
Rv0081	Rv3382c	Activation
Rv3133c	Rv3568c	Activation
Rv2034	Rv3892c	Activation
Rv1816	Rv2884	Activation
Rv3597c	Rv0667	Activation
Rv0735	Rv2467	Repression
Rv1985c	Rv2031c	Repression
Rv0324	Rv3888c	Repression
Rv0135c	Rv2218	Repression
Rv0081	Rv1290A	Repression
Rv0653c	Rv3722c	Repression
Rv0081	Rv1652	Activation
Rv2034	Rv0112	Repression
Rv2034	Rv2534c	Activation
Rv1219c	Rv2882c	Repression
Rv0757	Rv3312A	Repression
Rv0653c	Rv0653c	Activation
Rv0047c	Rv1163	Repression
Rv0043c	Rv3759c	Repression
Rv0967	Rv2668	Repression
Rv0494	Rv1952	Activation
Rv0691c	Rv2777c	Activation
Rv0324	Rv3738c	Repression
Rv3597c	Rv0188	Activation
Rv0967	Rv3660c	Repression
Rv0967	Rv3224B	Repression
Rv0081	Rv2148c	Repression
Rv0081	Rv2722	Repression
Rv3133c	Rv0640	Repression
Rv0653c	Rv3239c	Activation
Rv0081	Rv2560	Repression
Rv1033c	Rv3424c	Activation
Rv1985c	Rv1829	Repression
Rv1985c	Rv2138	Repression
Rv3249c	Rv2986c	Activation
Rv0081	Rv3376	Repression
Rv3574	Rv1503c	Repression
Rv1404	Rv1730c	Activation
Rv0023	Rv1742	Activation
Rv3849	Rv1364c	Repression
Rv3133c	Rv0634c	Repression
Rv0324	Rv0246	Repression
Rv0967	Rv3390	Repression
Rv1816	Rv0631c	Activation
Rv3133c	Rv0668	Activation
Rv2324	Rv3771c	Activation
Rv0967	Rv2960c	Repression
Rv2324	Rv3660c	Repression
Rv1990c	Rv0859	Activation
Rv3574	Rv1356c	Repression
Rv0767c	Rv3494c	Repression
Rv0047c	Rv3232c	Activation
Rv1990c	Rv3240c	Repression
Rv0081	Rv0545c	Repression
Rv1816	Rv1372	Activation
Rv1994c	Rv2400c	Activation
Rv0474	Rv0474	Activation
Rv3597c	Rv2665	Repression
Rv0767c	Rv0525	Repression
Rv2034	Rv3660c	Activation
Rv2034	Rv0482	Repression
Rv0023	Rv2000	Repression
Rv0967	Rv2197c	Repression
Rv1816	Rv0770	Activation
Rv2324	Rv2562	Activation
Rv2034	Rv0512	Activation
Rv3488	Rv1481	Repression
Rv0081	Rv3513c	Activation
Rv0691c	Rv1766	Activation
Rv0081	Rv3115	Activation
Rv0081	Rv0389	Activation
Rv1990c	Rv3624c	Activation
Rv1816	Rv0509	Activation
Rv3681c	Rv3778c	Repression
Rv0967	Rv1228	Repression
Rv3219	Rv1173	Activation
Rv1990c	Rv2371	Activation
Rv2506	Rv3756c	Activation
Rv0047c	Rv0801	Repression
Rv0494	Rv2514c	Activation
Rv0324	Rv2924c	Repression
Rv2034	Rv3129	Repression
Rv2011c	Rv0472c	Repression
Rv1990c	Rv0443	Repression
Rv2034	Rv1922	Activation
Rv3574	Rv3469c	Repression
Rv0324	Rv3238c	Repression
Rv0967	Rv3812	Activation
Rv0967	Rv0836c	Repression
Rv0678	Rv1128c	Activation
Rv0967	Rv3046c	Repression
Rv1816	Rv2082	Repression
Rv0047c	Rv0986	Activation
Rv0324	Rv1983	Repression
Rv0135c	Rv1706A	Repression
Rv3681c	Rv3849	Activation
Rv0081	Rv3277	Activation
Rv3574	Rv3810	Activation
Rv2011c	Rv3463	Repression
Rv1990c	Rv1104	Activation
Rv0324	Rv0578c	Repression
Rv0081	Rv3528c	Activation
Rv1776c	Rv0270	Repression
Rv0023	Rv2936	Repression
Rv0967	Rv0774c	Activation
Rv3249c	Rv2245	Activation
Rv3597c	Rv3746c	Repression
Rv1816	Rv1458c	Activation
Rv1985c	Rv1985c	Activation
Rv2034	Rv1720c	Activation
Rv3597c	Rv2293c	Repression
Rv0494	Rv0494	Activation
Rv3597c	Rv2428	Repression
Rv0081	Rv2391	Activation
Rv1033c	Rv0078A	Repression
Rv3597c	Rv3511	Repression
Rv1255c	Rv2638	Repression
Rv1219c	Rv0301	Activation
Rv0081	Rv2729c	Repression
Rv1033c	Rv3588c	Activation
Rv3574	Rv3809c	Repression
Rv3133c	Rv2907c	Activation
Rv1816	Rv0582	Activation
Rv0967	Rv2551c	Repression
Rv0081	Rv2808	Repression
Rv1990c	Rv2465c	Repression
Rv0967	Rv3479	Activation
Rv2021c	Rv3026c	Activation
Rv0324	Rv2434c	Activation
Rv1985c	Rv1116	Repression
Rv3246c	Rv1815	Activation
Rv0353	Rv0384c	Activation
Rv0691c	Rv3232c	Activation
Rv2034	Rv0356c	Repression
Rv3246c	Rv0130	Activation
Rv1816	Rv2163c	Activation
Rv1994c	Rv3143	Activation
Rv2011c	Rv2288	Activation
Rv1719	Rv3685c	Activation
Rv3597c	Rv3429	Repression
Rv3260c	Rv3912	Activation
Rv0081	Rv3054c	Activation
Rv0081	Rv2779c	Activation
Rv3597c	Rv0726c	Repression
Rv0047c	Rv0824c	Repression
Rv0767c	Rv1821	Repression
Rv0967	Rv1770	Repression
Rv3830c	Rv3878	Repression
Rv0324	Rv0318c	Repression
Rv0767c	Rv3111	Repression
Rv3597c	Rv3219	Activation
Rv3246c	Rv1469	Activation
Rv1990c	Rv1540	Repression
Rv2011c	Rv1902c	Activation
Rv0081	Rv1524	Repression
Rv3574	Rv3150	Repression
Rv0967	Rv3122	Activation
Rv3133c	Rv2922c	Activation
Rv0324	Rv3172c	Repression
Rv2011c	Rv3460c	Activation
Rv1990c	Rv3058c	Repression
Rv1985c	Rv2058c	Repression
Rv3597c	Rv3426	Activation
Rv2034	Rv1477	Activation
Rv0967	Rv3778c	Activation
Rv1816	Rv3644c	Repression
Rv2034	Rv0409	Repression
Rv2324	Rv2312	Repression
Rv1994c	Rv0319	Repression
Rv2324	Rv3441c	Repression
Rv0691c	Rv1007c	Repression
Rv2021c	Rv3798	Repression
Rv0081	Rv0757	Activation
Rv2250c	Rv2028c	Repression
Rv2034	Rv0734	Activation
Rv3681c	Rv0757	Activation
Rv3574	Rv3008	Repression
Rv2324	Rv1206	Repression
Rv1990c	Rv3276c	Repression
Rv1404	Rv0850	Activation
Rv3133c	Rv3248c	Activation
Rv1990c	Rv2541	Repression
Rv2034	Rv0380c	Activation
Rv1990c	Rv1902c	Activation
Rv1990c	Rv1136	Repression
Rv0757	Rv3707c	Activation
Rv0348	Rv3574	Activation
Rv1990c	Rv1886c	Repression
Rv0081	Rv3812	Repression
Rv1033c	Rv3765c	Repression
Rv0967	Rv2126c	Activation
Rv3597c	Rv1820	Activation
Rv0081	Rv2173	Activation
Rv3574	Rv3762c	Activation
Rv0081	Rv3743c	Activation
Rv3133c	Rv3179	Activation
Rv3681c	Rv2391	Repression
Rv0967	Rv0980c	Activation
Rv3574	Rv3780	Activation
Rv2011c	Rv0756c	Repression
Rv2324	Rv3557c	Activation
Rv0047c	Rv3766	Activation
Rv0081	Rv3738c	Repression
Rv3681c	Rv0756c	Repression
Rv1719	Rv0084	Activation
Rv2989	Rv1709	Activation
Rv1556	Rv0136	Activation
Rv3681c	Rv0112	Activation
Rv0047c	Rv3668c	Repression
Rv0047c	Rv0523c	Activation
Rv2250c	Rv1073	Activation
Rv3597c	Rv1954c	Repression
Rv2034	Rv1164	Activation
Rv0757	Rv2780	Repression
Rv1985c	Rv0668	Activation
Rv0827c	Rv0825c	Activation
Rv0081	Rv0520	Activation
Rv1776c	Rv0040c	Repression
Rv0967	Rv0783c	Repression
Rv3849	Rv2143	Activation
Rv3133c	Rv1986	Repression
Rv0678	Rv2699c	Activation
Rv3574	Rv3840	Activation
Rv3249c	Rv3880c	Repression
Rv2324	Rv0208c	Repression
Rv1033c	Rv1419	Repression
Rv2034	Rv0470A	Activation
Rv3133c	Rv1953	Repression
Rv0081	Rv0214	Repression
Rv3246c	Rv1433	Activation
Rv1255c	Rv3252c	Repression
Rv0757	Rv1102c	Repression
Rv3133c	Rv1336	Activation
Rv2250c	Rv3052c	Activation
Rv0135c	Rv1615	Activation
Rv0023	Rv1847	Activation
Rv0474	Rv2145c	Activation
Rv2034	Rv0511	Activation
Rv2250c	Rv0477	Activation
Rv1994c	Rv1101c	Repression
Rv0081	Rv3248c	Activation
Rv0678	Rv1034c	Repression
Rv3574	Rv0954	Activation
Rv1990c	Rv3717	Repression
Rv0767c	Rv1340	Activation
Rv2021c	Rv0516c	Repression
Rv3133c	Rv1340	Repression
Rv2011c	Rv0071	Repression
Rv3574	Rv3884c	Repression
Rv1990c	Rv3059	Repression
Rv1985c	Rv2657c	Activation
Rv1985c	Rv1180	Repression
Rv0324	Rv0348	Repression
Rv0081	Rv3660c	Activation
Rv0967	Rv3445c	Repression
Rv0324	Rv2957	Activation
Rv0967	Rv2598	Repression
Rv0047c	Rv2684	Activation
Rv2011c	Rv3099c	Repression
Rv1994c	Rv0963c	Activation
Rv0081	Rv0403c	Repression
Rv3681c	Rv3488	Activation
Rv0324	Rv0968	Repression
Rv0081	Rv3408	Repression
Rv3681c	Rv1963c	Activation
Rv0324	Rv3503c	Repression
Rv2034	Rv3479	Repression
Rv1219c	Rv2910c	Repression
Rv0967	Rv3496c	Repression
Rv3488	Rv3279c	Repression
Rv3849	Rv1478	Repression
Rv0081	Rv0354c	Repression
Rv2827c	Rv1489A	Repression
Rv3597c	Rv0324	Activation
Rv0135c	Rv2067c	Repression
Rv0081	Rv1491c	Repression
Rv0023	Rv2500c	Repression
Rv3574	Rv3504	Repression
Rv0081	Rv1920	Activation
Rv0081	Rv0348	Activation
Rv0967	Rv0351	Activation
Rv0324	Rv1587c	Activation
Rv1985c	Rv2137c	Activation
Rv3488	Rv2335	Activation
Rv0678	Rv2664	Activation
Rv2011c	Rv1793	Activation
Rv0967	Rv1845c	Repression
Rv0081	Rv1048c	Activation
Rv3133c	Rv0117	Repression
Rv2324	Rv3828c	Activation
Rv3133c	Rv2307A	Repression
Rv3249c	Rv2524c	Activation
Rv1985c	Rv2243	Activation
Rv0757	Rv0057	Repression
Rv2011c	Rv1658	Repression
Rv3681c	Rv1104	Repression
Rv2034	Rv1000c	Activation
Rv1719	Rv2542	Activation
Rv0081	Rv0075	Repression
Rv0757	Rv3156	Activation
Rv1255c	Rv2300c	Repression
Rv1985c	Rv3844	Activation
Rv3488	Rv2000	Activation
Rv1816	Rv3509c	Activation
Rv1816	Rv0227c	Activation
Rv3133c	Rv2032	Activation
Rv0324	Rv0475	Activation
Rv1985c	Rv0667	Activation
Rv0678	Rv1084	Repression
Rv0967	Rv2581c	Repression
Rv1033c	Rv0985c	Repression
Rv0967	Rv1330c	Activation
Rv0967	Rv1104	Repression
Rv0691c	Rv3153	Activation
Rv2506	Rv2504c	Repression
Rv0474	Rv1116	Activation
Rv1404	Rv3822	Activation
Rv0081	Rv3661	Activation
Rv3133c	Rv3126c	Activation
Rv0678	Rv0599c	Activation
Rv0678	Rv1148c	Activation
Rv0967	Rv0600c	Activation
Rv0081	Rv0058	Activation
Rv1990c	Rv0979A	Repression
Rv0678	Rv1507A	Repression
Rv0757	Rv0058	Repression
Rv2989	Rv3548c	Activation
Rv0324	Rv0324	Activation
Rv3133c	Rv3741c	Repression
Rv3133c	Rv2300c	Repression
Rv3133c	Rv3494c	Activation
Rv0324	Rv0668	Repression
Rv0081	Rv2307A	Activation
Rv0967	Rv0468	Activation
Rv0324	Rv3008	Repression
Rv0022c	Rv3104c	Repression
Rv0324	Rv0003	Activation
Rv1033c	Rv1460	Activation
Rv2324	Rv0981	Repression
Rv3133c	Rv3556c	Activation
Rv0967	Rv2667	Repression
Rv0678	Rv3253c	Activation
Rv0081	Rv0821c	Activation
Rv3249c	Rv2574	Repression
Rv0472c	Rv1177	Repression
Rv1816	Rv3725	Repression
Rv1033c	Rv0987	Activation
Rv2250c	Rv0137c	Repression
Rv3597c	Rv3848	Repression
Rv0023	Rv0173	Repression
Rv0023	Rv1638A	Repression
Rv0678	Rv2270	Activation
Rv3249c	Rv0095c	Activation
Rv1990c	Rv3490	Activation
Rv0757	Rv3501c	Repression
Rv2034	Rv2720	Activation
Rv0757	Rv0017c	Repression
Rv0022c	Rv2109c	Activation
Rv0047c	Rv1520	Activation
Rv0081	Rv2790c	Repression
Rv3574	Rv3151	Repression
Rv0081	Rv3076	Activation
Rv0967	Rv1967	Repression
Rv1990c	Rv0032	Activation
Rv0324	Rv1995	Activation
Rv2250c	Rv0127	Activation
Rv1990c	Rv0814c	Activation
Rv0324	Rv1141c	Repression
Rv2034	Rv0545c	Repression
Rv0757	Rv1302	Activation
Rv1990c	Rv0223c	Repression
Rv1846c	Rv1451	Repression
Rv0757	Rv2307B	Repression
Rv3574	Rv2799	Repression
Rv3574	Rv0327c	Activation
Rv3597c	Rv1116	Activation
Rv3597c	Rv1211	Repression
Rv0967	Rv0552	Repression
Rv2324	Rv0624	Repression
Rv1990c	Rv3277	Repression
Rv3681c	Rv2330c	Activation
Rv0678	Rv0064	Repression
Rv3597c	Rv3570c	Activation
Rv1994c	Rv1378c	Repression
Rv0324	Rv3881c	Repression
Rv1985c	Rv1996	Repression
Rv1719	Rv2252	Activation
Rv0081	Rv1864c	Activation
Rv3574	Rv0953c	Repression
Rv1985c	Rv0574c	Repression
Rv0767c	Rv1086	Repression
Rv0967	Rv3355c	Activation
Rv0081	Rv1265	Activation
Rv3597c	Rv0715	Activation
Rv0967	Rv3282	Repression
Rv3574	Rv1381	Activation
Rv0081	Rv0167	Repression
Rv0967	Rv0399c	Activation
Rv0967	Rv2754c	Repression
Rv0967	Rv1003	Repression
Rv2034	Rv3924c	Repression
Rv0967	Rv1725c	Repression
Rv0081	Rv2948c	Activation
Rv3597c	Rv1795	Repression
Rv0324	Rv1975	Activation
Rv0081	Rv0989c	Activation
Rv2011c	Rv3476c	Repression
Rv1990c	Rv0473	Repression
Rv0081	Rv2947c	Activation
Rv0081	Rv1205	Activation
Rv0081	Rv1116	Activation
Rv0967	Rv1729c	Activation
Rv1985c	Rv1130	Activation
Rv3574	Rv1957	Activation
Rv0023	Rv2967c	Repression
Rv0135c	Rv3519	Activation
Rv2011c	Rv3059	Repression
Rv0081	Rv1406	Activation
Rv0081	Rv0033	Activation
Rv0691c	Rv1872c	Activation
Rv0081	Rv1590	Repression
Rv3597c	Rv1265	Activation
Rv3849	Rv2783c	Repression
Rv3597c	Rv0319	Activation
Rv1816	Rv2174	Repression
Rv0691c	Rv0532	Repression
Rv0678	Rv1978	Activation
Rv2324	Rv2243	Repression
Rv0678	Rv0786c	Repression
Rv0967	Rv2706c	Repression
Rv3574	Rv3632	Repression
Rv0967	Rv2705c	Repression
Rv0081	Rv1113	Activation
Rv3488	Rv3363c	Repression
Rv0324	Rv0579	Activation
Rv1985c	Rv2202c	Repression
Rv0324	Rv2374c	Activation
Rv3597c	Rv3120	Activation
Rv0967	Rv3884c	Repression
Rv2034	Rv3219	Repression
Rv2034	Rv2461c	Repression
Rv0081	Rv2780	Activation
Rv0324	Rv0058	Activation
Rv0967	Rv1912c	Activation
Rv3597c	Rv2779c	Activation
Rv2250c	Rv2140c	Repression
Rv1033c	Rv1979c	Activation
Rv0757	Rv1103c	Repression
Rv0081	Rv0688	Activation
Rv0081	Rv2807	Activation
Rv2034	Rv0179c	Activation
Rv2011c	Rv3566c	Repression
Rv1990c	Rv2224c	Repression
Rv2021c	Rv3294c	Activation
Rv0081	Rv3831	Activation
Rv0023	Rv1873	Repression
Rv2011c	Rv0449c	Repression
Rv3574	Rv0860	Repression
Rv3681c	Rv2780	Activation
Rv3574	Rv0749A	Repression
Rv1816	Rv0053	Repression
Rv2324	Rv2336	Repression
Rv0081	Rv3290c	Activation
Rv0081	Rv0320	Repression
Rv1816	Rv3384c	Repression
Rv3911	Rv2515c	Activation
Rv1033c	Rv0174	Repression
Rv0967	Rv0225	Repression
Rv0324	Rv3573c	Repression
Rv0081	Rv0305c	Repression
Rv1776c	Rv0002	Activation
Rv2034	Rv3301c	Repression
Rv0324	Rv3597c	Repression
Rv3133c	Rv0570	Activation
Rv0081	Rv0208c	Activation
Rv0081	Rv3554	Activation
Rv2011c	Rv1637c	Repression
Rv0678	Rv0156	Activation
Rv0081	Rv0506	Repression
Rv3133c	Rv1244	Repression
Rv0081	Rv2549c	Activation
Rv0767c	Rv0218	Repression
Rv2021c	Rv3485c	Activation
Rv0081	Rv1810	Activation
Rv3574	Rv2222c	Repression
Rv0967	Rv0838	Repression
Rv0047c	Rv0300	Activation
Rv2011c	Rv1170	Activation
Rv1816	Rv3612c	Activation
Rv0081	Rv1130	Repression
Rv1985c	Rv0837c	Repression
Rv2034	Rv2431c	Activation
Rv1990c	Rv3783	Activation
Rv2250c	Rv2109c	Activation
Rv3574	Rv1894c	Repression
Rv0047c	Rv3110	Repression
Rv3133c	Rv1886c	Activation
Rv2011c	Rv0732	Activation
Rv0767c	Rv2242	Repression
Rv0135c	Rv3049c	Repression
Rv1994c	Rv3347c	Activation
Rv0967	Rv1876	Repression
Rv1255c	Rv1298	Activation
Rv0023	Rv3176c	Repression
Rv3574	Rv3111	Activation
Rv0023	Rv0174	Repression
Rv0757	Rv2582	Repression
Rv0691c	Rv1456c	Repression
Rv0324	Rv2428	Activation
Rv2324	Rv0967	Repression
Rv3133c	Rv2795c	Repression
Rv0324	Rv3882c	Activation
Rv0081	Rv2115c	Activation
Rv3574	Rv1482c	Activation
Rv3574	Rv1629	Repression
Rv2324	Rv1102c	Repression
Rv2034	Rv0704	Activation
Rv0967	Rv1739c	Repression
Rv0324	Rv2768c	Activation
Rv2324	Rv2072c	Repression
Rv0967	Rv3493c	Repression
Rv3597c	Rv0695	Repression
Rv0474	Rv3462c	Repression
Rv0757	Rv3197	Activation
Rv3597c	Rv0916c	Activation
Rv1990c	Rv1096	Repression
Rv0324	Rv1360	Activation
Rv1994c	Rv0716	Repression
Rv0324	Rv2193	Repression
Rv0691c	Rv3803c	Repression
Rv0081	Rv2430c	Activation
Rv0047c	Rv0610c	Activation
Rv0324	Rv2779c	Activation
Rv3488	Rv0541c	Repression
Rv2250c	Rv3409c	Activation
Rv0081	Rv3252c	Activation
Rv0022c	Rv2174	Repression
Rv3133c	Rv0318c	Activation
Rv2250c	Rv3855	Repression
Rv0324	Rv3578	Repression
Rv0678	Rv0748	Repression
Rv0757	Rv0167	Repression
Rv0081	Rv3348	Activation
Rv3597c	Rv0327c	Activation
Rv0324	Rv1910c	Activation
Rv3597c	Rv3620c	Activation
Rv0081	Rv1248c	Activation
Rv3133c	Rv2626c	Activation
Rv3597c	Rv1306	Repression
Rv2034	Rv0350	Repression
Rv0981	Rv1196	Activation
Rv2034	Rv3233c	Repression
Rv0081	Rv3136	Activation
Rv1816	Rv0665	Activation
Rv3574	Rv0488	Repression
Rv3260c	Rv1584c	Activation
Rv1985c	Rv1813c	Activation
Rv0967	Rv0615	Activation
Rv0047c	Rv2999	Activation
Rv0081	Rv1936	Activation
Rv0081	Rv0793	Activation
Rv2034	Rv1961	Activation
Rv0081	Rv2242	Repression
Rv0757	Rv0821c	Activation
Rv0081	Rv2666	Repression
Rv2034	Rv0506	Repression
Rv3133c	Rv2634c	Activation
Rv0081	Rv1435c	Repression
Rv0081	Rv3477	Repression
Rv0767c	Rv2050	Repression
Rv1990c	Rv1213	Repression
Rv0081	Rv2720	Activation
Rv2011c	Rv2747	Repression
Rv0081	Rv2302	Activation
Rv2989	Rv3731	Activation
Rv1985c	Rv1738	Activation
Rv0967	Rv0967	Activation
Rv1985c	Rv2323c	Activation
Rv0324	Rv2929	Activation
Rv3249c	Rv3041c	Activation
Rv0081	Rv2307B	Activation
Rv3574	Rv0461	Activation
Rv0081	Rv2645	Activation
Rv1255c	Rv0634c	Repression
Rv1816	Rv3195	Repression
Rv0081	Rv0043c	Activation
Rv3681c	Rv2331A	Activation
Rv3249c	Rv1454c	Activation
Rv2021c	Rv2451	Activation
Rv3249c	Rv1833c	Repression
Rv2034	Rv1986	Repression
Rv2250c	Rv1145	Repression
Rv0678	Rv0983	Repression
Rv3597c	Rv0108c	Repression
Rv0967	Rv1389	Activation
Rv0135c	Rv0018c	Repression
Rv0967	Rv3796	Activation
Rv1985c	Rv1646	Repression
Rv1985c	Rv2203	Activation
Rv3488	Rv0164	Activation
Rv2324	Rv1442	Repression
Rv3597c	Rv0475	Activation
Rv2011c	Rv0638	Repression
Rv0081	Rv3151	Repression
Rv0691c	Rv0798c	Activation
Rv0302	Rv2690c	Repression
Rv3133c	Rv2780	Repression
Rv1033c	Rv2508c	Activation
Rv0081	Rv2193	Repression
Rv2250c	Rv0913c	Repression
Rv0691c	Rv1451	Activation
Rv0081	Rv0323c	Repression
Rv1033c	Rv3237c	Repression
Rv2324	Rv3096	Repression
Rv0691c	Rv3209	Activation
Rv1816	Rv3704c	Activation
Rv1816	Rv1993c	Activation
Rv2324	Rv0475	Activation
Rv2034	Rv0724	Activation
Rv1033c	Rv1856c	Activation
Rv1033c	Rv0824c	Activation
Rv3574	Rv0157A	Repression
Rv0653c	Rv0148	Repression
Rv3249c	Rv3691	Repression
Rv1033c	Rv0221	Activation
Rv1985c	Rv1963c	Repression
Rv1816	Rv0500	Repression
Rv0967	Rv3693	Repression
Rv0967	Rv2401	Repression
Rv0678	Rv2353c	Repression
Rv2324	Rv3887c	Activation
Rv3597c	Rv1129c	Repression
Rv0081	Rv3164c	Activation
Rv0081	Rv0287	Repression
Rv1990c	Rv3178	Repression
Rv1816	Rv3807c	Repression
Rv2011c	Rv3600c	Repression
Rv1219c	Rv1250	Repression
Rv1990c	Rv1116A	Repression
Rv2324	Rv3389c	Activation
Rv0302	Rv0446c	Activation
Rv0324	Rv1931c	Activation
Rv0967	Rv3338	Repression
Rv0757	Rv3196A	Activation
Rv0081	Rv1441c	Repression
Rv0967	Rv0585c	Activation
Rv2034	Rv3617	Repression
Rv0691c	Rv0563	Activation
Rv2324	Rv3508	Activation
Rv2034	Rv3597c	Activation
Rv3574	Rv0177	Repression
Rv0081	Rv2146c	Repression
Rv1994c	Rv2949c	Repression
Rv3488	Rv1837c	Repression
Rv1994c	Rv0177	Repression
Rv1816	Rv2942	Repression
Rv3597c	Rv2607	Activation
Rv0135c	Rv3040c	Activation
Rv2011c	Rv0774c	Repression
Rv0967	Rv0867c	Activation
Rv2324	Rv3574	Activation
Rv3133c	Rv0876c	Repression
Rv0081	Rv3770c	Activation
Rv0047c	Rv0834c	Repression
Rv1985c	Rv2744c	Repression
Rv1816	Rv2382c	Activation
Rv0081	Rv2724c	Activation
Rv3488	Rv0276	Activation
Rv3597c	Rv0268c	Repression
Rv0302	Rv1328	Activation
Rv3133c	Rv0319	Activation
Rv0081	Rv0672	Activation
Rv2250c	Rv3171c	Activation
Rv1990c	Rv0209	Repression
Rv3133c	Rv1997	Activation
Rv0967	Rv0812	Activation
Rv3249c	Rv3045	Repression
Rv0135c	Rv1017c	Repression
Rv1255c	Rv0892	Repression
Rv1776c	Rv0101	Activation
Rv3133c	Rv0042c	Repression
Rv0757	Rv2971	Repression
Rv2827c	Rv3464	Repression
Rv1990c	Rv0689c	Activation
Rv0967	Rv1990A	Repression
Rv2034	Rv1960c	Repression
Rv0967	Rv2152c	Activation
Rv1990c	Rv1874	Repression
Rv0081	Rv2368c	Repression
Rv0967	Rv0885	Repression
Rv1990c	Rv3179	Repression
Rv3574	Rv2839c	Repression
Rv3597c	Rv0426c	Repression
Rv0324	Rv1268c	Activation
Rv0081	Rv0115	Activation
Rv0081	Rv3370c	Repression
Rv0081	Rv0349	Activation
Rv0324	Rv1503c	Activation
Rv0691c	Rv3208A	Activation
Rv0302	Rv3763	Repression
Rv0324	Rv3348	Activation
Rv3574	Rv2118c	Repression
Rv2011c	Rv2549c	Repression
Rv0324	Rv3494c	Activation
Rv1776c	Rv0060	Activation
Rv3246c	Rv3171c	Repression
Rv0047c	Rv3435c	Activation
Rv3183	Rv3182	Repression
Rv0757	Rv2633c	Repression
Rv2324	Rv2798c	Repression
Rv0022c	Rv1329c	Activation
Rv0757	Rv3219	Repression
Rv3830c	Rv0729	Activation
Rv1776c	Rv0019c	Activation
Rv1719	Rv3066	Repression
Rv3597c	Rv1533	Activation
Rv1994c	Rv0919	Repression
Rv0081	Rv1463	Activation
Rv1990c	Rv2570	Repression
Rv3574	Rv2617c	Repression
Rv0081	Rv3728	Repression
Rv0081	Rv2348c	Activation
Rv0324	Rv3221c	Repression
Rv2069	Rv0096	Activation
Rv0767c	Rv3196A	Repression
Rv1985c	Rv3130c	Activation
Rv0678	Rv0094c	Activation
Rv0081	Rv1804c	Activation
Rv0653c	Rv0075	Activation
Rv0081	Rv0830	Activation
Rv1985c	Rv1880c	Repression
Rv2034	Rv0537c	Repression
Rv0757	Rv2331	Activation
Rv0081	Rv3180c	Activation
Rv2011c	Rv3626c	Activation
Rv3681c	Rv3850	Activation
Rv0678	Rv3852	Repression
Rv0967	Rv1116A	Repression
Rv0324	Rv1356c	Activation
Rv1033c	Rv0518	Activation
Rv0081	Rv0744c	Activation
Rv0324	Rv1435c	Repression
Rv3681c	Rv3804c	Repression
Rv2324	Rv0001	Repression
Rv3133c	Rv0356c	Repression
Rv0678	Rv3274c	Activation
Rv1255c	Rv2780	Activation
Rv0967	Rv0714	Repression
Rv0967	Rv3438	Activation
Rv0081	Rv3875	Activation
Rv1985c	Rv2658c	Repression
Rv0767c	Rv3524	Repression
Rv3133c	Rv3117	Activation
Rv0324	Rv0632c	Repression
Rv0135c	Rv0062	Activation
Rv2250c	Rv2200c	Repression
Rv0302	Rv1327c	Activation
Rv0324	Rv2387	Repression
Rv0022c	Rv3060c	Activation
Rv1816	Rv3705c	Repression
Rv1816	Rv2919c	Activation
Rv0653c	Rv1803c	Activation
Rv2250c	Rv3045	Repression
Rv0767c	Rv0209	Activation
Rv2989	Rv3304	Repression
Rv1990c	Rv3737	Activation
Rv3574	Rv0961	Repression
Rv3597c	Rv0467	Activation
Rv0135c	Rv0598c	Repression
Rv2374c	Rv1180	Activation
Rv0081	Rv0456A	Repression
Rv0967	Rv0117	Repression
Rv0678	Rv3300c	Repression
Rv0967	Rv1459c	Repression
Rv3830c	Rv2946c	Activation
Rv2021c	Rv2450c	Activation
Rv3249c	Rv0118c	Repression
Rv0081	Rv2713	Activation
Rv3133c	Rv2038c	Repression
Rv1990c	Rv0992c	Repression
Rv2034	Rv0442c	Repression
Rv1033c	Rv1375	Repression
Rv0967	Rv3777	Repression
Rv0967	Rv3150	Repression
Rv1985c	Rv1572c	Repression
Rv0767c	Rv1628c	Activation
Rv1033c	Rv0636	Repression
Rv3597c	Rv3902c	Activation
Rv2034	Rv3728	Activation
Rv0081	Rv0293c	Activation
Rv1816	Rv0636	Repression
Rv0081	Rv1791	Activation
Rv0081	Rv0178	Repression
Rv1990c	Rv2367c	Repression
Rv0757	Rv1473	Activation
Rv3574	Rv3370c	Repression
Rv3574	Rv3515c	Repression
Rv3574	Rv2565	Repression
Rv0081	Rv2343c	Activation
Rv3830c	Rv3607c	Repression
Rv0767c	Rv1825	Repression
Rv0967	Rv3712	Activation
Rv3597c	Rv1964	Repression
Rv1990c	Rv2347c	Repression
Rv0047c	Rv3594	Activation
Rv3597c	Rv3747	Activation
Rv0767c	Rv3225c	Activation
Rv0135c	Rv2921c	Repression
Rv1816	Rv3116	Activation
Rv0324	Rv1060	Activation
Rv0081	Rv3219	Repression
Rv3133c	Rv3354	Repression
Rv3133c	Rv2629	Activation
Rv0047c	Rv0143c	Activation
Rv2324	Rv1441c	Repression
Rv0081	Rv1230c	Repression
Rv0081	Rv3811	Repression
Rv2034	Rv3917c	Repression
Rv0081	Rv0318c	Activation
Rv0757	Rv1472	Repression
Rv0967	Rv2397c	Activation
Rv3173c	Rv3177	Repression
Rv3133c	Rv1734c	Activation
Rv2011c	Rv3429	Activation
Rv3133c	Rv3130c	Activation
Rv3133c	Rv2307B	Activation
Rv1990c	Rv1255c	Repression
Rv0081	Rv2890c	Activation
Rv0081	Rv1688	Activation
Rv3597c	Rv0576	Activation
Rv2011c	Rv3566A	Repression
Rv2011c	Rv1390	Repression
Rv0678	Rv2676c	Repression
Rv1033c	Rv2373c	Repression
Rv1990c	Rv1901	Activation
Rv3133c	Rv2591	Activation
Rv1033c	Rv3656c	Repression
Rv1990c	Rv3365c	Repression
Rv1994c	Rv1321	Repression
Rv2011c	Rv0691c	Repression
Rv0757	Rv2340c	Repression
Rv0678	Rv2661c	Activation
Rv1255c	Rv3065	Activation
Rv3133c	Rv1116	Activation
Rv0967	Rv0050	Activation
Rv3249c	Rv3073c	Repression
Rv0324	Rv0097	Activation
Rv1255c	Rv1672c	Activation
Rv0967	Rv1740	Activation
Rv1985c	Rv2723	Repression
Rv2034	Rv3714c	Activation
Rv1816	Rv0444c	Activation
Rv1990c	Rv2536	Repression
Rv3249c	Rv2875	Repression
Rv0324	Rv3887c	Repression
Rv0135c	Rv0829	Activation
Rv2324	Rv3794	Repression
Rv0735	Rv2204c	Activation
Rv3574	Rv2247	Repression
Rv1985c	Rv0348	Repression
Rv2034	Rv2386c	Repression
Rv0324	Rv2145c	Repression
Rv1990c	Rv3310	Repression
Rv2011c	Rv2205c	Activation
Rv1990c	Rv1109c	Repression
Rv0081	Rv0057	Activation
Rv2034	Rv2576c	Repression
Rv3574	Rv2293c	Repression
Rv0324	Rv2455c	Activation
Rv1985c	Rv3463	Repression
Rv1033c	Rv3230c	Repression
Rv0023	Rv1325c	Repression
Rv3574	Rv1343c	Activation
Rv0757	Rv0251c	Repression
Rv1033c	Rv2846c	Activation
Rv3488	Rv1638A	Repression
Rv0324	Rv3408	Repression
Rv2021c	Rv1105	Activation
Rv3133c	Rv0842	Activation
Rv0081	Rv0229c	Activation
Rv1816	Rv0360c	Repression
Rv1985c	Rv0076c	Repression
Rv0757	Rv2581c	Repression
Rv2009	Rv3800c	Activation
Rv0967	Rv0574c	Repression
Rv0324	Rv1665	Repression
Rv2324	Rv1360	Repression
Rv3133c	Rv0566c	Activation
Rv0324	Rv1646	Repression
Rv2011c	Rv0318c	Repression
Rv1816	Rv0173	Repression
Rv3249c	Rv3333c	Activation
Rv1985c	Rv1573	Activation
Rv0967	Rv1644	Activation
Rv0324	Rv2323c	Repression
Rv3574	Rv2556c	Repression
Rv0023	Rv1827	Activation
Rv3133c	Rv2287	Activation
Rv0135c	Rv0828c	Repression
Rv0081	Rv1013	Activation
Rv3249c	Rv1565c	Repression
Rv2011c	Rv2408	Repression
Rv0653c	Rv2865	Repression
Rv0967	Rv0411c	Repression
Rv0135c	Rv3896c	Repression
Rv2324	Rv0843	Repression
Rv0081	Rv0363c	Repression
Rv1994c	Rv3511	Repression
Rv0135c	Rv0492A	Repression
Rv3681c	Rv1103c	Repression
Rv0135c	Rv1112	Activation
Rv2324	Rv0299	Activation
Rv1985c	Rv0324	Activation
Rv1985c	Rv3076	Repression
Rv2011c	Rv2145c	Repression
Rv2034	Rv0244c	Repression
Rv3133c	Rv0548c	Activation
Rv0081	Rv1204c	Repression
Rv0474	Rv0475	Repression
Rv2034	Rv2188c	Activation
Rv0081	Rv2723	Repression
Rv3574	Rv0503c	Repression
Rv1255c	Rv1777	Activation
Rv0081	Rv2323c	Activation
Rv2034	Rv0111	Activation
Rv0135c	Rv3729	Repression
Rv2989	Rv3395c	Activation
Rv2034	Rv2911	Repression
Rv0081	Rv1793	Activation
Rv1816	Rv1414	Activation
Rv3597c	Rv3006	Repression
Rv0081	Rv2161c	Activation
Rv1719	Rv1595	Repression
Rv0757	Rv2769c	Repression
Rv1985c	Rv1129c	Repression
Rv2011c	Rv0006	Repression
Rv2324	Rv3883c	Activation
Rv2011c	Rv3684	Repression
Rv2034	Rv1497	Repression
Rv0081	Rv3744	Repression
Rv2324	Rv0467	Activation
Rv3249c	Rv2468c	Repression
Rv1985c	Rv3383c	Repression
Rv0494	Rv3094c	Repression
Rv1985c	Rv2623	Repression
Rv1985c	Rv2006	Repression
Rv3133c	Rv3006	Activation
Rv3133c	Rv0158	Repression
Rv0967	Rv3173c	Activation
Rv2324	Rv3144c	Repression
Rv3597c	Rv1886c	Repression
Rv1985c	Rv2100	Repression
Rv2011c	Rv1194c	Repression
Rv1776c	Rv0220	Repression
Rv3574	Rv3814c	Activation
Rv0767c	Rv0928	Activation
Rv0081	Rv1317c	Activation
Rv1985c	Rv0412c	Activation
Rv0967	Rv3740c	Repression
Rv3681c	Rv2376c	Repression
Rv1985c	Rv2032	Repression
Rv0967	Rv1951c	Repression
Rv1990c	Rv0873	Repression
Rv0081	Rv3399	Repression
Rv3855	Rv2547	Activation
Rv0081	Rv1811	Activation
Rv1994c	Rv3064c	Activation
Rv0081	Rv2555c	Repression
Rv0691c	Rv1494	Repression
Rv0081	Rv3407	Repression
Rv3249c	Rv3042c	Activation
Rv0081	Rv3499c	Activation
Rv0967	Rv1461	Repression
Rv2989	Rv1708	Repression
Rv1033c	Rv1486c	Repression
Rv0678	Rv1929c	Activation
Rv1167c	Rv3864	Activation
Rv0967	Rv2441c	Activation
Rv0047c	Rv1704c	Activation
Rv3133c	Rv0681	Repression
Rv0324	Rv0213c	Repression
Rv1994c	Rv0505c	Activation
Rv0767c	Rv1368	Repression
Rv3597c	Rv2768c	Repression
Rv0324	Rv3188	Activation
Rv1985c	Rv3798	Activation
Rv2324	Rv1161	Repression
Rv0081	Rv0412c	Activation
Rv1990c	Rv3017c	Repression
Rv1985c	Rv3348	Activation
Rv2034	Rv3334	Repression
Rv1033c	Rv2352c	Repression
Rv0047c	Rv0151c	Activation
Rv2324	Rv1322	Activation
Rv1404	Rv0694	Repression
Rv1985c	Rv2729c	Repression
Rv3133c	Rv1818c	Activation
Rv3681c	Rv3779	Activation
Rv1219c	Rv1249c	Repression
Rv0081	Rv1256c	Activation
Rv2324	Rv1104	Repression
Rv0678	Rv0930	Repression
Rv0081	Rv3888c	Activation
Rv0023	Rv3890c	Activation
Rv3249c	Rv0161	Activation
Rv1985c	Rv2780	Repression
Rv1816	Rv1927	Repression
Rv0653c	Rv3350c	Activation
Rv0023	Rv3868	Repression
Rv3133c	Rv3007c	Activation
Rv0081	Rv1332	Activation
Rv0757	Rv1392	Activation
Rv0967	Rv3586	Repression
Rv0047c	Rv3237c	Repression
Rv0967	Rv1386	Activation
Rv3574	Rv2562	Repression
Rv0047c	Rv1478	Repression
Rv1776c	Rv0365c	Repression
Rv0022c	Rv3160c	Repression
Rv0022c	Rv2078	Activation
Rv0967	Rv2538c	Repression
Rv3597c	Rv3142c	Repression
Rv0023	Rv0791c	Activation
Rv1404	Rv0195	Repression
Rv0967	Rv2557	Repression
Rv3597c	Rv2131c	Activation
Rv3574	Rv0937c	Repression
Rv0081	Rv0568	Repression
Rv0047c	Rv2777c	Activation
Rv1990c	Rv1990c	Activation
Rv2034	Rv1671	Activation
Rv1816	Rv2177c	Repression
Rv0081	Rv2633c	Activation
Rv3597c	Rv2780	Repression
Rv2034	Rv1639c	Repression
Rv1816	Rv2495c	Activation
Rv1985c	Rv0456A	Activation
Rv1990c	Rv2731	Repression
Rv1985c	Rv1343c	Activation
Rv0324	Rv1573	Repression
Rv0967	Rv2582	Activation
Rv0348	Rv0347	Repression
Rv0081	Rv0653c	Activation
Rv0967	Rv3336c	Repression
Rv0081	Rv0695	Activation
Rv0767c	Rv1902c	Activation
Rv0967	Rv3225c	Activation
Rv1719	Rv3505	Repression
Rv1816	Rv2496c	Activation
Rv0023	Rv0379	Repression
[truncated: 1,448 more rows]
