# Supplementary material for: Understanding the role of interactions between host and Mycobacterium tuberculosis under hypoxic condition: an in silico approach
Source: BMC Genomics. 2018 Jul 27;19:555. doi: 10.1186/s12864-018-4947-8 (PMC6064076; doi:10.1186/s12864-018-4947-8)
Supplement: Supplementary file 11 — The metabolic network model of M. tuberculosis H37Rv (Mtb) which was used for metabolic simulations in the current study (.xml format, can be used with MATLAB - COBRA toolbox or COBRApy framework; url- https://opencobra.github.io/). (XML 1043 kb) [file 12864_2018_4947_MOESM11_ESM.xml]

<?xml version="1.0" encoding="UTF-8"?>
<sbml level="3" sboTerm="SBO:0000624" version="1" fbc:required="false" xmlns="http://www.sbml.org/sbml/level3/version1/core" xmlns:fbc="http://www.sbml.org/sbml/level3/version1/fbc/version2">
  <model fbc:strict="true" id="model">
    <listOfUnitDefinitions>
      <unitDefinition id="mmol_per_gDW_per_hr">
        <listOfUnits>
          <unit exponent="1" kind="mole" multiplier="1" scale="-3"/>
          <unit exponent="-1" kind="gram" multiplier="1" scale="0"/>
          <unit exponent="-1" kind="second" multiplier="3600" scale="0"/>
        </listOfUnits>
      </unitDefinition>
    </listOfUnitDefinitions>
    <fbc:listOfObjectives fbc:activeObjective="obj">
      <fbc:objective fbc:id="obj" fbc:type="maximize">
        <fbc:listOfFluxObjectives>
          <fbc:fluxObjective fbc:reaction="R_biomass_Mtb_9_60atp" fbc:coefficient="1"/>
        </fbc:listOfFluxObjectives>
      </fbc:objective>
    </fbc:listOfObjectives>
    <listOfParameters>
      <parameter constant="true" id="cobra_default_lb" sboTerm="SBO:0000626" units="mmol_per_gDW_per_hr" value="-1000"/>
      <parameter constant="true" id="cobra_default_ub" sboTerm="SBO:0000626" units="mmol_per_gDW_per_hr" value="1000"/>
      <parameter constant="true" id="cobra_0_bound" sboTerm="SBO:0000626" units="mmol_per_gDW_per_hr" value="0"/>
      <parameter constant="true" id="R_EX_ca2(e)_lower_bound" sboTerm="SBO:0000625" units="mmol_per_gDW_per_hr" value="-1"/>
      <parameter constant="true" id="R_EX_cit(e)_lower_bound" sboTerm="SBO:0000625" units="mmol_per_gDW_per_hr" value="-1"/>
      <parameter constant="true" id="R_EX_cl(e)_lower_bound" sboTerm="SBO:0000625" units="mmol_per_gDW_per_hr" value="-1"/>
      <parameter constant="true" id="R_EX_cu2(e)_lower_bound" sboTerm="SBO:0000625" units="mmol_per_gDW_per_hr" value="-1"/>
      <parameter constant="true" id="R_EX_fe3(e)_lower_bound" sboTerm="SBO:0000625" units="mmol_per_gDW_per_hr" value="-1"/>
      <parameter constant="true" id="R_EX_glc(e)_lower_bound" sboTerm="SBO:0000625" units="mmol_per_gDW_per_hr" value="-1"/>
      <parameter constant="true" id="R_EX_glu_L(e)_lower_bound" sboTerm="SBO:0000625" units="mmol_per_gDW_per_hr" value="-1"/>
      <parameter constant="true" id="R_EX_glyc(e)_lower_bound" sboTerm="SBO:0000625" units="mmol_per_gDW_per_hr" value="-1"/>
      <parameter constant="true" id="R_EX_h2o(e)_lower_bound" sboTerm="SBO:0000625" units="mmol_per_gDW_per_hr" value="-1"/>
      <parameter constant="true" id="R_EX_h(e)_lower_bound" sboTerm="SBO:0000625" units="mmol_per_gDW_per_hr" value="-1"/>
      <parameter constant="true" id="R_EX_k(e)_lower_bound" sboTerm="SBO:0000625" units="mmol_per_gDW_per_hr" value="-1"/>
      <parameter constant="true" id="R_EX_na1(e)_lower_bound" sboTerm="SBO:0000625" units="mmol_per_gDW_per_hr" value="-1"/>
      <parameter constant="true" id="R_EX_nh4(e)_lower_bound" sboTerm="SBO:0000625" units="mmol_per_gDW_per_hr" value="-1"/>
      <parameter constant="true" id="R_EX_o2(e)_lower_bound" sboTerm="SBO:0000625" units="mmol_per_gDW_per_hr" value="-0.98"/>
      <parameter constant="true" id="R_EX_pi(e)_lower_bound" sboTerm="SBO:0000625" units="mmol_per_gDW_per_hr" value="-1"/>
      <parameter constant="true" id="R_EX_so4(e)_lower_bound" sboTerm="SBO:0000625" units="mmol_per_gDW_per_hr" value="-1"/>
      <parameter constant="true" id="R_EX_cholest(e)_lower_bound" sboTerm="SBO:0000625" units="mmol_per_gDW_per_hr" value="-20"/>
    </listOfParameters>
    <listOfCompartments/>
    <listOfSpecies>
      <species boundaryCondition="false" constant="false" hasOnlySubstanceUnits="false" id="M_2agpe160[c]" name="2-Acyl-sn-glycero-3-phosphoethanolamine (n-C16:0)" fbc:charge="0" fbc:chemicalFormula="C21H44NO7P1"/>
      <species boundaryCondition="false" constant="false" hasOnlySubstanceUnits="false" id="M_atp[c]" name="ATP" fbc:charge="-4" fbc:chemicalFormula="C10H12N5O13P3"/>
      <species boundaryCondition="false" constant="false" hasOnlySubstanceUnits="false" id="M_hdca[c]" name="Hexadecanoate (n-C16:0)" fbc:charge="-1" fbc:chemicalFormula="C16H31O2"/>
      <species boundaryCondition="false" constant="false" hasOnlySubstanceUnits="false" id="M_amp[c]" name="AMP" fbc:charge="-2" fbc:chemicalFormula="C10H12N5O7P"/>
      <species boundaryCondition="false" constant="false" hasOnlySubstanceUnits="false" id="M_pe160[c]" name="phosphatidylethanolamine (dihexadecanoyl, n-C16:0)" fbc:charge="0" fbc:chemicalFormula="C37H74N1O8P1"/>
      <species boundaryCondition="false" constant="false" hasOnlySubstanceUnits="false" id="M_ppi[c]" name="Diphosphate" fbc:charge="-3" fbc:chemicalFormula="HO7P2"/>
      <species boundaryCondition="false" constant="false" hasOnlySubstanceUnits="false" id="M_2agpe180[c]" name="2-Acyl-sn-glycero-3-phosphoethanolamine (n-C18:0)" fbc:charge="0" fbc:chemicalFormula="C23H48NO7P1"/>
      <species boundaryCondition="false" constant="false" hasOnlySubstanceUnits="false" id="M_ocdca[c]" name="octadecanoate (n-C18:0)" fbc:charge="-1" fbc:chemicalFormula="C18H35O2"/>
      <species boundaryCondition="false" constant="false" hasOnlySubstanceUnits="false" id="M_pe180[c]" name="phosphatidylethanolamine (dioctadecanoyl, n-C18:0)" fbc:charge="0" fbc:chemicalFormula="C41H82N1O8P1"/>
      <species boundaryCondition="false" constant="false" hasOnlySubstanceUnits="false" id="M_h2o[c]" name="H2O" fbc:charge="0" fbc:chemicalFormula="H2O"/>
      <species boundaryCondition="false" constant="false" hasOnlySubstanceUnits="false" id="M_phthr[c]" name="O-Phospho-4-hydroxy-L-threonine" compartment="[" fbc:charge="-2" fbc:chemicalFormula="C4H8NO7P"/>
      <species boundaryCondition="false" constant="false" hasOnlySubstanceUnits="false" id="M_4hthr[c]" name="4-Hydroxy-L-threonine" compartment="[" fbc:charge="0" fbc:chemicalFormula="C4H9NO4"/>
      <species boundaryCondition="false" constant="false" hasOnlySubstanceUnits="false" id="M_pi[c]" name="Phosphate" fbc:charge="-2" fbc:chemicalFormula="HO4P"/>
      <species boundaryCondition="false" constant="false" hasOnlySubstanceUnits="false" id="M_5dglcn[c]" name="5-Dehydro-D-gluconate" fbc:charge="-1" fbc:chemicalFormula="C6H9O7"/>
      <species boundaryCondition="false" constant="false" hasOnlySubstanceUnits="false" id="M_h[c]" name="H+" fbc:charge="1" fbc:chemicalFormula="H"/>
      <species boundaryCondition="false" constant="false" hasOnlySubstanceUnits="false" id="M_nadph[c]" name="Nicotinamide adenine dinucleotide phosphate - reduced" fbc:charge="-4" fbc:chemicalFormula="C21H26N7O17P3"/>
      <species boundaryCondition="false" constant="false" hasOnlySubstanceUnits="false" id="M_glcn[c]" name="D-Gluconate" fbc:charge="-1" fbc:chemicalFormula="C6H11O7"/>
      <species boundaryCondition="false" constant="false" hasOnlySubstanceUnits="false" id="M_nadp[c]" name="Nicotinamide adenine dinucleotide phosphate" fbc:charge="-3" fbc:chemicalFormula="C21H25N7O17P3"/>
      <species boundaryCondition="false" constant="false" hasOnlySubstanceUnits="false" id="M_ACP[c]" name="acyl carrier protein" fbc:charge="-1" fbc:chemicalFormula="C11H21N2O7PRS"/>
      <species boundaryCondition="false" constant="false" hasOnlySubstanceUnits="false" id="M_mocdca[c]" name="10-methylstearic acid" fbc:charge="-1" fbc:chemicalFormula="C19H37O2"/>
      <species boundaryCondition="false" constant="false" hasOnlySubstanceUnits="false" id="M_mstrACP[c]" name="10methyl stearyoyl-ACP" fbc:charge="-1" fbc:chemicalFormula="C30H57N2O8PRS"/>
      <species boundaryCondition="false" constant="false" hasOnlySubstanceUnits="false" id="M_4hbz[c]" name="4-Hydroxybenzoate" fbc:charge="-1" fbc:chemicalFormula="C7H5O3"/>
      <species boundaryCondition="false" constant="false" hasOnlySubstanceUnits="false" id="M_4hbzACP[c]" name="4-hydroxybenzoyl ACP" fbc:charge="-1" fbc:chemicalFormula="C18H25N2O9PRS"/>
      <species boundaryCondition="false" constant="false" hasOnlySubstanceUnits="false" id="M_palmACP[c]" name="Palmitoyl-ACP (n-C16:0ACP)" fbc:charge="-1" fbc:chemicalFormula="C27H51N2O8PRS"/>
      <species boundaryCondition="false" constant="false" hasOnlySubstanceUnits="false" id="M_4abut[c]" name="4-Aminobutanoate" fbc:charge="0" fbc:chemicalFormula="C4H9NO2"/>
      <species boundaryCondition="false" constant="false" hasOnlySubstanceUnits="false" id="M_akg[c]" name="2-Oxoglutarate" fbc:charge="-2" fbc:chemicalFormula="C5H4O5"/>
      <species boundaryCondition="false" constant="false" hasOnlySubstanceUnits="false" id="M_glu-L[c]" name="L-Glutamate" fbc:charge="-1" fbc:chemicalFormula="C5H8NO4"/>
      <species boundaryCondition="false" constant="false" hasOnlySubstanceUnits="false" id="M_sucsal[c]" name="Succinic semialdehyde" fbc:charge="-1" fbc:chemicalFormula="C4H5O3"/>
      <species boundaryCondition="false" constant="false" hasOnlySubstanceUnits="false" id="M_acac[c]" name="Acetoacetate" fbc:charge="-1" fbc:chemicalFormula="C4H5O3"/>
      <species boundaryCondition="false" constant="false" hasOnlySubstanceUnits="false" id="M_accoa[c]" name="Acetyl-CoA" fbc:charge="-4" fbc:chemicalFormula="C23H34N7O17P3S"/>
      <species boundaryCondition="false" constant="false" hasOnlySubstanceUnits="false" id="M_aacoa[c]" name="Acetoacetyl-CoA" fbc:charge="-4" fbc:chemicalFormula="C25H36N7O18P3S"/>
      <species boundaryCondition="false" constant="false" hasOnlySubstanceUnits="false" id="M_ac[c]" name="Acetate" fbc:charge="-1" fbc:chemicalFormula="C2H3O2"/>
      <species boundaryCondition="false" constant="false" hasOnlySubstanceUnits="false" id="M_coa[c]" name="Coenzyme A" fbc:charge="-4" fbc:chemicalFormula="C21H32N7O16P3S"/>
      <species boundaryCondition="false" constant="false" hasOnlySubstanceUnits="false" id="M_acald[c]" name="Acetaldehyde" fbc:charge="0" fbc:chemicalFormula="C2H4O"/>
      <species boundaryCondition="false" constant="false" hasOnlySubstanceUnits="false" id="M_nad[c]" name="Nicotinamide adenine dinucleotide" fbc:charge="-1" fbc:chemicalFormula="C21H26N7O14P2"/>
      <species boundaryCondition="false" constant="false" hasOnlySubstanceUnits="false" id="M_nadh[c]" name="Nicotinamide adenine dinucleotide - reduced" fbc:charge="-2" fbc:chemicalFormula="C21H27N7O14P2"/>
      <species boundaryCondition="false" constant="false" hasOnlySubstanceUnits="false" id="M_adocbip[c]" name="Adenosyl cobinamide phosphate" fbc:charge="-1" fbc:chemicalFormula="C58H83CoN16O14P"/>
      <species boundaryCondition="false" constant="false" hasOnlySubstanceUnits="false" id="M_gtp[c]" name="GTP" fbc:charge="-4" fbc:chemicalFormula="C10H12N5O14P3"/>
      <species boundaryCondition="false" constant="false" hasOnlySubstanceUnits="false" id="M_agdpcbi[c]" name="Adenosine-GDP-cobinamide" fbc:charge="-1" fbc:chemicalFormula="C68H95CoN21O21P2"/>
      <species boundaryCondition="false" constant="false" hasOnlySubstanceUnits="false" id="M_co2[c]" name="CO2" fbc:charge="0" fbc:chemicalFormula="CO2"/>
      <species boundaryCondition="false" constant="false" hasOnlySubstanceUnits="false" id="M_hexccoa[c]" name="Hexacosanoyl-CoA (n-C26:0CoA)" fbc:charge="-4" fbc:chemicalFormula="C47H82N7O17P3S"/>
      <species boundaryCondition="false" constant="false" hasOnlySubstanceUnits="false" id="M_chexccoa[c]" name="carboxy hexacosanoyl-CoA" fbc:charge="-4" fbc:chemicalFormula="C48H81N7O18P3S"/>
      <species boundaryCondition="false" constant="false" hasOnlySubstanceUnits="false" id="M_hco3[c]" name="Bicarbonate" fbc:charge="-1" fbc:chemicalFormula="CHO3"/>
      <species boundaryCondition="false" constant="false" hasOnlySubstanceUnits="false" id="M_adp[c]" name="ADP" fbc:charge="-3" fbc:chemicalFormula="C10H12N5O10P2"/>
      <species boundaryCondition="false" constant="false" hasOnlySubstanceUnits="false" id="M_malcoa[c]" name="Malonyl-CoA" fbc:charge="-5" fbc:chemicalFormula="C24H33N7O19P3S"/>
      <species boundaryCondition="false" constant="false" hasOnlySubstanceUnits="false" id="M_hexc[c]" name="hexacosanoate (n-C26:0)" fbc:charge="-1" fbc:chemicalFormula="C26H51O2"/>
      <species boundaryCondition="false" constant="false" hasOnlySubstanceUnits="false" id="M_acgam6p[c]" name="N-Acetyl-D-glucosamine 6-phosphate" fbc:charge="-2" fbc:chemicalFormula="C8H14NO9P"/>
      <species boundaryCondition="false" constant="false" hasOnlySubstanceUnits="false" id="M_acgam1p[c]" name="N-Acetyl-D-glucosamine 1-phosphate" fbc:charge="-2" fbc:chemicalFormula="C8H14NO9P"/>
      <species boundaryCondition="false" constant="false" hasOnlySubstanceUnits="false" id="M_uacgam[c]" name="UDP-N-acetyl-D-glucosamine" fbc:charge="-2" fbc:chemicalFormula="C17H25N3O17P2"/>
      <species boundaryCondition="false" constant="false" hasOnlySubstanceUnits="false" id="M_udcpp[c]" name="Undecaprenyl phosphate" fbc:charge="-2" fbc:chemicalFormula="C55H89O4P"/>
      <species boundaryCondition="false" constant="false" hasOnlySubstanceUnits="false" id="M_ump[c]" name="UMP" fbc:charge="-2" fbc:chemicalFormula="C9H11N2O9P"/>
      <species boundaryCondition="false" constant="false" hasOnlySubstanceUnits="false" id="M_unaga[c]" name="Undecaprenyl diphospho N-acetyl-glucosamine" fbc:charge="-2" fbc:chemicalFormula="C63H103NO12P2"/>
      <species boundaryCondition="false" constant="false" hasOnlySubstanceUnits="false" id="M_acglu[c]" name="N-Acetyl-L-glutamate" fbc:charge="-2" fbc:chemicalFormula="C7H9NO5"/>
      <species boundaryCondition="false" constant="false" hasOnlySubstanceUnits="false" id="M_acg5p[c]" name="N-Acetyl-L-glutamyl 5-phosphate" fbc:charge="-3" fbc:chemicalFormula="C7H9NO8P"/>
      <species boundaryCondition="false" constant="false" hasOnlySubstanceUnits="false" id="M_2obut[c]" name="2-Oxobutanoate" fbc:charge="-1" fbc:chemicalFormula="C4H5O3"/>
      <species boundaryCondition="false" constant="false" hasOnlySubstanceUnits="false" id="M_pyr[c]" name="Pyruvate" compartment="[" fbc:charge="-1" fbc:chemicalFormula="C3H3O3"/>
      <species boundaryCondition="false" constant="false" hasOnlySubstanceUnits="false" id="M_2ahbut[c]" name="(S)-2-Aceto-2-hydroxybutanoate" fbc:charge="-1" fbc:chemicalFormula="C6H9O4"/>
      <species boundaryCondition="false" constant="false" hasOnlySubstanceUnits="false" id="M_actp[c]" name="Acetyl phosphate" fbc:charge="-2" fbc:chemicalFormula="C2H3O5P"/>
      <species boundaryCondition="false" constant="false" hasOnlySubstanceUnits="false" id="M_alac-S[c]" name="(S)-2-Acetolactate" fbc:charge="-1" fbc:chemicalFormula="C5H7O4"/>
      <species boundaryCondition="false" constant="false" hasOnlySubstanceUnits="false" id="M_acorn[c]" name="N2-Acetyl-L-ornithine" fbc:charge="0" fbc:chemicalFormula="C7H14N2O3"/>
      <species boundaryCondition="false" constant="false" hasOnlySubstanceUnits="false" id="M_orn[c]" name="Ornithine" fbc:charge="1" fbc:chemicalFormula="C5H13N2O2"/>
      <species boundaryCondition="false" constant="false" hasOnlySubstanceUnits="false" id="M_cit[c]" name="Citrate" fbc:charge="-3" fbc:chemicalFormula="C6H5O7"/>
      <species boundaryCondition="false" constant="false" hasOnlySubstanceUnits="false" id="M_icit[c]" name="Isocitrate" fbc:charge="-3" fbc:chemicalFormula="C6H5O7"/>
      <species boundaryCondition="false" constant="false" hasOnlySubstanceUnits="false" id="M_acg5sa[c]" name="N-Acetyl-L-glutamate 5-semialdehyde" fbc:charge="-1" fbc:chemicalFormula="C7H10NO4"/>
      <species boundaryCondition="false" constant="false" hasOnlySubstanceUnits="false" id="M_fmn[c]" name="FMN" fbc:charge="-2" fbc:chemicalFormula="C17H19N4O9P"/>
      <species boundaryCondition="false" constant="false" hasOnlySubstanceUnits="false" id="M_ribflv[c]" name="Riboflavin" fbc:charge="0" fbc:chemicalFormula="C17H20N4O6"/>
      <species boundaryCondition="false" constant="false" hasOnlySubstanceUnits="false" id="M_apoACP[c]" name="apoprotein [acyl carrier protein]" fbc:charge="0" fbc:chemicalFormula="RHO"/>
      <species boundaryCondition="false" constant="false" hasOnlySubstanceUnits="false" id="M_pap[c]" name="Adenosine 3&apos;,5&apos;-bisphosphate" fbc:charge="-4" fbc:chemicalFormula="C10H11N5O10P2"/>
      <species boundaryCondition="false" constant="false" hasOnlySubstanceUnits="false" id="M_ppa[c]" name="Propionate (n-C3:0)" fbc:charge="-1" fbc:chemicalFormula="C3H5O2"/>
      <species boundaryCondition="false" constant="false" hasOnlySubstanceUnits="false" id="M_ppcoa[c]" name="Propanoyl-CoA" fbc:charge="-4" fbc:chemicalFormula="C24H36N7O17P3S"/>
      <species boundaryCondition="false" constant="false" hasOnlySubstanceUnits="false" id="M_acysbmn[c]" name="acetyl-cystine-bimane" fbc:charge="-1" fbc:chemicalFormula="C15H18N3O5S"/>
      <species boundaryCondition="false" constant="false" hasOnlySubstanceUnits="false" id="M_acysbmn[e]" name="acetyl-cystine-bimane" fbc:charge="-1" fbc:chemicalFormula="C15H18N3O5S"/>
      <species boundaryCondition="false" constant="false" hasOnlySubstanceUnits="false" id="M_adn[c]" name="Adenosine" fbc:charge="0" fbc:chemicalFormula="C10H13N5O4"/>
      <species boundaryCondition="false" constant="false" hasOnlySubstanceUnits="false" id="M_ins[c]" name="Inosine" fbc:charge="0" fbc:chemicalFormula="C10H12N4O5"/>
      <species boundaryCondition="false" constant="false" hasOnlySubstanceUnits="false" id="M_nh4[c]" name="Ammonium" fbc:charge="1" fbc:chemicalFormula="H4N"/>
      <species boundaryCondition="false" constant="false" hasOnlySubstanceUnits="false" id="M_4adcho[c]" name="4-amino-4-deoxychorismate" fbc:charge="-1" fbc:chemicalFormula="C10H10NO5"/>
      <species boundaryCondition="false" constant="false" hasOnlySubstanceUnits="false" id="M_4abz[c]" name="4-Aminobenzoate" fbc:charge="-1" fbc:chemicalFormula="C7H6NO2"/>
      <species boundaryCondition="false" constant="false" hasOnlySubstanceUnits="false" id="M_adcobhex[c]" name="adenosyl-cobyric acid" fbc:charge="0" fbc:chemicalFormula="C55H76CoN15O11"/>
      <species boundaryCondition="false" constant="false" hasOnlySubstanceUnits="false" id="M_appl[c]" name="1-Aminopropan-2-ol" fbc:charge="1" fbc:chemicalFormula="C3H10NO"/>
      <species boundaryCondition="false" constant="false" hasOnlySubstanceUnits="false" id="M_adocbi[c]" name="Adenosyl cobinamide" fbc:charge="1" fbc:chemicalFormula="C58H84CoN16O11"/>
      <species boundaryCondition="false" constant="false" hasOnlySubstanceUnits="false" id="M_applp[c]" name="D-1-Aminopropan-2-ol O-phosphate" fbc:charge="-1" fbc:chemicalFormula="C3H9NO4P"/>
      <species boundaryCondition="false" constant="false" hasOnlySubstanceUnits="false" id="M_chor[c]" name="chorismate" compartment="[" fbc:charge="-2" fbc:chemicalFormula="C10H8O6"/>
      <species boundaryCondition="false" constant="false" hasOnlySubstanceUnits="false" id="M_gln-L[c]" name="L-Glutamine" fbc:charge="0" fbc:chemicalFormula="C5H10N2O3"/>
      <species boundaryCondition="false" constant="false" hasOnlySubstanceUnits="false" id="M_adcobdam[c]" name="Adenosyl cobyrinate diamide" fbc:charge="-4" fbc:chemicalFormula="C55H68CoN11O15"/>
      <species boundaryCondition="false" constant="false" hasOnlySubstanceUnits="false" id="M_pppi[c]" name="Inorganic triphosphate" fbc:charge="-4" fbc:chemicalFormula="HO10P3"/>
      <species boundaryCondition="false" constant="false" hasOnlySubstanceUnits="false" id="M_gdp[c]" name="GDP" fbc:charge="-3" fbc:chemicalFormula="C10H12N5O11P2"/>
      <species boundaryCondition="false" constant="false" hasOnlySubstanceUnits="false" id="M_itp[c]" name="ITP" fbc:charge="-4" fbc:chemicalFormula="C10H11N4O14P3"/>
      <species boundaryCondition="false" constant="false" hasOnlySubstanceUnits="false" id="M_idp[c]" name="IDP" fbc:charge="-3" fbc:chemicalFormula="C10H11N4O11P2"/>
      <species boundaryCondition="false" constant="false" hasOnlySubstanceUnits="false" id="M_amet[c]" name="S-Adenosyl-L-methionine" fbc:charge="1" fbc:chemicalFormula="C15H23N6O5S"/>
      <species boundaryCondition="false" constant="false" hasOnlySubstanceUnits="false" id="M_ametam[c]" name="S-Adenosylmethioninamine" fbc:charge="2" fbc:chemicalFormula="C14H24N6O3S"/>
      <species boundaryCondition="false" constant="false" hasOnlySubstanceUnits="false" id="M_camp[c]" name="cAMP" fbc:charge="-1" fbc:chemicalFormula="C10H11N5O6P"/>
      <species boundaryCondition="false" constant="false" hasOnlySubstanceUnits="false" id="M_dgtp[c]" name="dGTP" fbc:charge="-4" fbc:chemicalFormula="C10H12N5O13P3"/>
      <species boundaryCondition="false" constant="false" hasOnlySubstanceUnits="false" id="M_dgdp[c]" name="dGDP" fbc:charge="-3" fbc:chemicalFormula="C10H12N5O10P2"/>
      <species boundaryCondition="false" constant="false" hasOnlySubstanceUnits="false" id="M_rdmbzi[c]" name="N1-(alpha-D-ribosyl)-5,6-dimethylbenzimidazole" fbc:charge="0" fbc:chemicalFormula="C14H18N2O4"/>
      <species boundaryCondition="false" constant="false" hasOnlySubstanceUnits="false" id="M_adocbl[c]" name="Adenosylcobalamin" fbc:charge="0" fbc:chemicalFormula="C72H100CoN18O17P"/>
      <species boundaryCondition="false" constant="false" hasOnlySubstanceUnits="false" id="M_gmp[c]" name="GMP" fbc:charge="-2" fbc:chemicalFormula="C10H12N5O8P"/>
      <species boundaryCondition="false" constant="false" hasOnlySubstanceUnits="false" id="M_ade[c]" name="Adenine" fbc:charge="0" fbc:chemicalFormula="C5H5N5"/>
      <species boundaryCondition="false" constant="false" hasOnlySubstanceUnits="false" id="M_prpp[c]" name="5-Phospho-alpha-D-ribose 1-diphosphate" fbc:charge="-5" fbc:chemicalFormula="C5H8O14P3"/>
      <species boundaryCondition="false" constant="false" hasOnlySubstanceUnits="false" id="M_aps[c]" name="Adenosine 5&apos;-phosphosulfate" fbc:charge="-2" fbc:chemicalFormula="C10H12N5O10PS"/>
      <species boundaryCondition="false" constant="false" hasOnlySubstanceUnits="false" id="M_paps[c]" name="3&apos;-Phosphoadenylyl sulfate" fbc:charge="-4" fbc:chemicalFormula="C10H11N5O13P2S"/>
      <species boundaryCondition="false" constant="false" hasOnlySubstanceUnits="false" id="M_dcamp[c]" name="N6-(1,2-Dicarboxyethyl)-AMP" fbc:charge="-4" fbc:chemicalFormula="C14H14N5O11P"/>
      <species boundaryCondition="false" constant="false" hasOnlySubstanceUnits="false" id="M_fum[c]" name="Fumarate" fbc:charge="-2" fbc:chemicalFormula="C4H2O4"/>
      <species boundaryCondition="false" constant="false" hasOnlySubstanceUnits="false" id="M_25aics[c]" name="(S)-2-[5-Amino-1-(5-phospho-D-ribosyl)imidazole-4-carboxamido]succinate" fbc:charge="-4" fbc:chemicalFormula="C13H15N4O12P"/>
      <species boundaryCondition="false" constant="false" hasOnlySubstanceUnits="false" id="M_aicar[c]" name="5-Amino-1-(5-Phospho-D-ribosyl)imidazole-4-carboxamide" compartment="[" fbc:charge="-2" fbc:chemicalFormula="C9H13N4O8P"/>
      <species boundaryCondition="false" constant="false" hasOnlySubstanceUnits="false" id="M_asp-L[c]" name="L-Aspartate" fbc:charge="-1" fbc:chemicalFormula="C4H6NO4"/>
      <species boundaryCondition="false" constant="false" hasOnlySubstanceUnits="false" id="M_imp[c]" name="IMP" fbc:charge="-2" fbc:chemicalFormula="C10H11N4O8P"/>
      <species boundaryCondition="false" constant="false" hasOnlySubstanceUnits="false" id="M_agalfragund[c]" name="arabinofuranose-galactofuranosyl(30)-rhamanosyl-N-acetylglucosamyl-undecaprenyl diphosphate (M tb)" fbc:charge="-2" fbc:chemicalFormula="C254H423NO171P2"/>
      <species boundaryCondition="false" constant="false" hasOnlySubstanceUnits="false" id="M_arabinan[c]" name="arabinan complex (Mtb)" fbc:charge="0" fbc:chemicalFormula="C684H1104O552"/>
      <species boundaryCondition="false" constant="false" hasOnlySubstanceUnits="false" id="M_arabinanagalfragund[c]" name="arabinan-arabinofuranose-galactofuranosyl(30)-rhamanosyl-N-acetylglucosamyl-undecaprenyl diphosphate (M tb)" fbc:charge="-2" fbc:chemicalFormula="C938H1525NO722P2"/>
      <species boundaryCondition="false" constant="false" hasOnlySubstanceUnits="false" id="M_decda_tb[c]" name="decaprenylphosphoryl-beta-D-arabinofuranose" fbc:charge="-2" fbc:chemicalFormula="C55H89O8P"/>
      <species boundaryCondition="false" constant="false" hasOnlySubstanceUnits="false" id="M_galfragund[c]" name="galactofuranosyl(30)-rhamanosyl-N-acetylglucosamyl-undecaprenyl diphosphate (M tb)" fbc:charge="-2" fbc:chemicalFormula="C249H415NO167P2"/>
      <species boundaryCondition="false" constant="false" hasOnlySubstanceUnits="false" id="M_decd_tb[c]" name="(E,E,E,E,E,E,E,Z,Z) decaprenyl phosphate" fbc:charge="-2" fbc:chemicalFormula="C50H81O4P"/>
      <species boundaryCondition="false" constant="false" hasOnlySubstanceUnits="false" id="M_gam6p[c]" name="D-Glucosamine 6-phosphate" fbc:charge="-1" fbc:chemicalFormula="C6H13NO8P"/>
      <species boundaryCondition="false" constant="false" hasOnlySubstanceUnits="false" id="M_agm[c]" name="Agmatine" fbc:charge="2" fbc:chemicalFormula="C5H16N4"/>
      <species boundaryCondition="false" constant="false" hasOnlySubstanceUnits="false" id="M_ptrc[c]" name="Putrescine" fbc:charge="2" fbc:chemicalFormula="C4H14N2"/>
      <species boundaryCondition="false" constant="false" hasOnlySubstanceUnits="false" id="M_urea[c]" name="Urea" fbc:charge="0" fbc:chemicalFormula="CH4N2O"/>
      <species boundaryCondition="false" constant="false" hasOnlySubstanceUnits="false" id="M_1hdecg3p[c]" name="1-hexadecanoyl-sn-glycerol 3-phosphate" fbc:charge="-2" fbc:chemicalFormula="C19H37O7P1"/>
      <species boundaryCondition="false" constant="false" hasOnlySubstanceUnits="false" id="M_pa160[c]" name="1,2-dihexadecanoyl-sn-glycerol 3-phosphate" fbc:charge="-2" fbc:chemicalFormula="C35H67O8P1"/>
      <species boundaryCondition="false" constant="false" hasOnlySubstanceUnits="false" id="M_pa160190[c]" name="1,2-sn-glycerol 3-phosphate" fbc:charge="-2" fbc:chemicalFormula="C38H73O8P"/>
      <species boundaryCondition="false" constant="false" hasOnlySubstanceUnits="false" id="M_1msg3p[c]" name="1-Acyl-sn-glycerol 3-phosphate (branched C19:0)" fbc:charge="-2" fbc:chemicalFormula="C22H43O7P"/>
      <species boundaryCondition="false" constant="false" hasOnlySubstanceUnits="false" id="M_pa190190[c]" name="1,2-sn-glycerol 3-phosphate" fbc:charge="-2" fbc:chemicalFormula="C41H79O8P"/>
      <species boundaryCondition="false" constant="false" hasOnlySubstanceUnits="false" id="M_ahcys[c]" name="S-Adenosyl-L-homocysteine" fbc:charge="0" fbc:chemicalFormula="C14H20N6O5S"/>
      <species boundaryCondition="false" constant="false" hasOnlySubstanceUnits="false" id="M_hcys-L[c]" name="L-Homocysteine" fbc:charge="0" fbc:chemicalFormula="C4H9NO2S"/>
      <species boundaryCondition="false" constant="false" hasOnlySubstanceUnits="false" id="M_rhcys[c]" name="S-Ribosyl-L-homocysteine" fbc:charge="0" fbc:chemicalFormula="C9H17NO6S"/>
      <species boundaryCondition="false" constant="false" hasOnlySubstanceUnits="false" id="M_air[c]" name="5-amino-1-(5-phospho-D-ribosyl)imidazole" compartment="[" fbc:charge="-2" fbc:chemicalFormula="C8H12N3O7P"/>
      <species boundaryCondition="false" constant="false" hasOnlySubstanceUnits="false" id="M_4ahmmp[c]" name="4-Amino-5-hydroxymethyl-2-methylpyrimidine" fbc:charge="0" fbc:chemicalFormula="C6H9N3O"/>
      <species boundaryCondition="false" constant="false" hasOnlySubstanceUnits="false" id="M_gcald[c]" name="Glycolaldehyde" fbc:charge="0" fbc:chemicalFormula="C2H4O2"/>
      <species boundaryCondition="false" constant="false" hasOnlySubstanceUnits="false" id="M_10fthf[c]" name="10-Formyltetrahydrofolate" fbc:charge="-2" fbc:chemicalFormula="C20H21N7O7"/>
      <species boundaryCondition="false" constant="false" hasOnlySubstanceUnits="false" id="M_fprica[c]" name="5-Formamido-1-(5-phospho-D-ribosyl)imidazole-4-carboxamide" fbc:charge="-2" fbc:chemicalFormula="C10H13N4O9P"/>
      <species boundaryCondition="false" constant="false" hasOnlySubstanceUnits="false" id="M_thf[c]" name="5,6,7,8-Tetrahydrofolate" fbc:charge="-2" fbc:chemicalFormula="C19H21N7O6"/>
      <species boundaryCondition="false" constant="false" hasOnlySubstanceUnits="false" id="M_for[c]" name="Formate" compartment="[" fbc:charge="-1" fbc:chemicalFormula="CH1O2"/>
      <species boundaryCondition="false" constant="false" hasOnlySubstanceUnits="false" id="M_5caiz[c]" name="5-phosphoribosyl-5-carboxyaminoimidazole" fbc:charge="-3" fbc:chemicalFormula="C9H11N3O9P"/>
      <species boundaryCondition="false" constant="false" hasOnlySubstanceUnits="false" id="M_5aizc[c]" name="5-amino-1-(5-phospho-D-ribosyl)imidazole-4-carboxylate" fbc:charge="-3" fbc:chemicalFormula="C9H11N3O9P"/>
      <species boundaryCondition="false" constant="false" hasOnlySubstanceUnits="false" id="M_sdhlam[c]" name="S-Succinyldihydrolipoamide" fbc:charge="-1" fbc:chemicalFormula="C12H20NO4S2"/>
      <species boundaryCondition="false" constant="false" hasOnlySubstanceUnits="false" id="M_dhlam[c]" name="Dihydrolipoamide" fbc:charge="0" fbc:chemicalFormula="C8H17NOS2"/>
      <species boundaryCondition="false" constant="false" hasOnlySubstanceUnits="false" id="M_succoa[c]" name="Succinyl-CoA" fbc:charge="-5" fbc:chemicalFormula="C25H35N7O19P3S"/>
      <species boundaryCondition="false" constant="false" hasOnlySubstanceUnits="false" id="M_alaala[c]" name="D-Alanyl-D-alanine" fbc:charge="0" fbc:chemicalFormula="C6H12N2O3"/>
      <species boundaryCondition="false" constant="false" hasOnlySubstanceUnits="false" id="M_ala-D[c]" name="D-Alanine" fbc:charge="0" fbc:chemicalFormula="C3H7NO2"/>
      <species boundaryCondition="false" constant="false" hasOnlySubstanceUnits="false" id="M_ala-L[c]" name="L-Alanine" fbc:charge="0" fbc:chemicalFormula="C3H7NO2"/>
      <species boundaryCondition="false" constant="false" hasOnlySubstanceUnits="false" id="M_trnaala[c]" name="tRNA(Ala)" fbc:charge="0" fbc:chemicalFormula="R"/>
      <species boundaryCondition="false" constant="false" hasOnlySubstanceUnits="false" id="M_alatrna[c]" name="L-Alanyl-tRNA(Ala)" fbc:charge="1" fbc:chemicalFormula="C3H6NOR"/>
      <species boundaryCondition="false" constant="false" hasOnlySubstanceUnits="false" id="M_ala-L[e]" name="L-Alanine" fbc:charge="0" fbc:chemicalFormula="C3H7NO2"/>
      <species boundaryCondition="false" constant="false" hasOnlySubstanceUnits="false" id="M_h[e]" name="H+" fbc:charge="1" fbc:chemicalFormula="H"/>
      <species boundaryCondition="false" constant="false" hasOnlySubstanceUnits="false" id="M_fald[c]" name="Formaldehyde" fbc:charge="0" fbc:chemicalFormula="CH2O"/>
      <species boundaryCondition="false" constant="false" hasOnlySubstanceUnits="false" id="M_pacald[c]" name="Phenylacetaldehyde" fbc:charge="0" fbc:chemicalFormula="C8H8O"/>
      <species boundaryCondition="false" constant="false" hasOnlySubstanceUnits="false" id="M_pac[c]" name="Phenylacetic acid" fbc:charge="-1" fbc:chemicalFormula="C8H7O2"/>
      <species boundaryCondition="false" constant="false" hasOnlySubstanceUnits="false" id="M_8aonn[c]" name="8-Amino-7-oxononanoate" fbc:charge="0" fbc:chemicalFormula="C9H17NO3"/>
      <species boundaryCondition="false" constant="false" hasOnlySubstanceUnits="false" id="M_amob[c]" name="S-Adenosyl-4-methylthio-2-oxobutanoate" fbc:charge="0" fbc:chemicalFormula="C15H19N5O6S"/>
      <species boundaryCondition="false" constant="false" hasOnlySubstanceUnits="false" id="M_dann[c]" name="7,8-Diaminononanoate" fbc:charge="1" fbc:chemicalFormula="C9H21N2O2"/>
      <species boundaryCondition="false" constant="false" hasOnlySubstanceUnits="false" id="M_ad[c]" name="acetamide" fbc:charge="0" fbc:chemicalFormula="C2H5NO"/>
      <species boundaryCondition="false" constant="false" hasOnlySubstanceUnits="false" id="M_2dmmq6[c]" name="2-Demethylmenaquinone 6" fbc:charge="0" fbc:chemicalFormula="C40H54O2"/>
      <species boundaryCondition="false" constant="false" hasOnlySubstanceUnits="false" id="M_mqn6[c]" name="Menaquinone 6" fbc:charge="0" fbc:chemicalFormula="C41H56O2"/>
      <species boundaryCondition="false" constant="false" hasOnlySubstanceUnits="false" id="M_2dmmq8[c]" name="2-Demethylmenaquinone 8" fbc:charge="0" fbc:chemicalFormula="C50H70O2"/>
      <species boundaryCondition="false" constant="false" hasOnlySubstanceUnits="false" id="M_mql8[c]" name="Menaquinol 8" fbc:charge="0" fbc:chemicalFormula="C51H74O2"/>
      <species boundaryCondition="false" constant="false" hasOnlySubstanceUnits="false" id="M_mqn8[c]" name="Menaquinone 8" fbc:charge="0" fbc:chemicalFormula="C51H72O2"/>
      <species boundaryCondition="false" constant="false" hasOnlySubstanceUnits="false" id="M_cgly[c]" name="Cys-Gly" fbc:charge="0" fbc:chemicalFormula="C5H10N2O3S"/>
      <species boundaryCondition="false" constant="false" hasOnlySubstanceUnits="false" id="M_cys-L[c]" name="L-Cysteine" fbc:charge="0" fbc:chemicalFormula="C3H7NO2S"/>
      <species boundaryCondition="false" constant="false" hasOnlySubstanceUnits="false" id="M_gly[c]" name="Glycine" fbc:charge="0" fbc:chemicalFormula="C2H5NO2"/>
      <species boundaryCondition="false" constant="false" hasOnlySubstanceUnits="false" id="M_anth[c]" name="Anthranilate" fbc:charge="-1" fbc:chemicalFormula="C7H6NO2"/>
      <species boundaryCondition="false" constant="false" hasOnlySubstanceUnits="false" id="M_pran[c]" name="N-(5-Phospho-D-ribosyl)anthranilate" fbc:charge="-3" fbc:chemicalFormula="C12H13NO9P"/>
      <species boundaryCondition="false" constant="false" hasOnlySubstanceUnits="false" id="M_pmcoa[c]" name="Pimeloyl-CoA" fbc:charge="-5" fbc:chemicalFormula="C28H41N7O19P3S"/>
      <species boundaryCondition="false" constant="false" hasOnlySubstanceUnits="false" id="M_ala-B[c]" name="beta-Alanine" fbc:charge="0" fbc:chemicalFormula="C3H7NO2"/>
      <species boundaryCondition="false" constant="false" hasOnlySubstanceUnits="false" id="M_msa[c]" name="Malonate semialdehyde" fbc:charge="-1" fbc:chemicalFormula="C3H3O3"/>
      <species boundaryCondition="false" constant="false" hasOnlySubstanceUnits="false" id="M_5apru[c]" name="5-Amino-6-(5&apos;-phosphoribosylamino)uracil" fbc:charge="-2" fbc:chemicalFormula="C9H13N4O9P"/>
      <species boundaryCondition="false" constant="false" hasOnlySubstanceUnits="false" id="M_5aprbu[c]" name="5-Amino-6-(5&apos;-phosphoribitylamino)uracil" fbc:charge="-2" fbc:chemicalFormula="C9H15N4O9P"/>
      <species boundaryCondition="false" constant="false" hasOnlySubstanceUnits="false" id="M_arab-D[c]" name="D-Arabinose" fbc:charge="0" fbc:chemicalFormula="C5H10O5"/>
      <species boundaryCondition="false" constant="false" hasOnlySubstanceUnits="false" id="M_mharab-D[c]" name="mannose capped hexa arabinofuranoside" fbc:charge="0" fbc:chemicalFormula="C48H80O40"/>
      <species boundaryCondition="false" constant="false" hasOnlySubstanceUnits="false" id="M_tarab-D[c]" name="tetra-arabinofuranoside" fbc:charge="0" fbc:chemicalFormula="C20H34O17"/>
      <species boundaryCondition="false" constant="false" hasOnlySubstanceUnits="false" id="M_rbl-D[c]" name="D-Ribulose" fbc:charge="0" fbc:chemicalFormula="C5H10O5"/>
      <species boundaryCondition="false" constant="false" hasOnlySubstanceUnits="false" id="M_arachcoa[c]" name="arachidyl coenzyme A" fbc:charge="-4" fbc:chemicalFormula="C41H70N7O17P3S"/>
      <species boundaryCondition="false" constant="false" hasOnlySubstanceUnits="false" id="M_arachACP[c]" name="eicosanoyl-ACP (n-C20:0)" fbc:charge="-1" fbc:chemicalFormula="C31H59N2O8PRS"/>
      <species boundaryCondition="false" constant="false" hasOnlySubstanceUnits="false" id="M_arab-L[c]" name="L-Arabinose" fbc:charge="0" fbc:chemicalFormula="C5H10O5"/>
      <species boundaryCondition="false" constant="false" hasOnlySubstanceUnits="false" id="M_rbl-L[c]" name="L-Ribulose" fbc:charge="0" fbc:chemicalFormula="C5H10O5"/>
      <species boundaryCondition="false" constant="false" hasOnlySubstanceUnits="false" id="M_arab-D[e]" name="D-Arabinose" fbc:charge="0" fbc:chemicalFormula="C5H10O5"/>
      <species boundaryCondition="false" constant="false" hasOnlySubstanceUnits="false" id="M_arab-L[e]" name="L-Arabinose" fbc:charge="0" fbc:chemicalFormula="C5H10O5"/>
      <species boundaryCondition="false" constant="false" hasOnlySubstanceUnits="false" id="M_arg-L[c]" name="L-Arginine" fbc:charge="1" fbc:chemicalFormula="C6H15N4O2"/>
      <species boundaryCondition="false" constant="false" hasOnlySubstanceUnits="false" id="M_citr-L[c]" name="L-Citrulline" fbc:charge="0" fbc:chemicalFormula="C6H13N3O3"/>
      <species boundaryCondition="false" constant="false" hasOnlySubstanceUnits="false" id="M_argsuc[c]" name="N(omega)-(L-Arginino)succinate" fbc:charge="-1" fbc:chemicalFormula="C10H17N4O6"/>
      <species boundaryCondition="false" constant="false" hasOnlySubstanceUnits="false" id="M_arg-L[e]" name="L-Arginine" fbc:charge="1" fbc:chemicalFormula="C6H15N4O2"/>
      <species boundaryCondition="false" constant="false" hasOnlySubstanceUnits="false" id="M_arpp[c]" name="5-phosphoarabinose pyrophosphate" fbc:charge="-5" fbc:chemicalFormula="C5H8O14P3"/>
      <species boundaryCondition="false" constant="false" hasOnlySubstanceUnits="false" id="M_aspsa[c]" name="L-Aspartate 4-semialdehyde" fbc:charge="0" fbc:chemicalFormula="C4H7NO3"/>
      <species boundaryCondition="false" constant="false" hasOnlySubstanceUnits="false" id="M_4pasp[c]" name="4-Phospho-L-aspartate" fbc:charge="-2" fbc:chemicalFormula="C4H6NO7P"/>
      <species boundaryCondition="false" constant="false" hasOnlySubstanceUnits="false" id="M_asn-L[c]" name="L-Asparagine" fbc:charge="0" fbc:chemicalFormula="C4H8N2O3"/>
      <species boundaryCondition="false" constant="false" hasOnlySubstanceUnits="false" id="M_asn-L[e]" name="L-Asparagine" fbc:charge="0" fbc:chemicalFormula="C4H8N2O3"/>
      <species boundaryCondition="false" constant="false" hasOnlySubstanceUnits="false" id="M_cbp[c]" name="Carbamoyl phosphate" fbc:charge="-2" fbc:chemicalFormula="CH2NO5P"/>
      <species boundaryCondition="false" constant="false" hasOnlySubstanceUnits="false" id="M_cbasp[c]" name="N-Carbamoyl-L-aspartate" fbc:charge="-2" fbc:chemicalFormula="C5H6N2O5"/>
      <species boundaryCondition="false" constant="false" hasOnlySubstanceUnits="false" id="M_o2[c]" name="O2" fbc:charge="0" fbc:chemicalFormula="O2"/>
      <species boundaryCondition="false" constant="false" hasOnlySubstanceUnits="false" id="M_h2o2[c]" name="Hydrogen peroxide" fbc:charge="0" fbc:chemicalFormula="H2O2"/>
      <species boundaryCondition="false" constant="false" hasOnlySubstanceUnits="false" id="M_oaa[c]" name="Oxaloacetate" fbc:charge="-2" fbc:chemicalFormula="C4H2O5"/>
      <species boundaryCondition="false" constant="false" hasOnlySubstanceUnits="false" id="M_iasp[c]" name="Iminoaspartate" fbc:charge="-2" fbc:chemicalFormula="C4H3NO4"/>
      <species boundaryCondition="false" constant="false" hasOnlySubstanceUnits="false" id="M_succ[c]" name="Succinate" fbc:charge="-2" fbc:chemicalFormula="C4H4O4"/>
      <species boundaryCondition="false" constant="false" hasOnlySubstanceUnits="false" id="M_asp-L[e]" name="L-Aspartate" fbc:charge="-1" fbc:chemicalFormula="C4H6NO4"/>
      <species boundaryCondition="false" constant="false" hasOnlySubstanceUnits="false" id="M_sucarg[c]" name="N2-Succinyl-L-arginine" fbc:charge="-1" fbc:chemicalFormula="C10H17N4O5"/>
      <species boundaryCondition="false" constant="false" hasOnlySubstanceUnits="false" id="M_prbatp[c]" name="1-(5-Phosphoribosyl)-ATP" fbc:charge="-6" fbc:chemicalFormula="C15H19N5O20P4"/>
      <species boundaryCondition="false" constant="false" hasOnlySubstanceUnits="false" id="M_btn[c]" name="Biotin" fbc:charge="-1" fbc:chemicalFormula="C10H15N2O3S"/>
      <species boundaryCondition="false" constant="false" hasOnlySubstanceUnits="false" id="M_btamp[c]" name="Biotinyl-5&apos;-AMP" fbc:charge="-1" fbc:chemicalFormula="C20H27N7O9PS"/>
      <species boundaryCondition="false" constant="false" hasOnlySubstanceUnits="false" id="M_ala-B[e]" name="beta-Alanine" fbc:charge="0" fbc:chemicalFormula="C3H7NO2"/>
      <species boundaryCondition="false" constant="false" hasOnlySubstanceUnits="false" id="M_bhb[c]" name="(R)-3-Hydroxybutanoate" fbc:charge="-1" fbc:chemicalFormula="C4H7O3"/>
      <species boundaryCondition="false" constant="false" hasOnlySubstanceUnits="false" id="M_betald[c]" name="Betaine aldehyde" fbc:charge="1" fbc:chemicalFormula="C5H12NO"/>
      <species boundaryCondition="false" constant="false" hasOnlySubstanceUnits="false" id="M_glyb[c]" name="Glycine betaine" fbc:charge="0" fbc:chemicalFormula="C5H11NO2"/>
      <species boundaryCondition="false" constant="false" hasOnlySubstanceUnits="false" id="M_bmn[c]" name="bimane" fbc:charge="0" fbc:chemicalFormula="C10H12N2O2"/>
      <species boundaryCondition="false" constant="false" hasOnlySubstanceUnits="false" id="M_msh[c]" name="mycothiol (reduced)" fbc:charge="0" fbc:chemicalFormula="C17H30N2O12S"/>
      <species boundaryCondition="false" constant="false" hasOnlySubstanceUnits="false" id="M_bmnmsh[c]" name="bimane conjugated mycothiol (mtb)" fbc:charge="0" fbc:chemicalFormula="C27H40N4O14S"/>
      <species boundaryCondition="false" constant="false" hasOnlySubstanceUnits="false" id="M_bmn[e]" name="bimane" fbc:charge="0" fbc:chemicalFormula="C10H12N2O2"/>
      <species boundaryCondition="false" constant="false" hasOnlySubstanceUnits="false" id="M_dtbt[c]" name="Dethiobiotin" fbc:charge="-1" fbc:chemicalFormula="C10H17N2O3"/>
      <species boundaryCondition="false" constant="false" hasOnlySubstanceUnits="false" id="M_s[c]" name="Sulfur" fbc:charge="0" fbc:chemicalFormula="S"/>
      <species boundaryCondition="false" constant="false" hasOnlySubstanceUnits="false" id="M_h2s[c]" name="Hydrogen sulfide" fbc:charge="0" fbc:chemicalFormula="H2S"/>
      <species boundaryCondition="false" constant="false" hasOnlySubstanceUnits="false" id="M_ca2[c]" name="Calcium" fbc:charge="2" fbc:chemicalFormula="Ca"/>
      <species boundaryCondition="false" constant="false" hasOnlySubstanceUnits="false" id="M_ca2[e]" name="Calcium" fbc:charge="2" fbc:chemicalFormula="Ca"/>
      <species boundaryCondition="false" constant="false" hasOnlySubstanceUnits="false" id="M_cbi[c]" name="Cobinamide" fbc:charge="0" fbc:chemicalFormula="C48H72CoN11O8"/>
      <species boundaryCondition="false" constant="false" hasOnlySubstanceUnits="false" id="M_cbl1[c]" name="Cob(I)alamin" fbc:charge="-1" fbc:chemicalFormula="C62H88CoN13O14P"/>
      <species boundaryCondition="false" constant="false" hasOnlySubstanceUnits="false" id="M_cdpdhdecg[c]" name="CDP-1,2-dihexadecanoylglycerol" fbc:charge="-2" fbc:chemicalFormula="C44H79N3O15P2"/>
      <species boundaryCondition="false" constant="false" hasOnlySubstanceUnits="false" id="M_cmp[c]" name="CMP" fbc:charge="-2" fbc:chemicalFormula="C9H12N3O8P"/>
      <species boundaryCondition="false" constant="false" hasOnlySubstanceUnits="false" id="M_cdpc16c19g[c]" name="cdp diacylglycerol (C16:0, C19:0)" fbc:charge="-2" fbc:chemicalFormula="C47H85N3O15P2"/>
      <species boundaryCondition="false" constant="false" hasOnlySubstanceUnits="false" id="M_cdpc19c19g[c]" name="cdp diacylglycerol (C19:0, C19:0)" fbc:charge="-2" fbc:chemicalFormula="C50H91N3O15P2"/>
      <species boundaryCondition="false" constant="false" hasOnlySubstanceUnits="false" id="M_4c2me[c]" name="4-(cytidine 5&apos;-diphospho)-2-C-methyl-D-erythritol" fbc:charge="-2" fbc:chemicalFormula="C14H23N3O14P2"/>
      <species boundaryCondition="false" constant="false" hasOnlySubstanceUnits="false" id="M_2p4c2me[c]" name="2-phospho-4-(cytidine 5&apos;-diphospho)-2-C-methyl-D-erythritol" fbc:charge="-4" fbc:chemicalFormula="C14H22N3O17P3"/>
      <species boundaryCondition="false" constant="false" hasOnlySubstanceUnits="false" id="M_inost[c]" name="myo-Inositol" fbc:charge="0" fbc:chemicalFormula="C6H12O6"/>
      <species boundaryCondition="false" constant="false" hasOnlySubstanceUnits="false" id="M_ptd1ino160[c]" name="phosphatidyl 1D myo inositol" fbc:charge="-1" fbc:chemicalFormula="C41H78O13P"/>
      <species boundaryCondition="false" constant="false" hasOnlySubstanceUnits="false" id="M_ptd1ino160190[c]" name="phosphatidyl 1D myo inositol (C16:0, C19:0)" fbc:charge="-1" fbc:chemicalFormula="C44H84O13P"/>
      <species boundaryCondition="false" constant="false" hasOnlySubstanceUnits="false" id="M_chol[e]" name="Choline" fbc:charge="1" fbc:chemicalFormula="C5H14NO"/>
      <species boundaryCondition="false" constant="false" hasOnlySubstanceUnits="false" id="M_chol[c]" name="Choline" fbc:charge="1" fbc:chemicalFormula="C5H14NO"/>
      <species boundaryCondition="false" constant="false" hasOnlySubstanceUnits="false" id="M_pphn[c]" name="Prephenate" fbc:charge="-2" fbc:chemicalFormula="C10H8O6"/>
      <species boundaryCondition="false" constant="false" hasOnlySubstanceUnits="false" id="M_3psme[c]" name="5-O-(1-Carboxyvinyl)-3-phosphoshikimate" fbc:charge="-4" fbc:chemicalFormula="C10H9O10P"/>
      <species boundaryCondition="false" constant="false" hasOnlySubstanceUnits="false" id="M_igam[c]" name="1D-myo-inositol 2-deoxy-D-glucopyranoside" fbc:charge="1" fbc:chemicalFormula="C12H24NO10"/>
      <species boundaryCondition="false" constant="false" hasOnlySubstanceUnits="false" id="M_cigam[c]" name="cys-1D-myo-inositol 2-deoxy-D-glucopyranoside" fbc:charge="0" fbc:chemicalFormula="C15H28N2O11S"/>
      <species boundaryCondition="false" constant="false" hasOnlySubstanceUnits="false" id="M_cit[e]" name="Citrate" fbc:charge="-3" fbc:chemicalFormula="C6H5O7"/>
      <species boundaryCondition="false" constant="false" hasOnlySubstanceUnits="false" id="M_pg160190[c]" name="Phosphatidylglycerol (hexadecanoyl, methylstearoyl)" fbc:charge="-1" fbc:chemicalFormula="C41H80O10P"/>
      <species boundaryCondition="false" constant="false" hasOnlySubstanceUnits="false" id="M_clpn160190[c]" name="cardiolipin (dihexadecanoyl, dimethylstearoyl)" fbc:charge="-2" fbc:chemicalFormula="C79H152O17P2"/>
      <species boundaryCondition="false" constant="false" hasOnlySubstanceUnits="false" id="M_glyc[c]" name="Glycerol" fbc:charge="0" fbc:chemicalFormula="C3H8O3"/>
      <species boundaryCondition="false" constant="false" hasOnlySubstanceUnits="false" id="M_cmcbtt[c]" name="carboxymycobactin T (R=8 carbon, final carbon is carboxyl group)" fbc:charge="1" fbc:chemicalFormula="C33H48N5O13"/>
      <species boundaryCondition="false" constant="false" hasOnlySubstanceUnits="false" id="M_fe3[e]" name="Fe3+" fbc:charge="3" fbc:chemicalFormula="Fe"/>
      <species boundaryCondition="false" constant="false" hasOnlySubstanceUnits="false" id="M_fcmcbtt[c]" name="iron(III) chelated carboxymycobactin T (R=8 carbon, final carbon is carboxyl group)" fbc:charge="4" fbc:chemicalFormula="C33H48N5O13Fe"/>
      <species boundaryCondition="false" constant="false" hasOnlySubstanceUnits="false" id="M_fe3[c]" name="Fe3+" fbc:charge="3" fbc:chemicalFormula="Fe"/>
      <species boundaryCondition="false" constant="false" hasOnlySubstanceUnits="false" id="M_2c25dho[c]" name="2-Carboxy-2,5-dihydro-5-oxofuran-2-acetate" fbc:charge="0" fbc:chemicalFormula="C7H6O6"/>
      <species boundaryCondition="false" constant="false" hasOnlySubstanceUnits="false" id="M_5odhf2a[c]" name="5-Oxo-4,5-dihydrofuran-2-acetate" fbc:charge="-1" fbc:chemicalFormula="C6H5O4"/>
      <species boundaryCondition="false" constant="false" hasOnlySubstanceUnits="false" id="M_co2[e]" name="CO2" fbc:charge="0" fbc:chemicalFormula="CO2"/>
      <species boundaryCondition="false" constant="false" hasOnlySubstanceUnits="false" id="M_coa[e]" name="Coenzyme A" fbc:charge="-4" fbc:chemicalFormula="C21H32N7O16P3S"/>
      <species boundaryCondition="false" constant="false" hasOnlySubstanceUnits="false" id="M_cobalt2[c]" name="Co2+" fbc:charge="2" fbc:chemicalFormula="Co"/>
      <species boundaryCondition="false" constant="false" hasOnlySubstanceUnits="false" id="M_cobalt2[e]" name="Co2+" fbc:charge="2" fbc:chemicalFormula="Co"/>
      <species boundaryCondition="false" constant="false" hasOnlySubstanceUnits="false" id="M_hgbam[c]" name="Hydrogenobyrinate a,c diamide" fbc:charge="-5" fbc:chemicalFormula="C45H57N6O12"/>
      <species boundaryCondition="false" constant="false" hasOnlySubstanceUnits="false" id="M_co2dam[c]" name="Cob(II)yrinate a,c diamide" fbc:charge="-4" fbc:chemicalFormula="C45H56CoN6O12"/>
      <species boundaryCondition="false" constant="false" hasOnlySubstanceUnits="false" id="M_co[c]" name="Carbon monoxide" fbc:charge="0" fbc:chemicalFormula="CO"/>
      <species boundaryCondition="false" constant="false" hasOnlySubstanceUnits="false" id="M_fdox[c]" name="ferredoxin (oxidized) 2[4Fe-4S]" fbc:charge="3" fbc:chemicalFormula="Fe8S8X"/>
      <species boundaryCondition="false" constant="false" hasOnlySubstanceUnits="false" id="M_fdred[c]" name="ferredoxin (reduced) 2[4Fe-4S]" fbc:charge="2" fbc:chemicalFormula="Fe8S8X"/>
      <species boundaryCondition="false" constant="false" hasOnlySubstanceUnits="false" id="M_adfdOX[c]" name="Oxidized adrenal ferredoxin" fbc:charge="2" fbc:chemicalFormula="UK"/>
      <species boundaryCondition="false" constant="false" hasOnlySubstanceUnits="false" id="M_adfdRD[c]" name="Reduced adrenal ferredoxin" fbc:charge="0" fbc:chemicalFormula="UKH2"/>
      <species boundaryCondition="false" constant="false" hasOnlySubstanceUnits="false" id="M_co[e]" name="Carbon monoxide" fbc:charge="0" fbc:chemicalFormula="CO"/>
      <species boundaryCondition="false" constant="false" hasOnlySubstanceUnits="false" id="M_copre2[c]" name="cobalt-precorrin 2" fbc:charge="-8" fbc:chemicalFormula="C42H38N4O16Co"/>
      <species boundaryCondition="false" constant="false" hasOnlySubstanceUnits="false" id="M_copre3[c]" name="cobalt-precorrin 3" fbc:charge="-8" fbc:chemicalFormula="C43H40N4O16Co"/>
      <species boundaryCondition="false" constant="false" hasOnlySubstanceUnits="false" id="M_copre4[c]" name="cobalt-precorrin 4" fbc:charge="-7" fbc:chemicalFormula="C44H43N4O16Co"/>
      <species boundaryCondition="false" constant="false" hasOnlySubstanceUnits="false" id="M_copre5[c]" name="cobalt-precorrin 5" fbc:charge="-7" fbc:chemicalFormula="C45H45N4O16Co"/>
      <species boundaryCondition="false" constant="false" hasOnlySubstanceUnits="false" id="M_codhpre6[c]" name="cobalt-dihydro-precorrin 6" fbc:charge="-7" fbc:chemicalFormula="C44H47N4O16Co"/>
      <species boundaryCondition="false" constant="false" hasOnlySubstanceUnits="false" id="M_copre8[c]" name="cobalt-precorrin 8" fbc:charge="-6" fbc:chemicalFormula="C45H52N4O14Co"/>
      <species boundaryCondition="false" constant="false" hasOnlySubstanceUnits="false" id="M_copre6[c]" name="cobalt-precorrin 6" fbc:charge="-7" fbc:chemicalFormula="C44H45N4O16Co"/>
      <species boundaryCondition="false" constant="false" hasOnlySubstanceUnits="false" id="M_cobya[c]" name="Cobyrinate" fbc:charge="-6" fbc:chemicalFormula="C45H52N4O14Co"/>
      <species boundaryCondition="false" constant="false" hasOnlySubstanceUnits="false" id="M_cpppg3[c]" name="Coproporphyrinogen III" fbc:charge="-4" fbc:chemicalFormula="C36H40N4O8"/>
      <species boundaryCondition="false" constant="false" hasOnlySubstanceUnits="false" id="M_pppg9[c]" name="Protoporphyrinogen IX" fbc:charge="-2" fbc:chemicalFormula="C34H38N4O4"/>
      <species boundaryCondition="false" constant="false" hasOnlySubstanceUnits="false" id="M_crn[e]" name="L-Carnitine" fbc:charge="0" fbc:chemicalFormula="C7H15NO3"/>
      <species boundaryCondition="false" constant="false" hasOnlySubstanceUnits="false" id="M_crn[c]" name="L-Carnitine" fbc:charge="0" fbc:chemicalFormula="C7H15NO3"/>
      <species boundaryCondition="false" constant="false" hasOnlySubstanceUnits="false" id="M_utp[c]" name="UTP" fbc:charge="-4" fbc:chemicalFormula="C9H11N2O15P3"/>
      <species boundaryCondition="false" constant="false" hasOnlySubstanceUnits="false" id="M_ctp[c]" name="CTP" fbc:charge="-4" fbc:chemicalFormula="C9H12N3O14P3"/>
      <species boundaryCondition="false" constant="false" hasOnlySubstanceUnits="false" id="M_cyan[c]" name="Hydrogen cyanide" fbc:charge="0" fbc:chemicalFormula="CHN"/>
      <species boundaryCondition="false" constant="false" hasOnlySubstanceUnits="false" id="M_tsul[c]" name="Thiosulfate" fbc:charge="-2" fbc:chemicalFormula="O3S2"/>
      <species boundaryCondition="false" constant="false" hasOnlySubstanceUnits="false" id="M_so3[c]" name="Sulfite" fbc:charge="-2" fbc:chemicalFormula="O3S"/>
      <species boundaryCondition="false" constant="false" hasOnlySubstanceUnits="false" id="M_tcynt[c]" name="Thiocyanate" fbc:charge="-1" fbc:chemicalFormula="CNS"/>
      <species boundaryCondition="false" constant="false" hasOnlySubstanceUnits="false" id="M_ficytc[c]" name="Ferricytochrome c" fbc:charge="1" fbc:chemicalFormula="C42H52FeN8O6S2"/>
      <species boundaryCondition="false" constant="false" hasOnlySubstanceUnits="false" id="M_qh2[c]" name="Ubiquinol" fbc:charge="0" fbc:chemicalFormula="C14H20O4"/>
      <species boundaryCondition="false" constant="false" hasOnlySubstanceUnits="false" id="M_focytc[c]" name="Ferrocytochrome c" fbc:charge="1" fbc:chemicalFormula="C42H53FeN8O6S2"/>
      <species boundaryCondition="false" constant="false" hasOnlySubstanceUnits="false" id="M_q[c]" name="Ubiquinone" fbc:charge="0" fbc:chemicalFormula="C14H18O4"/>
      <species boundaryCondition="false" constant="false" hasOnlySubstanceUnits="false" id="M_co1dam[c]" name="Cob(I)yrinate a,c diamide" fbc:charge="-5" fbc:chemicalFormula="C45H56CoN6O12"/>
      <species boundaryCondition="false" constant="false" hasOnlySubstanceUnits="false" id="M_acser[c]" name="O-Acetyl-L-serine" compartment="[" fbc:charge="0" fbc:chemicalFormula="C5H9NO4"/>
      <species boundaryCondition="false" constant="false" hasOnlySubstanceUnits="false" id="M_cyst-L[c]" name="L-Cystathionine" fbc:charge="0" fbc:chemicalFormula="C7H14N2O4S"/>
      <species boundaryCondition="false" constant="false" hasOnlySubstanceUnits="false" id="M_ser-L[c]" name="L-Serine" fbc:charge="0" fbc:chemicalFormula="C3H7NO3"/>
      <species boundaryCondition="false" constant="false" hasOnlySubstanceUnits="false" id="M_q8h2[c]" name="Ubiquinol-8" fbc:charge="0" fbc:chemicalFormula="C49H76O4"/>
      <species boundaryCondition="false" constant="false" hasOnlySubstanceUnits="false" id="M_q8[c]" name="Ubiquinone-8" fbc:charge="0" fbc:chemicalFormula="C49H74O4"/>
      <species boundaryCondition="false" constant="false" hasOnlySubstanceUnits="false" id="M_cytd[c]" name="Cytidine" fbc:charge="0" fbc:chemicalFormula="C9H13N3O5"/>
      <species boundaryCondition="false" constant="false" hasOnlySubstanceUnits="false" id="M_uri[c]" name="Uridine" fbc:charge="0" fbc:chemicalFormula="C9H12N2O6"/>
      <species boundaryCondition="false" constant="false" hasOnlySubstanceUnits="false" id="M_cytd[e]" name="Cytidine" fbc:charge="0" fbc:chemicalFormula="C9H13N3O5"/>
      <species boundaryCondition="false" constant="false" hasOnlySubstanceUnits="false" id="M_cdp[c]" name="CDP" fbc:charge="-3" fbc:chemicalFormula="C9H12N3O11P2"/>
      <species boundaryCondition="false" constant="false" hasOnlySubstanceUnits="false" id="M_dcmp[c]" name="dCMP" fbc:charge="-2" fbc:chemicalFormula="C9H12N3O7P"/>
      <species boundaryCondition="false" constant="false" hasOnlySubstanceUnits="false" id="M_dcdp[c]" name="dCDP" fbc:charge="-3" fbc:chemicalFormula="C9H12N3O10P2"/>
      <species boundaryCondition="false" constant="false" hasOnlySubstanceUnits="false" id="M_cl[e]" name="Chloride" fbc:charge="-1" fbc:chemicalFormula="Cl"/>
      <species boundaryCondition="false" constant="false" hasOnlySubstanceUnits="false" id="M_cl[c]" name="Chloride" fbc:charge="-1" fbc:chemicalFormula="Cl"/>
      <species boundaryCondition="false" constant="false" hasOnlySubstanceUnits="false" id="M_cu2[e]" name="Cu2+" fbc:charge="2" fbc:chemicalFormula="Cu"/>
      <species boundaryCondition="false" constant="false" hasOnlySubstanceUnits="false" id="M_cu2[c]" name="Cu2+" fbc:charge="2" fbc:chemicalFormula="Cu"/>
      <species boundaryCondition="false" constant="false" hasOnlySubstanceUnits="false" id="M_dad-2[c]" name="Deoxyadenosine" fbc:charge="0" fbc:chemicalFormula="C10H13N5O3"/>
      <species boundaryCondition="false" constant="false" hasOnlySubstanceUnits="false" id="M_din[c]" name="Deoxyinosine" fbc:charge="0" fbc:chemicalFormula="C10H12N4O4"/>
      <species boundaryCondition="false" constant="false" hasOnlySubstanceUnits="false" id="M_damp[c]" name="dAMP" fbc:charge="-2" fbc:chemicalFormula="C10H12N5O6P"/>
      <species boundaryCondition="false" constant="false" hasOnlySubstanceUnits="false" id="M_dadp[c]" name="dADP" fbc:charge="-3" fbc:chemicalFormula="C10H12N5O9P2"/>
      <species boundaryCondition="false" constant="false" hasOnlySubstanceUnits="false" id="M_12dgr160[c]" name="1,2-Diacyl-sn-glycerol (dihexadecanoyl, n-C16:0)" fbc:charge="0" fbc:chemicalFormula="C35H68O5"/>
      <species boundaryCondition="false" constant="false" hasOnlySubstanceUnits="false" id="M_ala-D[e]" name="D-Alanine" fbc:charge="0" fbc:chemicalFormula="C3H7NO2"/>
      <species boundaryCondition="false" constant="false" hasOnlySubstanceUnits="false" id="M_26dap-M[c]" name="meso-2,6-Diaminoheptanedioate" fbc:charge="0" fbc:chemicalFormula="C7H14N2O4"/>
      <species boundaryCondition="false" constant="false" hasOnlySubstanceUnits="false" id="M_lys-L[c]" name="L-Lysine" fbc:charge="1" fbc:chemicalFormula="C6H15N2O2"/>
      <species boundaryCondition="false" constant="false" hasOnlySubstanceUnits="false" id="M_26dap-LL[c]" name="LL-2,6-Diaminoheptanedioate" fbc:charge="0" fbc:chemicalFormula="C7H14N2O4"/>
      <species boundaryCondition="false" constant="false" hasOnlySubstanceUnits="false" id="M_ru5p-D[c]" name="D-Ribulose 5-phosphate" fbc:charge="-2" fbc:chemicalFormula="C5H9O8P"/>
      <species boundaryCondition="false" constant="false" hasOnlySubstanceUnits="false" id="M_db4p[c]" name="3,4-dihydroxy-2-butanone 4-phosphate" fbc:charge="-2" fbc:chemicalFormula="C4H7O6P"/>
      <species boundaryCondition="false" constant="false" hasOnlySubstanceUnits="false" id="M_decdp_tb[c]" name="(E,E,E,E,E,E,E,Z,Z) Decaprenyl diphosphate" fbc:charge="-3" fbc:chemicalFormula="C50H81O7P2"/>
      <species boundaryCondition="false" constant="false" hasOnlySubstanceUnits="false" id="M_decdpr_tb[c]" name="decaprenylphosphoryl-beta-D-5-phosphoribose" fbc:charge="-4" fbc:chemicalFormula="C55H88O11P2"/>
      <species boundaryCondition="false" constant="false" hasOnlySubstanceUnits="false" id="M_decdr_tb[c]" name="decaprenylphosphoryl-beta-D-5-ribose" fbc:charge="-2" fbc:chemicalFormula="C55H89O8P"/>
      <species boundaryCondition="false" constant="false" hasOnlySubstanceUnits="false" id="M_decdpa_tb[c]" name="decaprenylphosphoryl-beta-D-5-phosphoarabinofuranose" fbc:charge="-4" fbc:chemicalFormula="C55H88O11P2"/>
      <species boundaryCondition="false" constant="false" hasOnlySubstanceUnits="false" id="M_frdp[c]" name="Farnesyl diphosphate" fbc:charge="-3" fbc:chemicalFormula="C15H25O7P2"/>
      <species boundaryCondition="false" constant="false" hasOnlySubstanceUnits="false" id="M_ipdp[c]" name="Isopentenyl diphosphate" fbc:charge="-3" fbc:chemicalFormula="C5H9O7P2"/>
      <species boundaryCondition="false" constant="false" hasOnlySubstanceUnits="false" id="M_dctp[c]" name="dCTP" fbc:charge="-4" fbc:chemicalFormula="C9H12N3O13P3"/>
      <species boundaryCondition="false" constant="false" hasOnlySubstanceUnits="false" id="M_dutp[c]" name="dUTP" fbc:charge="-4" fbc:chemicalFormula="C9H11N2O14P3"/>
      <species boundaryCondition="false" constant="false" hasOnlySubstanceUnits="false" id="M_dcyt[c]" name="Deoxycytidine" fbc:charge="0" fbc:chemicalFormula="C9H13N3O4"/>
      <species boundaryCondition="false" constant="false" hasOnlySubstanceUnits="false" id="M_duri[c]" name="Deoxyuridine" fbc:charge="0" fbc:chemicalFormula="C9H12N2O5"/>
      <species boundaryCondition="false" constant="false" hasOnlySubstanceUnits="false" id="M_e4p[c]" name="D-Erythrose 4-phosphate" fbc:charge="-2" fbc:chemicalFormula="C4H7O7P"/>
      <species boundaryCondition="false" constant="false" hasOnlySubstanceUnits="false" id="M_pep[c]" name="Phosphoenolpyruvate" fbc:charge="-3" fbc:chemicalFormula="C3H2O6P"/>
      <species boundaryCondition="false" constant="false" hasOnlySubstanceUnits="false" id="M_2dda7p[c]" name="2-Dehydro-3-deoxy-D-arabino-heptonate 7-phosphate" fbc:charge="-3" fbc:chemicalFormula="C7H10O10P"/>
      <species boundaryCondition="false" constant="false" hasOnlySubstanceUnits="false" id="M_pmtcoa[c]" name="Palmitoyl-CoA (n-C16:0CoA)" fbc:charge="-4" fbc:chemicalFormula="C37H62N7O17P3S"/>
      <species boundaryCondition="false" constant="false" hasOnlySubstanceUnits="false" id="M_hdcoa[c]" name="Hexadecenoyl-CoA (n-C16:1CoA)" fbc:charge="-4" fbc:chemicalFormula="C37H60N7O17P3S"/>
      <species boundaryCondition="false" constant="false" hasOnlySubstanceUnits="false" id="M_stcoa[c]" name="Stearoyl-CoA (n-C18:0CoA)" fbc:charge="-4" fbc:chemicalFormula="C39H66N7O17P3S"/>
      <species boundaryCondition="false" constant="false" hasOnlySubstanceUnits="false" id="M_odecoa[c]" name="Octadecenoyl-CoA (n-C18:1CoA)" fbc:charge="-4" fbc:chemicalFormula="C39H64N7O17P3S"/>
      <species boundaryCondition="false" constant="false" hasOnlySubstanceUnits="false" id="M_2dglcn[c]" name="2-Deoxy-D-gluconate" fbc:charge="-1" fbc:chemicalFormula="C6H11O6"/>
      <species boundaryCondition="false" constant="false" hasOnlySubstanceUnits="false" id="M_3ddgc[c]" name="3-Dehydro-2-deoxy-D-gluconate" fbc:charge="-1" fbc:chemicalFormula="C6H9O6"/>
      <species boundaryCondition="false" constant="false" hasOnlySubstanceUnits="false" id="M_dgmp[c]" name="dGMP" fbc:charge="-2" fbc:chemicalFormula="C10H12N5O7P"/>
      <species boundaryCondition="false" constant="false" hasOnlySubstanceUnits="false" id="M_23dhmb[c]" name="(R)-2,3-Dihydroxy-3-methylbutanoate" fbc:charge="-1" fbc:chemicalFormula="C5H9O4"/>
      <species boundaryCondition="false" constant="false" hasOnlySubstanceUnits="false" id="M_3mob[c]" name="3-Methyl-2-oxobutanoate" fbc:charge="-1" fbc:chemicalFormula="C5H7O3"/>
      <species boundaryCondition="false" constant="false" hasOnlySubstanceUnits="false" id="M_23dhmp[c]" name="(R)-2,3-Dihydroxy-3-methylpentanoate" fbc:charge="-1" fbc:chemicalFormula="C6H11O4"/>
      <species boundaryCondition="false" constant="false" hasOnlySubstanceUnits="false" id="M_3mop[c]" name="(S)-3-Methyl-2-oxopentanoate" fbc:charge="-1" fbc:chemicalFormula="C6H9O3"/>
      <species boundaryCondition="false" constant="false" hasOnlySubstanceUnits="false" id="M_23dhdp[c]" name="2,3-Dihydrodipicolinate" fbc:charge="-2" fbc:chemicalFormula="C7H5NO4"/>
      <species boundaryCondition="false" constant="false" hasOnlySubstanceUnits="false" id="M_thdp[c]" name="2,3,4,5-Tetrahydrodipicolinate" fbc:charge="-2" fbc:chemicalFormula="C7H7NO4"/>
      <species boundaryCondition="false" constant="false" hasOnlySubstanceUnits="false" id="M_dhf[c]" name="7,8-Dihydrofolate" fbc:charge="-2" fbc:chemicalFormula="C19H19N7O6"/>
      <species boundaryCondition="false" constant="false" hasOnlySubstanceUnits="false" id="M_dhpt[c]" name="Dihydropteroate" fbc:charge="-1" fbc:chemicalFormula="C14H13N6O3"/>
      <species boundaryCondition="false" constant="false" hasOnlySubstanceUnits="false" id="M_dhna[c]" name="1,4-Dihydroxy-2-naphthoate" fbc:charge="-1" fbc:chemicalFormula="C11H7O4"/>
      <species boundaryCondition="false" constant="false" hasOnlySubstanceUnits="false" id="M_octdp[c]" name="all-trans-Octaprenyl diphosphate" fbc:charge="-3" fbc:chemicalFormula="C40H65O7P2"/>
      <species boundaryCondition="false" constant="false" hasOnlySubstanceUnits="false" id="M_dhnpt[c]" name="Dihydroneopterin" fbc:charge="0" fbc:chemicalFormula="C9H13N5O4"/>
      <species boundaryCondition="false" constant="false" hasOnlySubstanceUnits="false" id="M_2ahhmp[c]" name="2-Amino-4-hydroxy-6-hydroxymethyl-7,8-dihydropteridine" fbc:charge="0" fbc:chemicalFormula="C7H9N5O2"/>
      <species boundaryCondition="false" constant="false" hasOnlySubstanceUnits="false" id="M_6hmhpt[c]" name="6-hydroxymethyl dihydropterin" fbc:charge="0" fbc:chemicalFormula="C7H9N5O2"/>
      <species boundaryCondition="false" constant="false" hasOnlySubstanceUnits="false" id="M_dhor-S[c]" name="(S)-Dihydroorotate" fbc:charge="-1" fbc:chemicalFormula="C5H5N2O4"/>
      <species boundaryCondition="false" constant="false" hasOnlySubstanceUnits="false" id="M_orot[c]" name="Orotate" fbc:charge="-1" fbc:chemicalFormula="C5H3N2O4"/>
      <species boundaryCondition="false" constant="false" hasOnlySubstanceUnits="false" id="M_mql6[c]" name="Menaquinol 6" fbc:charge="0" fbc:chemicalFormula="C41H58O2"/>
      <species boundaryCondition="false" constant="false" hasOnlySubstanceUnits="false" id="M_25dhpp[c]" name="2,5-Diamino-6-hydroxy-4-(5&apos;-phosphoribosylamino)-pyrimidine" fbc:charge="-2" fbc:chemicalFormula="C9H14N5O8P"/>
      <species boundaryCondition="false" constant="false" hasOnlySubstanceUnits="false" id="M_25drapp[c]" name="2,5-Diamino-6-(ribosylamino)-4-(3H)-pyrimidinone 5&apos;-phosphate" fbc:charge="-2" fbc:chemicalFormula="C9H14N5O8P"/>
      <species boundaryCondition="false" constant="false" hasOnlySubstanceUnits="false" id="M_6hmhptpp[c]" name="6-hydroxymethyl-dihydropterin pyrophosphate" fbc:charge="-3" fbc:chemicalFormula="C7H8N5O8P2"/>
      <species boundaryCondition="false" constant="false" hasOnlySubstanceUnits="false" id="M_3dhq[c]" name="3-Dehydroquinate" fbc:charge="-1" fbc:chemicalFormula="C7H9O6"/>
      <species boundaryCondition="false" constant="false" hasOnlySubstanceUnits="false" id="M_3dhsk[c]" name="3-Dehydroshikimate" fbc:charge="-1" fbc:chemicalFormula="C7H7O5"/>
      <species boundaryCondition="false" constant="false" hasOnlySubstanceUnits="false" id="M_dmpp[c]" name="Dimethylallyl diphosphate" fbc:charge="-3" fbc:chemicalFormula="C5H9O7P2"/>
      <species boundaryCondition="false" constant="false" hasOnlySubstanceUnits="false" id="M_grdp[c]" name="Geranyl diphosphate" fbc:charge="-3" fbc:chemicalFormula="C10H17O7P2"/>
      <species boundaryCondition="false" constant="false" hasOnlySubstanceUnits="false" id="M_h2mb4p[c]" name="1-hydroxy-2-methyl-2-(E)-butenyl 4-diphosphate" fbc:charge="-3" fbc:chemicalFormula="C5H9O8P2"/>
      <species boundaryCondition="false" constant="false" hasOnlySubstanceUnits="false" id="M_dhpmp[c]" name="Dihydroneopterin monophosphate" fbc:charge="-2" fbc:chemicalFormula="C9H12N5O7P"/>
      <species boundaryCondition="false" constant="false" hasOnlySubstanceUnits="false" id="M_ahdt[c]" name="2-Amino-4-hydroxy-6-(erythro-1,2,3-trihydroxypropyl)dihydropteridine triphosphate" fbc:charge="-4" fbc:chemicalFormula="C9H12N5O13P3"/>
      <species boundaryCondition="false" constant="false" hasOnlySubstanceUnits="false" id="M_dpcoa[c]" name="Dephospho-CoA" fbc:charge="-2" fbc:chemicalFormula="C21H33N7O13P2S"/>
      <species boundaryCondition="false" constant="false" hasOnlySubstanceUnits="false" id="M_decdp[c]" name="all trans Decaprenyl diphosphate" fbc:charge="-3" fbc:chemicalFormula="C50H81O7P2"/>
      <species boundaryCondition="false" constant="false" hasOnlySubstanceUnits="false" id="M_2dhp[c]" name="2-Dehydropantoate" fbc:charge="-1" fbc:chemicalFormula="C6H9O4"/>
      <species boundaryCondition="false" constant="false" hasOnlySubstanceUnits="false" id="M_pant-R[c]" name="(R)-Pantoate" fbc:charge="-1" fbc:chemicalFormula="C6H11O4"/>
      <species boundaryCondition="false" constant="false" hasOnlySubstanceUnits="false" id="M_2dr5p[c]" name="2-Deoxy-D-ribose 5-phosphate" fbc:charge="-2" fbc:chemicalFormula="C5H9O7P"/>
      <species boundaryCondition="false" constant="false" hasOnlySubstanceUnits="false" id="M_g3p[c]" name="Glyceraldehyde 3-phosphate" fbc:charge="-2" fbc:chemicalFormula="C3H5O6P"/>
      <species boundaryCondition="false" constant="false" hasOnlySubstanceUnits="false" id="M_ser-D[e]" name="D-Serine" fbc:charge="0" fbc:chemicalFormula="C3H7NO3"/>
      <species boundaryCondition="false" constant="false" hasOnlySubstanceUnits="false" id="M_ser-D[c]" name="D-Serine" fbc:charge="0" fbc:chemicalFormula="C3H7NO3"/>
      <species boundaryCondition="false" constant="false" hasOnlySubstanceUnits="false" id="M_dtmp[c]" name="dTMP" fbc:charge="-2" fbc:chemicalFormula="C10H13N2O8P"/>
      <species boundaryCondition="false" constant="false" hasOnlySubstanceUnits="false" id="M_dtdp[c]" name="dTDP" fbc:charge="-3" fbc:chemicalFormula="C10H13N2O11P2"/>
      <species boundaryCondition="false" constant="false" hasOnlySubstanceUnits="false" id="M_dump[c]" name="dUMP" fbc:charge="-2" fbc:chemicalFormula="C9H11N2O8P"/>
      <species boundaryCondition="false" constant="false" hasOnlySubstanceUnits="false" id="M_2dr1p[c]" name="2-Deoxy-D-ribose 1-phosphate" fbc:charge="-2" fbc:chemicalFormula="C5H9O7P"/>
      <species boundaryCondition="false" constant="false" hasOnlySubstanceUnits="false" id="M_ura[c]" name="Uracil" fbc:charge="0" fbc:chemicalFormula="C4H4N2O2"/>
      <species boundaryCondition="false" constant="false" hasOnlySubstanceUnits="false" id="M_dxyl5p[c]" name="1-deoxy-D-xylulose 5-phosphate" fbc:charge="-2" fbc:chemicalFormula="C5H9O7P"/>
      <species boundaryCondition="false" constant="false" hasOnlySubstanceUnits="false" id="M_2me4p[c]" name="2-C-methyl-D-erythritol 4-phosphate" fbc:charge="-2" fbc:chemicalFormula="C5H11O7P"/>
      <species boundaryCondition="false" constant="false" hasOnlySubstanceUnits="false" id="M_4per[c]" name="4-Phospho-D-erythronate" compartment="[" fbc:charge="-3" fbc:chemicalFormula="C4H6O8P"/>
      <species boundaryCondition="false" constant="false" hasOnlySubstanceUnits="false" id="M_h2[c]" name="H2" fbc:charge="0" fbc:chemicalFormula="H2"/>
      <species boundaryCondition="false" constant="false" hasOnlySubstanceUnits="false" id="M_2pg[c]" name="D-Glycerate 2-phosphate" fbc:charge="-3" fbc:chemicalFormula="C3H4O7P"/>
      <species boundaryCondition="false" constant="false" hasOnlySubstanceUnits="false" id="M_23dhba[c]" name="(2,3-Dihydroxybenzoyl)adenylate" fbc:charge="-1" fbc:chemicalFormula="C17H17N5O10P"/>
      <species boundaryCondition="false" constant="false" hasOnlySubstanceUnits="false" id="M_seramp[c]" name="L-seryl-AMP" fbc:charge="0" fbc:chemicalFormula="C13H19N6O9P"/>
      <species boundaryCondition="false" constant="false" hasOnlySubstanceUnits="false" id="M_enter[c]" name="Enterochelin" compartment="[" fbc:charge="0" fbc:chemicalFormula="C30H27N3O15"/>
      <species boundaryCondition="false" constant="false" hasOnlySubstanceUnits="false" id="M_etha[e]" name="Ethanolamine" fbc:charge="1" fbc:chemicalFormula="C2H8NO"/>
      <species boundaryCondition="false" constant="false" hasOnlySubstanceUnits="false" id="M_etha[c]" name="Ethanolamine" fbc:charge="1" fbc:chemicalFormula="C2H8NO"/>
      <species boundaryCondition="false" constant="false" hasOnlySubstanceUnits="false" id="M_atp[e]" name="ATP" fbc:charge="-4" fbc:chemicalFormula="C10H12N5O13P3"/>
      <species boundaryCondition="false" constant="false" hasOnlySubstanceUnits="false" id="M_fe2[e]" name="Fe2+" fbc:charge="2" fbc:chemicalFormula="Fe"/>
      <species boundaryCondition="false" constant="false" hasOnlySubstanceUnits="false" id="M_fum[e]" name="Fumarate" fbc:charge="-2" fbc:chemicalFormula="C4H2O4"/>
      <species boundaryCondition="false" constant="false" hasOnlySubstanceUnits="false" id="M_gal[e]" name="D-Galactose" fbc:charge="0" fbc:chemicalFormula="C6H12O6"/>
      <species boundaryCondition="false" constant="false" hasOnlySubstanceUnits="false" id="M_glc-D[e]" name="D-Glucose" fbc:charge="0" fbc:chemicalFormula="C6H12O6"/>
      <species boundaryCondition="false" constant="false" hasOnlySubstanceUnits="false" id="M_glu-L[e]" name="L-Glutamate" fbc:charge="-1" fbc:chemicalFormula="C5H8NO4"/>
      <species boundaryCondition="false" constant="false" hasOnlySubstanceUnits="false" id="M_gly[e]" name="Glycine" fbc:charge="0" fbc:chemicalFormula="C2H5NO2"/>
      <species boundaryCondition="false" constant="false" hasOnlySubstanceUnits="false" id="M_glyb[e]" name="Glycine betaine" fbc:charge="0" fbc:chemicalFormula="C5H11NO2"/>
      <species boundaryCondition="false" constant="false" hasOnlySubstanceUnits="false" id="M_glyc3p[e]" name="Glycerol 3-phosphate" fbc:charge="-2" fbc:chemicalFormula="C3H7O6P"/>
      <species boundaryCondition="false" constant="false" hasOnlySubstanceUnits="false" id="M_glyc[e]" name="Glycerol" fbc:charge="0" fbc:chemicalFormula="C3H8O3"/>
      <species boundaryCondition="false" constant="false" hasOnlySubstanceUnits="false" id="M_gthrd[e]" name="Reduced glutathione" fbc:charge="-1" fbc:chemicalFormula="C10H16N3O6S"/>
      <species boundaryCondition="false" constant="false" hasOnlySubstanceUnits="false" id="M_h2[e]" name="H2" fbc:charge="0" fbc:chemicalFormula="H2"/>
      <species boundaryCondition="false" constant="false" hasOnlySubstanceUnits="false" id="M_h2co3[e]" name="carbonic acid" fbc:charge="0" fbc:chemicalFormula="H2CO3"/>
      <species boundaryCondition="false" constant="false" hasOnlySubstanceUnits="false" id="M_h2o[e]" name="H2O" fbc:charge="0" fbc:chemicalFormula="H2O"/>
      <species boundaryCondition="false" constant="false" hasOnlySubstanceUnits="false" id="M_h2s[e]" name="Hydrogen sulfide" fbc:charge="0" fbc:chemicalFormula="H2S"/>
      <species boundaryCondition="false" constant="false" hasOnlySubstanceUnits="false" id="M_hdca[e]" name="Hexadecanoate (n-C16:0)" fbc:charge="-1" fbc:chemicalFormula="C16H31O2"/>
      <species boundaryCondition="false" constant="false" hasOnlySubstanceUnits="false" id="M_his-L[e]" name="L-Histidine" fbc:charge="0" fbc:chemicalFormula="C6H9N3O2"/>
      <species boundaryCondition="false" constant="false" hasOnlySubstanceUnits="false" id="M_id3acald[e]" name="Indole-3-acetaldehyde" fbc:charge="0" fbc:chemicalFormula="C10H9NO"/>
      <species boundaryCondition="false" constant="false" hasOnlySubstanceUnits="false" id="M_ile-L[e]" name="L-Isoleucine" fbc:charge="0" fbc:chemicalFormula="C6H13NO2"/>
      <species boundaryCondition="false" constant="false" hasOnlySubstanceUnits="false" id="M_k[e]" name="potassium" fbc:charge="1" fbc:chemicalFormula="K"/>
      <species boundaryCondition="false" constant="false" hasOnlySubstanceUnits="false" id="M_lac-L[e]" name="L-Lactate" fbc:charge="-1" fbc:chemicalFormula="C3H5O3"/>
      <species boundaryCondition="false" constant="false" hasOnlySubstanceUnits="false" id="M_lcts[e]" name="Lactose" fbc:charge="0" fbc:chemicalFormula="C12H22O11"/>
      <species boundaryCondition="false" constant="false" hasOnlySubstanceUnits="false" id="M_leu-L[e]" name="L-Leucine" fbc:charge="0" fbc:chemicalFormula="C6H13NO2"/>
      <species boundaryCondition="false" constant="false" hasOnlySubstanceUnits="false" id="M_lys-L[e]" name="L-Lysine" fbc:charge="1" fbc:chemicalFormula="C6H15N2O2"/>
      <species boundaryCondition="false" constant="false" hasOnlySubstanceUnits="false" id="M_mal-L[e]" name="L-Malate" fbc:charge="-2" fbc:chemicalFormula="C4H4O5"/>
      <species boundaryCondition="false" constant="false" hasOnlySubstanceUnits="false" id="M_malt[e]" name="Maltose" fbc:charge="0" fbc:chemicalFormula="C12H22O11"/>
      <species boundaryCondition="false" constant="false" hasOnlySubstanceUnits="false" id="M_malthp[e]" name="Maltoheptaose" fbc:charge="0" fbc:chemicalFormula="C42H72O36"/>
      <species boundaryCondition="false" constant="false" hasOnlySubstanceUnits="false" id="M_meoh[e]" name="Methanol" fbc:charge="0" fbc:chemicalFormula="CH4O1"/>
      <species boundaryCondition="false" constant="false" hasOnlySubstanceUnits="false" id="M_met-L[e]" name="L-Methionine" fbc:charge="0" fbc:chemicalFormula="C5H11NO2S"/>
      <species boundaryCondition="false" constant="false" hasOnlySubstanceUnits="false" id="M_mg2[e]" name="magnesium" fbc:charge="2" fbc:chemicalFormula="Mg"/>
      <species boundaryCondition="false" constant="false" hasOnlySubstanceUnits="false" id="M_na1[e]" name="Sodium" fbc:charge="1" fbc:chemicalFormula="Na"/>
      <species boundaryCondition="false" constant="false" hasOnlySubstanceUnits="false" id="M_nh4[e]" name="Ammonium" fbc:charge="1" fbc:chemicalFormula="H4N"/>
      <species boundaryCondition="false" constant="false" hasOnlySubstanceUnits="false" id="M_no2[e]" name="Nitrite" fbc:charge="-1" fbc:chemicalFormula="NO2"/>
      <species boundaryCondition="false" constant="false" hasOnlySubstanceUnits="false" id="M_no3[e]" name="Nitrate" fbc:charge="-1" fbc:chemicalFormula="NO3"/>
      <species boundaryCondition="false" constant="false" hasOnlySubstanceUnits="false" id="M_no[e]" name="Nitric oxide" fbc:charge="0" fbc:chemicalFormula="NO"/>
      <species boundaryCondition="false" constant="false" hasOnlySubstanceUnits="false" id="M_o2[e]" name="O2" fbc:charge="0" fbc:chemicalFormula="O2"/>
      <species boundaryCondition="false" constant="false" hasOnlySubstanceUnits="false" id="M_ocdca[e]" name="octadecanoate (n-C18:0)" fbc:charge="-1" fbc:chemicalFormula="C18H35O2"/>
      <species boundaryCondition="false" constant="false" hasOnlySubstanceUnits="false" id="M_orn[e]" name="Ornithine" fbc:charge="1" fbc:chemicalFormula="C5H13N2O2"/>
      <species boundaryCondition="false" constant="false" hasOnlySubstanceUnits="false" id="M_pac[e]" name="Phenylacetic acid" fbc:charge="-1" fbc:chemicalFormula="C8H7O2"/>
      <species boundaryCondition="false" constant="false" hasOnlySubstanceUnits="false" id="M_pdima[e]" name="phthiocerol dimycocerosate A (Mtb)" fbc:charge="0" fbc:chemicalFormula="C96H190O5"/>
      <species boundaryCondition="false" constant="false" hasOnlySubstanceUnits="false" id="M_phdca[e]" name="phenol palmitic acid" fbc:charge="-1" fbc:chemicalFormula="C23H37O3"/>
      <species boundaryCondition="false" constant="false" hasOnlySubstanceUnits="false" id="M_phe-L[e]" name="L-Phenylalanine" fbc:charge="0" fbc:chemicalFormula="C9H11NO2"/>
      <species boundaryCondition="false" constant="false" hasOnlySubstanceUnits="false" id="M_pi[e]" name="Phosphate" fbc:charge="-2" fbc:chemicalFormula="HO4P"/>
      <species boundaryCondition="false" constant="false" hasOnlySubstanceUnits="false" id="M_ppa[e]" name="Propionate (n-C3:0)" fbc:charge="-1" fbc:chemicalFormula="C3H5O2"/>
      <species boundaryCondition="false" constant="false" hasOnlySubstanceUnits="false" id="M_ppdima[e]" name="phenol phthiocerol dimycocerosate (Mtb)" fbc:charge="0" fbc:chemicalFormula="C99H188O6"/>
      <species boundaryCondition="false" constant="false" hasOnlySubstanceUnits="false" id="M_pro-L[e]" name="L-Proline" fbc:charge="0" fbc:chemicalFormula="C5H9NO2"/>
      <species boundaryCondition="false" constant="false" hasOnlySubstanceUnits="false" id="M_pyr[e]" name="Pyruvate" compartment="[" fbc:charge="-1" fbc:chemicalFormula="C3H3O3"/>
      <species boundaryCondition="false" constant="false" hasOnlySubstanceUnits="false" id="M_rib-D[e]" name="D-Ribose" fbc:charge="0" fbc:chemicalFormula="C5H10O5"/>
      <species boundaryCondition="false" constant="false" hasOnlySubstanceUnits="false" id="M_ser-L[e]" name="L-Serine" fbc:charge="0" fbc:chemicalFormula="C3H7NO3"/>
      <species boundaryCondition="false" constant="false" hasOnlySubstanceUnits="false" id="M_skm[e]" name="Shikimate" fbc:charge="-1" fbc:chemicalFormula="C7H9O5"/>
      <species boundaryCondition="false" constant="false" hasOnlySubstanceUnits="false" id="M_so4[e]" name="Sulfate" fbc:charge="-2" fbc:chemicalFormula="O4S"/>
      <species boundaryCondition="false" constant="false" hasOnlySubstanceUnits="false" id="M_succ[e]" name="Succinate" fbc:charge="-2" fbc:chemicalFormula="C4H4O4"/>
      <species boundaryCondition="false" constant="false" hasOnlySubstanceUnits="false" id="M_tartr-L[e]" name="L-tartrate" fbc:charge="-2" fbc:chemicalFormula="C4H4O6"/>
      <species boundaryCondition="false" constant="false" hasOnlySubstanceUnits="false" id="M_thr-L[e]" name="L-Threonine" fbc:charge="0" fbc:chemicalFormula="C4H9NO3"/>
      <species boundaryCondition="false" constant="false" hasOnlySubstanceUnits="false" id="M_tre[e]" name="Trehalose" fbc:charge="0" fbc:chemicalFormula="C12H22O11"/>
      <species boundaryCondition="false" constant="false" hasOnlySubstanceUnits="false" id="M_trp-L[e]" name="L-Tryptophan" fbc:charge="0" fbc:chemicalFormula="C11H12N2O2"/>
      <species boundaryCondition="false" constant="false" hasOnlySubstanceUnits="false" id="M_tsul[e]" name="Thiosulfate" fbc:charge="-2" fbc:chemicalFormula="O3S2"/>
      <species boundaryCondition="false" constant="false" hasOnlySubstanceUnits="false" id="M_ttdca[e]" name="tetradecanoate (n-C14:0)" fbc:charge="-1" fbc:chemicalFormula="C14H27O2"/>
      <species boundaryCondition="false" constant="false" hasOnlySubstanceUnits="false" id="M_tyr-L[e]" name="L-Tyrosine" fbc:charge="0" fbc:chemicalFormula="C9H11NO3"/>
      <species boundaryCondition="false" constant="false" hasOnlySubstanceUnits="false" id="M_val-L[e]" name="L-Valine" fbc:charge="0" fbc:chemicalFormula="C5H11NO2"/>
      <species boundaryCondition="false" constant="false" hasOnlySubstanceUnits="false" id="M_xyl-D[e]" name="D-Xylose" fbc:charge="0" fbc:chemicalFormula="C5H10O5"/>
      <species boundaryCondition="false" constant="false" hasOnlySubstanceUnits="false" id="M_tdcoa[c]" name="Tetradecanoyl-CoA (n-C14:0CoA)" fbc:charge="-4" fbc:chemicalFormula="C35H58N7O17P3S"/>
      <species boundaryCondition="false" constant="false" hasOnlySubstanceUnits="false" id="M_ttdca[c]" name="tetradecanoate (n-C14:0)" fbc:charge="-1" fbc:chemicalFormula="C14H27O2"/>
      <species boundaryCondition="false" constant="false" hasOnlySubstanceUnits="false" id="M_hdcea[c]" name="Hexadecenoate (n-C16:1)" fbc:charge="-1" fbc:chemicalFormula="C16H29O2"/>
      <species boundaryCondition="false" constant="false" hasOnlySubstanceUnits="false" id="M_ocdcea[c]" name="octadecenoate (n-C18:1)" fbc:charge="-1" fbc:chemicalFormula="C18H33O2"/>
      <species boundaryCondition="false" constant="false" hasOnlySubstanceUnits="false" id="M_arach[c]" name="Arachidic acid" fbc:charge="-1" fbc:chemicalFormula="C20H39O2"/>
      <species boundaryCondition="false" constant="false" hasOnlySubstanceUnits="false" id="M_octa[c]" name="octanoate (n-C8:0)" fbc:charge="-1" fbc:chemicalFormula="C8H15O2"/>
      <species boundaryCondition="false" constant="false" hasOnlySubstanceUnits="false" id="M_occoa[c]" name="Octanoyl-CoA (n-C8:0CoA)" fbc:charge="-4" fbc:chemicalFormula="C29H46N7O17P3S"/>
      <species boundaryCondition="false" constant="false" hasOnlySubstanceUnits="false" id="M_phdca[c]" name="phenol palmitic acid" fbc:charge="-1" fbc:chemicalFormula="C23H37O3"/>
      <species boundaryCondition="false" constant="false" hasOnlySubstanceUnits="false" id="M_phdcacoa[c]" name="phenol palmitic coenzyme A" fbc:charge="-4" fbc:chemicalFormula="C44H68N7O18P3S"/>
      <species boundaryCondition="false" constant="false" hasOnlySubstanceUnits="false" id="M_prephth[c]" name="phthiocerol precursor" fbc:charge="-1" fbc:chemicalFormula="C32H61O5"/>
      <species boundaryCondition="false" constant="false" hasOnlySubstanceUnits="false" id="M_prephthcoa[c]" name="phthiocerol precursor bound coenzyme A" fbc:charge="-4" fbc:chemicalFormula="C53H92N7O20P3S"/>
      <species boundaryCondition="false" constant="false" hasOnlySubstanceUnits="false" id="M_omtta[c]" name="octa-methyl tetracontatricosanoic acid (C34:0, 8 methyl-branched carbons)" fbc:charge="-1" fbc:chemicalFormula="C42H83O2"/>
      <species boundaryCondition="false" constant="false" hasOnlySubstanceUnits="false" id="M_homtta[c]" name="10 hydroxy octa-methyl tetracontatricosanoic acid (C34:0, 8 methyl-branched carbons, 1 hydroxylated carbon)" fbc:charge="-1" fbc:chemicalFormula="C42H83O3"/>
      <species boundaryCondition="false" constant="false" hasOnlySubstanceUnits="false" id="M_meroacidcyc2ACP[c]" name="cyclopropanated alpha meroacid ACP (2 cyclopropane rings)" fbc:charge="-1" fbc:chemicalFormula="C63H119N2O8PRS"/>
      <species boundaryCondition="false" constant="false" hasOnlySubstanceUnits="false" id="M_meroacidcyc2AMP[c]" name="cyclopropanated alpha meroacid AMP (2 cyclopropane rings)" fbc:charge="-1" fbc:chemicalFormula="C62H111N5O8P"/>
      <species boundaryCondition="false" constant="false" hasOnlySubstanceUnits="false" id="M_mmeroacidcyc2ACP[c]" name="cyclopropanated methoxy-meroacid ACP (2 cyclopropane rings)" fbc:charge="-1" fbc:chemicalFormula="C69H131N2O8PRS"/>
      <species boundaryCondition="false" constant="false" hasOnlySubstanceUnits="false" id="M_mmeroacidcyc2AMP[c]" name="cyclopropanated methoxy-meroacid AMP (2 cyclopropane rings)" fbc:charge="-1" fbc:chemicalFormula="C68H123N5O8P"/>
      <species boundaryCondition="false" constant="false" hasOnlySubstanceUnits="false" id="M_kmeroacidcyc2ACP[c]" name="cyclopropanated keto-meroacid ACP (2 cyclopropane rings)" fbc:charge="-1" fbc:chemicalFormula="C71H135N2O8PRS"/>
      <species boundaryCondition="false" constant="false" hasOnlySubstanceUnits="false" id="M_kmeroacidcyc2AMP[c]" name="cyclopropanated keto-meroacid AMP (2 cyclopropane rings)" fbc:charge="-1" fbc:chemicalFormula="C70H127N5O8P"/>
      <species boundaryCondition="false" constant="false" hasOnlySubstanceUnits="false" id="M_mmmeroacidcyc1ACP[c]" name="cyclopropanated methyl hydroxy methoxy meroacid ACP (1 cyclopropane ring)" fbc:charge="-1" fbc:chemicalFormula="C69H133N2O9PRS"/>
      <species boundaryCondition="false" constant="false" hasOnlySubstanceUnits="false" id="M_mmmeroacidcyc1AMP[c]" name="cyclopropanated methyl hydroxy methoxy meroacid AMP (1 cyclopropane ring)" fbc:charge="-1" fbc:chemicalFormula="C68H125N5O9P"/>
      <species boundaryCondition="false" constant="false" hasOnlySubstanceUnits="false" id="M_mkmeroacidcyc1ACP[c]" name="cyclopropanated methyl hydroxy keto meroacid ACP (1 cyclopropane ring)" fbc:charge="-1" fbc:chemicalFormula="C71H137N2O9PRS"/>
      <species boundaryCondition="false" constant="false" hasOnlySubstanceUnits="false" id="M_mkmeroacidcyc1AMP[c]" name="cyclopropanated methyl hydroxy keto meroacid AMP (1 cyclopropane ring)" fbc:charge="-1" fbc:chemicalFormula="C70H129N5O9P"/>
      <species boundaryCondition="false" constant="false" hasOnlySubstanceUnits="false" id="M_fad[c]" name="Flavin adenine dinucleotide oxidized" fbc:charge="-2" fbc:chemicalFormula="C27H31N9O15P2"/>
      <species boundaryCondition="false" constant="false" hasOnlySubstanceUnits="false" id="M_fadh2[c]" name="Flavin adenine dinucleotide reduced" fbc:charge="-2" fbc:chemicalFormula="C27H33N9O15P2"/>
      <species boundaryCondition="false" constant="false" hasOnlySubstanceUnits="false" id="M_dca[c]" name="Decanoate (n-C10:0)" fbc:charge="-1" fbc:chemicalFormula="C10H19O2"/>
      <species boundaryCondition="false" constant="false" hasOnlySubstanceUnits="false" id="M_ddca[c]" name="Dodecanoate (n-C12:0)" fbc:charge="-1" fbc:chemicalFormula="C12H23O2"/>
      <species boundaryCondition="false" constant="false" hasOnlySubstanceUnits="false" id="M_ttc[c]" name="tetracosanoate (n-C24:0)" fbc:charge="-1" fbc:chemicalFormula="C24H47O2"/>
      <species boundaryCondition="false" constant="false" hasOnlySubstanceUnits="false" id="M_malACP[c]" name="Malonyl-[acyl-carrier protein]" fbc:charge="-2" fbc:chemicalFormula="C14H22N2O10PRS"/>
      <species boundaryCondition="false" constant="false" hasOnlySubstanceUnits="false" id="M_phdcaACP[c]" name="phenol palmitic acid ACP" fbc:charge="-1" fbc:chemicalFormula="C34H57N2O9PRS"/>
      <species boundaryCondition="false" constant="false" hasOnlySubstanceUnits="false" id="M_mmcoa-S[c]" name="(S)-Methylmalonyl-CoA" fbc:charge="-5" fbc:chemicalFormula="C25H35N7O19P3S"/>
      <species boundaryCondition="false" constant="false" hasOnlySubstanceUnits="false" id="M_m1ocdca[c]" name="methyl octadecanoate" fbc:charge="-1" fbc:chemicalFormula="C19H37O2"/>
      <species boundaryCondition="false" constant="false" hasOnlySubstanceUnits="false" id="M_dmarach[c]" name="di-methyl arachic acid" fbc:charge="-1" fbc:chemicalFormula="C22H43O2"/>
      <species boundaryCondition="false" constant="false" hasOnlySubstanceUnits="false" id="M_tmbhn[c]" name="tri-methyl behenic acid" fbc:charge="-1" fbc:chemicalFormula="C25H49O2"/>
      <species boundaryCondition="false" constant="false" hasOnlySubstanceUnits="false" id="M_marach[c]" name="methyl arachidic acid" fbc:charge="-1" fbc:chemicalFormula="C21H41O2"/>
      <species boundaryCondition="false" constant="false" hasOnlySubstanceUnits="false" id="M_mbhn[c]" name="methyl behenic acid" fbc:charge="-1" fbc:chemicalFormula="C23H45O2"/>
      <species boundaryCondition="false" constant="false" hasOnlySubstanceUnits="false" id="M_tamlgnc[c]" name="tri-methyl lignoceric acid" fbc:charge="-1" fbc:chemicalFormula="C28H55O2"/>
      <species boundaryCondition="false" constant="false" hasOnlySubstanceUnits="false" id="M_dmbhn[c]" name="di-methyl behenic acid" fbc:charge="-1" fbc:chemicalFormula="C24H47O2"/>
      <species boundaryCondition="false" constant="false" hasOnlySubstanceUnits="false" id="M_dmlgnc[c]" name="dimethyl lignoceric acid" fbc:charge="-1" fbc:chemicalFormula="C26H51O2"/>
      <species boundaryCondition="false" constant="false" hasOnlySubstanceUnits="false" id="M_pmhexc[c]" name="penta-methyl hexacosanoate" fbc:charge="-1" fbc:chemicalFormula="C31H61O2"/>
      <species boundaryCondition="false" constant="false" hasOnlySubstanceUnits="false" id="M_tmlgnc[c]" name="tri-methyl lignoceric acid" fbc:charge="-1" fbc:chemicalFormula="C27H53O2"/>
      <species boundaryCondition="false" constant="false" hasOnlySubstanceUnits="false" id="M_tmhexc[c]" name="tri-methyl hexacosanoate" fbc:charge="-1" fbc:chemicalFormula="C29H57O2"/>
      <species boundaryCondition="false" constant="false" hasOnlySubstanceUnits="false" id="M_hmocta[c]" name="hexa-methyl octacosanoate" fbc:charge="-1" fbc:chemicalFormula="C34H67O2"/>
      <species boundaryCondition="false" constant="false" hasOnlySubstanceUnits="false" id="M_tamhexc[c]" name="tetra-methyl hexacosanoate" fbc:charge="-1" fbc:chemicalFormula="C30H59O2"/>
      <species boundaryCondition="false" constant="false" hasOnlySubstanceUnits="false" id="M_tamocta[c]" name="tetra-methyl octacosanoate" fbc:charge="-1" fbc:chemicalFormula="C32H63O2"/>
      <species boundaryCondition="false" constant="false" hasOnlySubstanceUnits="false" id="M_hpmtria[c]" name="hepta-methyl triacontanoic acid (C30:0, plus 7 methyl branches)" fbc:charge="-1" fbc:chemicalFormula="C37H73O2"/>
      <species boundaryCondition="false" constant="false" hasOnlySubstanceUnits="false" id="M_pmocta[c]" name="penta-methyl octacosanoate" fbc:charge="-1" fbc:chemicalFormula="C33H65O2"/>
      <species boundaryCondition="false" constant="false" hasOnlySubstanceUnits="false" id="M_hmtria[c]" name="hexa-methyl triacontanoic acid (C30:0, plus 6 methyl branches)" fbc:charge="-1" fbc:chemicalFormula="C36H71O2"/>
      <species boundaryCondition="false" constant="false" hasOnlySubstanceUnits="false" id="M_omdtria[c]" name="octa-methyl dotriacontanoic acid (C32:0 with 7 methyl branches)" fbc:charge="-1" fbc:chemicalFormula="C40H79O2"/>
      <species boundaryCondition="false" constant="false" hasOnlySubstanceUnits="false" id="M_hpmdtria[c]" name="hepta-methyl dotriacontanoic acid (7 methyl branches)" fbc:charge="-1" fbc:chemicalFormula="C39H77O2"/>
      <species boundaryCondition="false" constant="false" hasOnlySubstanceUnits="false" id="M_fdp[c]" name="D-Fructose 1,6-bisphosphate" fbc:charge="-4" fbc:chemicalFormula="C6H10O12P2"/>
      <species boundaryCondition="false" constant="false" hasOnlySubstanceUnits="false" id="M_dhap[c]" name="Dihydroxyacetone phosphate" fbc:charge="-2" fbc:chemicalFormula="C3H5O6P"/>
      <species boundaryCondition="false" constant="false" hasOnlySubstanceUnits="false" id="M_f6p[c]" name="D-Fructose 6-phosphate" fbc:charge="-2" fbc:chemicalFormula="C6H11O9P"/>
      <species boundaryCondition="false" constant="false" hasOnlySubstanceUnits="false" id="M_fc1p[c]" name="L-Fuculose 1-phosphate" fbc:charge="-2" fbc:chemicalFormula="C6H11O8P"/>
      <species boundaryCondition="false" constant="false" hasOnlySubstanceUnits="false" id="M_lald-L[c]" name="L-Lactaldehyde" fbc:charge="0" fbc:chemicalFormula="C3H6O2"/>
      <species boundaryCondition="false" constant="false" hasOnlySubstanceUnits="false" id="M_fe2[c]" name="Fe2+" fbc:charge="2" fbc:chemicalFormula="Fe"/>
      <species boundaryCondition="false" constant="false" hasOnlySubstanceUnits="false" id="M_ppp9[c]" name="Protoporphyrin" fbc:charge="-2" fbc:chemicalFormula="C34H32N4O4"/>
      <species boundaryCondition="false" constant="false" hasOnlySubstanceUnits="false" id="M_pheme[c]" name="Protoheme" fbc:charge="-2" fbc:chemicalFormula="C34H30FeN4O4"/>
      <species boundaryCondition="false" constant="false" hasOnlySubstanceUnits="false" id="M_fmcbtt[c]" name="Iron(II) mycobactin T" fbc:charge="4" fbc:chemicalFormula="C43H71N5O10Fe"/>
      <species boundaryCondition="false" constant="false" hasOnlySubstanceUnits="false" id="M_mcbtt[c]" name="mycobactin T" fbc:charge="2" fbc:chemicalFormula="C43H71N5O10"/>
      <species boundaryCondition="false" constant="false" hasOnlySubstanceUnits="false" id="M_forcoa[c]" name="Formyl-CoA" fbc:charge="-4" fbc:chemicalFormula="C22H32N7O17P3S"/>
      <species boundaryCondition="false" constant="false" hasOnlySubstanceUnits="false" id="M_mettrna[c]" name="L-Methionyl-tRNA (Met)" fbc:charge="1" fbc:chemicalFormula="C5H10NOSR"/>
      <species boundaryCondition="false" constant="false" hasOnlySubstanceUnits="false" id="M_fmettrna[c]" name="N-Formylmethionyl-tRNA" fbc:charge="0" fbc:chemicalFormula="C6H9NO2SR"/>
      <species boundaryCondition="false" constant="false" hasOnlySubstanceUnits="false" id="M_2ahhmd[c]" name="2-Amino-4-hydroxy-6-hydroxymethyl-7,8-dihydropteridine diphosphate" fbc:charge="-3" fbc:chemicalFormula="C7H8N5O8P2"/>
      <species boundaryCondition="false" constant="false" hasOnlySubstanceUnits="false" id="M_fol[c]" name="Folate" fbc:charge="-1" fbc:chemicalFormula="C19H18N7O6"/>
      <species boundaryCondition="false" constant="false" hasOnlySubstanceUnits="false" id="M_5fthf[c]" name="5-Formyltetrahydrofolate" fbc:charge="-2" fbc:chemicalFormula="C20H21N7O7"/>
      <species boundaryCondition="false" constant="false" hasOnlySubstanceUnits="false" id="M_methf[c]" name="5,10-Methenyltetrahydrofolate" fbc:charge="-1" fbc:chemicalFormula="C20H20N7O6"/>
      <species boundaryCondition="false" constant="false" hasOnlySubstanceUnits="false" id="M_2dmmql8[c]" name="2-Demethylmenaquinol 8" fbc:charge="0" fbc:chemicalFormula="C50H72O2"/>
      <species boundaryCondition="false" constant="false" hasOnlySubstanceUnits="false" id="M_fdxrd[c]" name="Reduced ferredoxin" fbc:charge="0" fbc:chemicalFormula="XH2"/>
      <species boundaryCondition="false" constant="false" hasOnlySubstanceUnits="false" id="M_fdxox[c]" name="Oxidized ferredoxin" fbc:charge="0" fbc:chemicalFormula="X"/>
      <species boundaryCondition="false" constant="false" hasOnlySubstanceUnits="false" id="M_gdpfuc[c]" name="GDP-L-fucose" fbc:charge="-2" fbc:chemicalFormula="C16H23N5O15P2"/>
      <species boundaryCondition="false" constant="false" hasOnlySubstanceUnits="false" id="M_rrppdima[c]" name="rhamnose rhamnose phenol phthiocerol dimycocerosate (Mtb)" fbc:charge="0" fbc:chemicalFormula="C111H208O14"/>
      <species boundaryCondition="false" constant="false" hasOnlySubstanceUnits="false" id="M_frrppdima[c]" name="fucose rhamnose rhamnose phenol phthiocerol dimycocerosate (Mtb)" fbc:charge="0" fbc:chemicalFormula="C117H218O18"/>
      <species boundaryCondition="false" constant="false" hasOnlySubstanceUnits="false" id="M_mal-L[c]" name="L-Malate" fbc:charge="-2" fbc:chemicalFormula="C4H4O5"/>
      <species boundaryCondition="false" constant="false" hasOnlySubstanceUnits="false" id="M_gdpmann[c]" name="GDP-D-mannose" fbc:charge="-2" fbc:chemicalFormula="C16H23N5O16P2"/>
      <species boundaryCondition="false" constant="false" hasOnlySubstanceUnits="false" id="M_PIM1[c]" name="phosphatidylinositol mannoside (tuberculosis)" fbc:charge="-1" fbc:chemicalFormula="C50H94O18P"/>
      <species boundaryCondition="false" constant="false" hasOnlySubstanceUnits="false" id="M_PIM5[c]" name="phosphatidylinositol mannoside penta-mannose (tuberculosis)" fbc:charge="-1" fbc:chemicalFormula="C74H134O38P"/>
      <species boundaryCondition="false" constant="false" hasOnlySubstanceUnits="false" id="M_PIM6[c]" name="phosphatidylinositol mannoside hexa-mannose (tuberculosis)" fbc:charge="-1" fbc:chemicalFormula="C80H144O43P"/>
      <species boundaryCondition="false" constant="false" hasOnlySubstanceUnits="false" id="M_Ac1PIM1[c]" name="acyl phosphatidylinositol mannoside (tuberculosis)" fbc:charge="-1" fbc:chemicalFormula="C66H124O19P"/>
      <species boundaryCondition="false" constant="false" hasOnlySubstanceUnits="false" id="M_Ac1PIM2[c]" name="acyl phosphatidylinositol mannoside di-mannose (tuberculosis)" fbc:charge="-1" fbc:chemicalFormula="C72H134O24P"/>
      <species boundaryCondition="false" constant="false" hasOnlySubstanceUnits="false" id="M_decdman1p_tb[c]" name="(E,E,E,E,E,E,E,Z,Z) decaprenyl mannose phosphate" fbc:charge="-1" fbc:chemicalFormula="C56H92O9P"/>
      <species boundaryCondition="false" constant="false" hasOnlySubstanceUnits="false" id="M_Ac1PIM3[c]" name="acyl phosphatidylinositol mannoside tri-mannose (tuberculosis)" fbc:charge="-1" fbc:chemicalFormula="C78H144O29P"/>
      <species boundaryCondition="false" constant="false" hasOnlySubstanceUnits="false" id="M_Ac1PIM4[c]" name="acyl phosphatidylinositol mannoside tetra-mannose (tuberculosis)" fbc:charge="-1" fbc:chemicalFormula="C84H154O34P"/>
      <species boundaryCondition="false" constant="false" hasOnlySubstanceUnits="false" id="M_PIM2[c]" name="phosphatidylinositol mannoside di-mannose (tuberculosis)" fbc:charge="-1" fbc:chemicalFormula="C56H104O23P"/>
      <species boundaryCondition="false" constant="false" hasOnlySubstanceUnits="false" id="M_PIM3[c]" name="phosphatidylinositol mannoside tri-mannose (tuberculosis)" fbc:charge="-1" fbc:chemicalFormula="C62H114O28P"/>
      <species boundaryCondition="false" constant="false" hasOnlySubstanceUnits="false" id="M_PIM4[c]" name="phosphatidylinositol mannoside tetra-mannose (tuberculosis)" fbc:charge="-1" fbc:chemicalFormula="C68H124O33P"/>
      <species boundaryCondition="false" constant="false" hasOnlySubstanceUnits="false" id="M_gam1p[c]" name="D-Glucosamine 1-phosphate" fbc:charge="-1" fbc:chemicalFormula="C6H13NO8P"/>
      <species boundaryCondition="false" constant="false" hasOnlySubstanceUnits="false" id="M_dttp[c]" name="dTTP" fbc:charge="-4" fbc:chemicalFormula="C10H13N2O14P3"/>
      <species boundaryCondition="false" constant="false" hasOnlySubstanceUnits="false" id="M_g1p[c]" name="D-Glucose 1-phosphate" fbc:charge="-2" fbc:chemicalFormula="C6H11O9P"/>
      <species boundaryCondition="false" constant="false" hasOnlySubstanceUnits="false" id="M_dtdpglu[c]" name="dTDPglucose" fbc:charge="-2" fbc:chemicalFormula="C16H24N2O16P2"/>
      <species boundaryCondition="false" constant="false" hasOnlySubstanceUnits="false" id="M_glu1sa[c]" name="L-Glutamate 1-semialdehyde" fbc:charge="0" fbc:chemicalFormula="C5H9NO3"/>
      <species boundaryCondition="false" constant="false" hasOnlySubstanceUnits="false" id="M_5aop[c]" name="5-Amino-4-oxopentanoate" fbc:charge="0" fbc:chemicalFormula="C5H9NO3"/>
      <species boundaryCondition="false" constant="false" hasOnlySubstanceUnits="false" id="M_glyc3p[c]" name="Glycerol 3-phosphate" fbc:charge="-2" fbc:chemicalFormula="C3H7O6P"/>
      <species boundaryCondition="false" constant="false" hasOnlySubstanceUnits="false" id="M_glu5sa[c]" name="L-Glutamate 5-semialdehyde" fbc:charge="0" fbc:chemicalFormula="C5H9NO3"/>
      <species boundaryCondition="false" constant="false" hasOnlySubstanceUnits="false" id="M_1pyr5c[c]" name="1-Pyrroline-5-carboxylate" fbc:charge="-1" fbc:chemicalFormula="C5H6NO2"/>
      <species boundaryCondition="false" constant="false" hasOnlySubstanceUnits="false" id="M_glu5p[c]" name="L-Glutamate 5-phosphate" fbc:charge="-2" fbc:chemicalFormula="C5H8NO7P"/>
      <species boundaryCondition="false" constant="false" hasOnlySubstanceUnits="false" id="M_g6p[c]" name="D-Glucose 6-phosphate" fbc:charge="-2" fbc:chemicalFormula="C6H11O9P"/>
      <species boundaryCondition="false" constant="false" hasOnlySubstanceUnits="false" id="M_6pgl[c]" name="6-phospho-D-glucono-1,5-lactone" fbc:charge="-2" fbc:chemicalFormula="C6H9O9P"/>
      <species boundaryCondition="false" constant="false" hasOnlySubstanceUnits="false" id="M_ragund[c]" name="rhamanosyl-N-acetylglucosamyl-undecaprenyl diphosphate" fbc:charge="-2" fbc:chemicalFormula="C69H113N1O16P2"/>
      <species boundaryCondition="false" constant="false" hasOnlySubstanceUnits="false" id="M_udpgalfur[c]" name="UDP-D-galacto-1,4-furanose" compartment="[" fbc:charge="-2" fbc:chemicalFormula="C15H22N2O17P2"/>
      <species boundaryCondition="false" constant="false" hasOnlySubstanceUnits="false" id="M_udp[c]" name="UDP" fbc:charge="-3" fbc:chemicalFormula="C9H11N2O12P2"/>
      <species boundaryCondition="false" constant="false" hasOnlySubstanceUnits="false" id="M_gal[c]" name="D-Galactose" fbc:charge="0" fbc:chemicalFormula="C6H12O6"/>
      <species boundaryCondition="false" constant="false" hasOnlySubstanceUnits="false" id="M_gal1p[c]" name="alpha-D-Galactose 1-phosphate" fbc:charge="-2" fbc:chemicalFormula="C6H11O9P"/>
      <species boundaryCondition="false" constant="false" hasOnlySubstanceUnits="false" id="M_udpgal[c]" name="UDPgalactose" fbc:charge="-2" fbc:chemicalFormula="C15H22N2O17P2"/>
      <species boundaryCondition="false" constant="false" hasOnlySubstanceUnits="false" id="M_udpg[c]" name="UDPglucose" fbc:charge="-2" fbc:chemicalFormula="C15H22N2O17P2"/>
      <species boundaryCondition="false" constant="false" hasOnlySubstanceUnits="false" id="M_13dpg[c]" name="3-Phospho-D-glyceroyl phosphate" fbc:charge="-4" fbc:chemicalFormula="C3H4O10P2"/>
      <species boundaryCondition="false" constant="false" hasOnlySubstanceUnits="false" id="M_gar[c]" name="N1-(5-Phospho-D-ribosyl)glycinamide" compartment="[" fbc:charge="-1" fbc:chemicalFormula="C7H14N2O8P"/>
      <species boundaryCondition="false" constant="false" hasOnlySubstanceUnits="false" id="M_fgam[c]" name="N2-Formyl-N1-(5-phospho-D-ribosyl)glycinamide" fbc:charge="-2" fbc:chemicalFormula="C8H13N2O9P"/>
      <species boundaryCondition="false" constant="false" hasOnlySubstanceUnits="false" id="M_alpam[c]" name="S-aminomethyldihydrolipoamide" fbc:charge="1" fbc:chemicalFormula="C9H21N2OS2"/>
      <species boundaryCondition="false" constant="false" hasOnlySubstanceUnits="false" id="M_mlthf[c]" name="5,10-Methylenetetrahydrofolate" fbc:charge="-2" fbc:chemicalFormula="C20H21N7O6"/>
      <species boundaryCondition="false" constant="false" hasOnlySubstanceUnits="false" id="M_lpro[c]" name="Lipoylprotein" fbc:charge="0" fbc:chemicalFormula="S2X"/>
      <species boundaryCondition="false" constant="false" hasOnlySubstanceUnits="false" id="M_alpro[c]" name="S-Aminomethyldihydrolipoylprotein" fbc:charge="1" fbc:chemicalFormula="CH6NS2X"/>
      <species boundaryCondition="false" constant="false" hasOnlySubstanceUnits="false" id="M_dhlpro[c]" name="Dihydrolipolprotein" fbc:charge="0" fbc:chemicalFormula="H2S2X"/>
      <species boundaryCondition="false" constant="false" hasOnlySubstanceUnits="false" id="M_gdpddman[c]" name="GDP-4-dehydro-6-deoxy-D-mannose" fbc:charge="-2" fbc:chemicalFormula="C16H21N5O15P2"/>
      <species boundaryCondition="false" constant="false" hasOnlySubstanceUnits="false" id="M_gluala[c]" name="5-L-Glutamyl-L-alanine" fbc:charge="-1" fbc:chemicalFormula="C8H13N2O5"/>
      <species boundaryCondition="false" constant="false" hasOnlySubstanceUnits="false" id="M_5oxpro[c]" name="5-Oxoproline" fbc:charge="-1" fbc:chemicalFormula="C5H6NO3"/>
      <species boundaryCondition="false" constant="false" hasOnlySubstanceUnits="false" id="M_glycogen[c]" name="glycogen" fbc:charge="0" fbc:chemicalFormula="C6H10O5"/>
      <species boundaryCondition="false" constant="false" hasOnlySubstanceUnits="false" id="M_adpglc[c]" name="ADPglucose" fbc:charge="-2" fbc:chemicalFormula="C16H23N5O15P2"/>
      <species boundaryCondition="false" constant="false" hasOnlySubstanceUnits="false" id="M_glc-D[c]" name="D-Glucose" fbc:charge="0" fbc:chemicalFormula="C6H12O6"/>
      <species boundaryCondition="false" constant="false" hasOnlySubstanceUnits="false" id="M_uaaAgla[c]" name="Undecaprenyl-diphospho-N-acetylmuramoyl-(N-acetylglucosamine)-L-alanyl-D-glutamyl-L-lysyl-D-alanyl-D-alanine" fbc:charge="-3" fbc:chemicalFormula="C94H153N8O26P2"/>
      <species boundaryCondition="false" constant="false" hasOnlySubstanceUnits="false" id="M_uaaAgtla[c]" name="Undecaprenyl-diphospho-N-acetylmuramoyl-(N-acetylglucosamine)-L-alanyl-D-glutaminyl-L-lysyl-D-alanyl-D-alanine" fbc:charge="-2" fbc:chemicalFormula="C94H155N9O25P2"/>
      <species boundaryCondition="false" constant="false" hasOnlySubstanceUnits="false" id="M_uaaGgla[c]" name="Undecaprenyl-diphospho-N-acetylmuramoyl-(N-acetylglucosamine)-L-alanyl-gamma-D-glutamyl-L-lysyl-D-alanyl-D-alanine" fbc:charge="-3" fbc:chemicalFormula="C94H153N8O26P2"/>
      <species boundaryCondition="false" constant="false" hasOnlySubstanceUnits="false" id="M_uaaGgtla[c]" name="Undecaprenyl-diphospho-N-acetylmuramoyl-(N-acetylglucosamine)-L-alanyl-D-isoglutaminyl-L-lysyl-D-alanyl-D-alanine" fbc:charge="-2" fbc:chemicalFormula="C94H155N9O25P2"/>
      <species boundaryCondition="false" constant="false" hasOnlySubstanceUnits="false" id="M_uaagmda[c]" name="Undecaprenyl-diphospho-N-acetylmuramoyl-(N-acetylglucosamine)-L-ala-D-glu-meso-2,6-diaminopimeloyl-D-ala-D-ala" fbc:charge="-4" fbc:chemicalFormula="C95H152N8O28P2"/>
      <species boundaryCondition="false" constant="false" hasOnlySubstanceUnits="false" id="M_uaagtmda[c]" name="Undecaprenyl-diphospho-N-acetylmuramoyl-(N-acetylglucosamine)-L-alanyl-D-glutaminyl-meso-2,6-diaminopimeloyl-D-alanyl-D-alanine" fbc:charge="-3" fbc:chemicalFormula="C95H154N9O27P2"/>
      <species boundaryCondition="false" constant="false" hasOnlySubstanceUnits="false" id="M_glucys[c]" name="gamma-L-Glutamyl-L-cysteine" fbc:charge="-1" fbc:chemicalFormula="C8H13N2O5S"/>
      <species boundaryCondition="false" constant="false" hasOnlySubstanceUnits="false" id="M_pram[c]" name="5-Phospho-beta-D-ribosylamine" fbc:charge="-1" fbc:chemicalFormula="C5H11NO7P"/>
      <species boundaryCondition="false" constant="false" hasOnlySubstanceUnits="false" id="M_glu-D[c]" name="D-Glutamate" fbc:charge="-1" fbc:chemicalFormula="C5H8NO4"/>
      <species boundaryCondition="false" constant="false" hasOnlySubstanceUnits="false" id="M_glutrna[c]" name="L-Glutamyl-tRNA(Glu)" fbc:charge="0" fbc:chemicalFormula="C5H7NO3R"/>
      <species boundaryCondition="false" constant="false" hasOnlySubstanceUnits="false" id="M_trnaglu[c]" name="tRNA (Glu)" fbc:charge="0" fbc:chemicalFormula="R"/>
      <species boundaryCondition="false" constant="false" hasOnlySubstanceUnits="false" id="M_glx[c]" name="Glyoxylate" fbc:charge="-1" fbc:chemicalFormula="C2H1O3"/>
      <species boundaryCondition="false" constant="false" hasOnlySubstanceUnits="false" id="M_oxa[c]" name="Oxalate" fbc:charge="-2" fbc:chemicalFormula="C2O4"/>
      <species boundaryCondition="false" constant="false" hasOnlySubstanceUnits="false" id="M_glyc-R[c]" name="(R)-Glycerate" fbc:charge="-1" fbc:chemicalFormula="C3H5O4"/>
      <species boundaryCondition="false" constant="false" hasOnlySubstanceUnits="false" id="M_3pg[c]" name="3-Phospho-D-glycerate" fbc:charge="-3" fbc:chemicalFormula="C3H4O7P"/>
      <species boundaryCondition="false" constant="false" hasOnlySubstanceUnits="false" id="M_glyclt[c]" name="Glycolate" fbc:charge="-1" fbc:chemicalFormula="C2H3O3"/>
      <species boundaryCondition="false" constant="false" hasOnlySubstanceUnits="false" id="M_xmp[c]" name="Xanthosine 5&apos;-phosphate" fbc:charge="-2" fbc:chemicalFormula="C10H11N4O9P"/>
      <species boundaryCondition="false" constant="false" hasOnlySubstanceUnits="false" id="M_harab-D[c]" name="hexa arabinofuranoside" fbc:charge="0" fbc:chemicalFormula="C30H50O25"/>
      <species boundaryCondition="false" constant="false" hasOnlySubstanceUnits="false" id="M_6pgc[c]" name="6-Phospho-D-gluconate" fbc:charge="-3" fbc:chemicalFormula="C6H10O10P"/>
      <species boundaryCondition="false" constant="false" hasOnlySubstanceUnits="false" id="M_g3pe[c]" name="sn-Glycero-3-phosphoethanolamine" fbc:charge="0" fbc:chemicalFormula="C5H14NO6P"/>
      <species boundaryCondition="false" constant="false" hasOnlySubstanceUnits="false" id="M_gsn[c]" name="Guanosine" fbc:charge="0" fbc:chemicalFormula="C10H13N5O5"/>
      <species boundaryCondition="false" constant="false" hasOnlySubstanceUnits="false" id="M_gthox[c]" name="Oxidized glutathione" fbc:charge="-2" fbc:chemicalFormula="C20H30N6O12S2"/>
      <species boundaryCondition="false" constant="false" hasOnlySubstanceUnits="false" id="M_gthrd[c]" name="Reduced glutathione" fbc:charge="-1" fbc:chemicalFormula="C10H16N3O6S"/>
      <species boundaryCondition="false" constant="false" hasOnlySubstanceUnits="false" id="M_gdptp[c]" name="Guanosine 3&apos;-diphosphate 5&apos;-triphosphate" fbc:charge="-7" fbc:chemicalFormula="C10H11N5O20P5"/>
      <species boundaryCondition="false" constant="false" hasOnlySubstanceUnits="false" id="M_35cgmp[c]" name="3&apos;,5&apos;-Cyclic GMP" fbc:charge="-1" fbc:chemicalFormula="C10H11N5O7P"/>
      <species boundaryCondition="false" constant="false" hasOnlySubstanceUnits="false" id="M_gua[c]" name="Guanine" fbc:charge="0" fbc:chemicalFormula="C5H5N5O"/>
      <species boundaryCondition="false" constant="false" hasOnlySubstanceUnits="false" id="M_xan[c]" name="Xanthine" fbc:charge="0" fbc:chemicalFormula="C5H4N4O2"/>
      <species boundaryCondition="false" constant="false" hasOnlySubstanceUnits="false" id="M_h2co3[c]" name="carbonic acid" fbc:charge="0" fbc:chemicalFormula="H2CO3"/>
      <species boundaryCondition="false" constant="false" hasOnlySubstanceUnits="false" id="M_met-L[c]" name="L-Methionine" fbc:charge="0" fbc:chemicalFormula="C5H11NO2S"/>
      <species boundaryCondition="false" constant="false" hasOnlySubstanceUnits="false" id="M_histd[c]" name="L-Histidinol" fbc:charge="1" fbc:chemicalFormula="C6H12N3O"/>
      <species boundaryCondition="false" constant="false" hasOnlySubstanceUnits="false" id="M_his-L[c]" name="L-Histidine" fbc:charge="0" fbc:chemicalFormula="C6H9N3O2"/>
      <species boundaryCondition="false" constant="false" hasOnlySubstanceUnits="false" id="M_hisp[c]" name="L-Histidinol phosphate" fbc:charge="-1" fbc:chemicalFormula="C6H11N3O4P"/>
      <species boundaryCondition="false" constant="false" hasOnlySubstanceUnits="false" id="M_ppbng[c]" name="Porphobilinogen" fbc:charge="-1" fbc:chemicalFormula="C10H13N2O4"/>
      <species boundaryCondition="false" constant="false" hasOnlySubstanceUnits="false" id="M_hmbil[c]" name="Hydroxymethylbilane" fbc:charge="-8" fbc:chemicalFormula="C40H38N4O17"/>
      <species boundaryCondition="false" constant="false" hasOnlySubstanceUnits="false" id="M_4ampm[c]" name="4-Amino-2-methyl-5-phosphomethylpyrimidine" fbc:charge="-2" fbc:chemicalFormula="C6H8N3O4P"/>
      <species boundaryCondition="false" constant="false" hasOnlySubstanceUnits="false" id="M_4h2opntn[c]" name="4-Hydroxy-2-oxopentanoate" fbc:charge="-1" fbc:chemicalFormula="C5H7O4"/>
      <species boundaryCondition="false" constant="false" hasOnlySubstanceUnits="false" id="M_hom-L[c]" name="L-Homoserine" fbc:charge="0" fbc:chemicalFormula="C4H9NO3"/>
      <species boundaryCondition="false" constant="false" hasOnlySubstanceUnits="false" id="M_achms[c]" name="O-Acetyl-L-homoserine" fbc:charge="0" fbc:chemicalFormula="C6H11NO4"/>
      <species boundaryCondition="false" constant="false" hasOnlySubstanceUnits="false" id="M_phom[c]" name="O-Phospho-L-homoserine" fbc:charge="-2" fbc:chemicalFormula="C4H8NO6P"/>
      <species boundaryCondition="false" constant="false" hasOnlySubstanceUnits="false" id="M_suchms[c]" name="O-Succinyl-L-homoserine" fbc:charge="-1" fbc:chemicalFormula="C8H12NO6"/>
      <species boundaryCondition="false" constant="false" hasOnlySubstanceUnits="false" id="M_imacp[c]" name="3-(Imidazol-4-yl)-2-oxopropyl phosphate" fbc:charge="-2" fbc:chemicalFormula="C6H7N2O5P"/>
      <species boundaryCondition="false" constant="false" hasOnlySubstanceUnits="false" id="M_hxan[c]" name="Hypoxanthine" fbc:charge="0" fbc:chemicalFormula="C5H4N4O"/>
      <species boundaryCondition="false" constant="false" hasOnlySubstanceUnits="false" id="M_acgam[c]" name="N-Acetyl-D-glucosamine" fbc:charge="0" fbc:chemicalFormula="C8H15NO6"/>
      <species boundaryCondition="false" constant="false" hasOnlySubstanceUnits="false" id="M_mi1p-D[c]" name="1D-myo-Inositol 1-phosphate" fbc:charge="-2" fbc:chemicalFormula="C6H11O9P"/>
      <species boundaryCondition="false" constant="false" hasOnlySubstanceUnits="false" id="M_iacgam[c]" name="1D-myo-inositol 2-Acetamido-2-deoxy-D-glucopyranoside" fbc:charge="0" fbc:chemicalFormula="C14H25NO11"/>
      <species boundaryCondition="false" constant="false" hasOnlySubstanceUnits="false" id="M_ichor[c]" name="Isochorismate" compartment="[" fbc:charge="-2" fbc:chemicalFormula="C10H8O6"/>
      <species boundaryCondition="false" constant="false" hasOnlySubstanceUnits="false" id="M_id3acald[c]" name="Indole-3-acetaldehyde" fbc:charge="0" fbc:chemicalFormula="C10H9NO"/>
      <species boundaryCondition="false" constant="false" hasOnlySubstanceUnits="false" id="M_prlp[c]" name="5-[(5-phospho-1-deoxyribulos-1-ylamino)methylideneamino]-1-(5-phosphoribosyl)imidazole-4-carboxamide" fbc:charge="-4" fbc:chemicalFormula="C15H21N5O15P2"/>
      <species boundaryCondition="false" constant="false" hasOnlySubstanceUnits="false" id="M_eig3p[c]" name="D-erythro-1-(Imidazol-4-yl)glycerol 3-phosphate" fbc:charge="-2" fbc:chemicalFormula="C6H9N2O6P"/>
      <species boundaryCondition="false" constant="false" hasOnlySubstanceUnits="false" id="M_2cpr5p[c]" name="1-(2-Carboxyphenylamino)-1-deoxy-D-ribulose 5-phosphate" fbc:charge="-3" fbc:chemicalFormula="C12H13NO9P"/>
      <species boundaryCondition="false" constant="false" hasOnlySubstanceUnits="false" id="M_3ig3p[c]" name="C&apos;-(3-Indolyl)-glycerol 3-phosphate" fbc:charge="-2" fbc:chemicalFormula="C11H12NO6P"/>
      <species boundaryCondition="false" constant="false" hasOnlySubstanceUnits="false" id="M_ile-L[c]" name="L-Isoleucine" fbc:charge="0" fbc:chemicalFormula="C6H13NO2"/>
      <species boundaryCondition="false" constant="false" hasOnlySubstanceUnits="false" id="M_indpyr[c]" name="Indolepyruvate" compartment="[" fbc:charge="-1" fbc:chemicalFormula="C11H8NO3"/>
      <species boundaryCondition="false" constant="false" hasOnlySubstanceUnits="false" id="M_rib-D[c]" name="D-Ribose" fbc:charge="0" fbc:chemicalFormula="C5H10O5"/>
      <species boundaryCondition="false" constant="false" hasOnlySubstanceUnits="false" id="M_3c2hmp[c]" name="3-Carboxy-2-hydroxy-4-methylpentanoate" fbc:charge="-2" fbc:chemicalFormula="C7H10O5"/>
      <species boundaryCondition="false" constant="false" hasOnlySubstanceUnits="false" id="M_3c4mop[c]" name="3-Carboxy-4-methyl-2-oxopentanoate" fbc:charge="-2" fbc:chemicalFormula="C7H8O5"/>
      <species boundaryCondition="false" constant="false" hasOnlySubstanceUnits="false" id="M_2ippm[c]" name="2-Isopropylmaleate" fbc:charge="-2" fbc:chemicalFormula="C7H8O4"/>
      <species boundaryCondition="false" constant="false" hasOnlySubstanceUnits="false" id="M_3c3hmp[c]" name="3-Carboxy-3-hydroxy-4-methylpentanoate" fbc:charge="-2" fbc:chemicalFormula="C7H10O5"/>
      <species boundaryCondition="false" constant="false" hasOnlySubstanceUnits="false" id="M_k[c]" name="potassium" fbc:charge="1" fbc:chemicalFormula="K"/>
      <species boundaryCondition="false" constant="false" hasOnlySubstanceUnits="false" id="M_lcts[c]" name="Lactose" fbc:charge="0" fbc:chemicalFormula="C12H22O11"/>
      <species boundaryCondition="false" constant="false" hasOnlySubstanceUnits="false" id="M_lac-L[c]" name="L-Lactate" fbc:charge="-1" fbc:chemicalFormula="C3H5O3"/>
      <species boundaryCondition="false" constant="false" hasOnlySubstanceUnits="false" id="M_leu-L[c]" name="L-Leucine" fbc:charge="0" fbc:chemicalFormula="C6H13NO2"/>
      <species boundaryCondition="false" constant="false" hasOnlySubstanceUnits="false" id="M_4mop[c]" name="4-Methyl-2-oxopentanoate" fbc:charge="-1" fbc:chemicalFormula="C6H9O3"/>
      <species boundaryCondition="false" constant="false" hasOnlySubstanceUnits="false" id="M_malt[c]" name="Maltose" fbc:charge="0" fbc:chemicalFormula="C12H22O11"/>
      <species boundaryCondition="false" constant="false" hasOnlySubstanceUnits="false" id="M_malthp[c]" name="Maltoheptaose" fbc:charge="0" fbc:chemicalFormula="C42H72O36"/>
      <species boundaryCondition="false" constant="false" hasOnlySubstanceUnits="false" id="M_man1p[c]" name="D-Mannose 1-phosphate" fbc:charge="-2" fbc:chemicalFormula="C6H11O9P"/>
      <species boundaryCondition="false" constant="false" hasOnlySubstanceUnits="false" id="M_man6p[c]" name="D-Mannose 6-phosphate" fbc:charge="-2" fbc:chemicalFormula="C6H11O9P"/>
      <species boundaryCondition="false" constant="false" hasOnlySubstanceUnits="false" id="M_Ac2PIM2[c]" name="di-acyl phosphatidylinositol mannoside di-mannose (tuberculosis)" fbc:charge="-1" fbc:chemicalFormula="C88H164O25P"/>
      <species boundaryCondition="false" constant="false" hasOnlySubstanceUnits="false" id="M_salc[c]" name="Salicylate" fbc:charge="-1" fbc:chemicalFormula="C7H5O3"/>
      <species boundaryCondition="false" constant="false" hasOnlySubstanceUnits="false" id="M_thr-L[c]" name="L-Threonine" fbc:charge="0" fbc:chemicalFormula="C4H9NO3"/>
      <species boundaryCondition="false" constant="false" hasOnlySubstanceUnits="false" id="M_mcbts[c]" name="mycobactin S" fbc:charge="2" fbc:chemicalFormula="C44H73N5O10"/>
      <species boundaryCondition="false" constant="false" hasOnlySubstanceUnits="false" id="M_mshfald[c]" name="mycothiol conjugated methanol" fbc:charge="0" fbc:chemicalFormula="C18H32N2O13S"/>
      <species boundaryCondition="false" constant="false" hasOnlySubstanceUnits="false" id="M_mshfaldox[c]" name="mycothiol conjugated aldehyde" fbc:charge="0" fbc:chemicalFormula="C18H30N2O13S"/>
      <species boundaryCondition="false" constant="false" hasOnlySubstanceUnits="false" id="M_2mecdp[c]" name="2-C-methyl-D-erythritol 2,4-cyclodiphosphate" fbc:charge="-2" fbc:chemicalFormula="C5H10O9P2"/>
      <species boundaryCondition="false" constant="false" hasOnlySubstanceUnits="false" id="M_meoh[c]" name="Methanol" fbc:charge="0" fbc:chemicalFormula="CH4O1"/>
      <species boundaryCondition="false" constant="false" hasOnlySubstanceUnits="false" id="M_metsox-S-L[c]" name="L-Methionine Sulfoxide" fbc:charge="0" fbc:chemicalFormula="C5H11NO3S"/>
      <species boundaryCondition="false" constant="false" hasOnlySubstanceUnits="false" id="M_metsox-R-L[c]" name="L-methionine-R-sulfoxide" fbc:charge="0" fbc:chemicalFormula="C5H11NO3S"/>
      <species boundaryCondition="false" constant="false" hasOnlySubstanceUnits="false" id="M_5mthf[c]" name="5-Methyltetrahydrofolate" fbc:charge="-1" fbc:chemicalFormula="C20H24N7O6"/>
      <species boundaryCondition="false" constant="false" hasOnlySubstanceUnits="false" id="M_trdrd[c]" name="Reduced thioredoxin" fbc:charge="0" fbc:chemicalFormula="XH2"/>
      <species boundaryCondition="false" constant="false" hasOnlySubstanceUnits="false" id="M_trdox[c]" name="Oxidized thioredoxin" fbc:charge="0" fbc:chemicalFormula="X"/>
      <species boundaryCondition="false" constant="false" hasOnlySubstanceUnits="false" id="M_mg2[c]" name="magnesium" fbc:charge="2" fbc:chemicalFormula="Mg"/>
      <species boundaryCondition="false" constant="false" hasOnlySubstanceUnits="false" id="M_mhpglu[c]" name="5-Methyltetrahydropteroyltri-L-glutamate" fbc:charge="0" fbc:chemicalFormula="C25H36N8O12"/>
      <species boundaryCondition="false" constant="false" hasOnlySubstanceUnits="false" id="M_hpglu[c]" name="Tetrahydropteroyltri-L-glutamate" fbc:charge="0" fbc:chemicalFormula="C24H34N8O12"/>
      <species boundaryCondition="false" constant="false" hasOnlySubstanceUnits="false" id="M_mi3p-D[c]" name="1D-myo-Inositol 3-phosphate" fbc:charge="-2" fbc:chemicalFormula="C6H11O9P"/>
      <species boundaryCondition="false" constant="false" hasOnlySubstanceUnits="false" id="M_mi4p-D[c]" name="1D-myo-Inositol 4-phosphate" fbc:charge="-2" fbc:chemicalFormula="C6H11O9P"/>
      <species boundaryCondition="false" constant="false" hasOnlySubstanceUnits="false" id="M_mmcoa-R[c]" name="(R)-Methylmalonyl-CoA" fbc:charge="-5" fbc:chemicalFormula="C25H35N7O19P3S"/>
      <species boundaryCondition="false" constant="false" hasOnlySubstanceUnits="false" id="M_2mop[c]" name="2-Methyl-3-oxopropanoate" fbc:charge="-1" fbc:chemicalFormula="C4H5O3"/>
      <species boundaryCondition="false" constant="false" hasOnlySubstanceUnits="false" id="M_ppal[c]" name="Propanal" fbc:charge="0" fbc:chemicalFormula="C3H6O"/>
      <species boundaryCondition="false" constant="false" hasOnlySubstanceUnits="false" id="M_man[c]" name="D-Mannose" fbc:charge="0" fbc:chemicalFormula="C6H12O6"/>
      <species boundaryCondition="false" constant="false" hasOnlySubstanceUnits="false" id="M_mndn[c]" name="menadione" fbc:charge="0" fbc:chemicalFormula="C11H8O2"/>
      <species boundaryCondition="false" constant="false" hasOnlySubstanceUnits="false" id="M_motre[c]" name="maltooligosyltrehalose" fbc:charge="0" fbc:chemicalFormula="C42H72O36"/>
      <species boundaryCondition="false" constant="false" hasOnlySubstanceUnits="false" id="M_maltpt[c]" name="Maltopentaose" fbc:charge="0" fbc:chemicalFormula="C30H52O26"/>
      <species boundaryCondition="false" constant="false" hasOnlySubstanceUnits="false" id="M_tre[c]" name="Trehalose" fbc:charge="0" fbc:chemicalFormula="C12H22O11"/>
      <species boundaryCondition="false" constant="false" hasOnlySubstanceUnits="false" id="M_mppp9[c]" name="Magnesium protoporphyrin" fbc:charge="-2" fbc:chemicalFormula="C34H30MgN4O4"/>
      <species boundaryCondition="false" constant="false" hasOnlySubstanceUnits="false" id="M_5mta[c]" name="5-Methylthioadenosine" fbc:charge="0" fbc:chemicalFormula="C11H15N5O3S"/>
      <species boundaryCondition="false" constant="false" hasOnlySubstanceUnits="false" id="M_5mtr[c]" name="5-Methylthio-D-ribose" compartment="[" fbc:charge="0" fbc:chemicalFormula="C6H12O4S"/>
      <species boundaryCondition="false" constant="false" hasOnlySubstanceUnits="false" id="M_meroacidACP[c]" name="alpha meroacid ACP" fbc:charge="-1" fbc:chemicalFormula="C61H115N2O8PRS"/>
      <species boundaryCondition="false" constant="false" hasOnlySubstanceUnits="false" id="M_meroacidcyc1ACP[c]" name="cyclopropanated alpha meroacid ACP (1 cyclopropane ring)" fbc:charge="-1" fbc:chemicalFormula="C62H117N2O8PRS"/>
      <species boundaryCondition="false" constant="false" hasOnlySubstanceUnits="false" id="M_mmeroacidACP[c]" name="methoxy meroacid ACP" fbc:charge="-1" fbc:chemicalFormula="C67H127N2O8PRS"/>
      <species boundaryCondition="false" constant="false" hasOnlySubstanceUnits="false" id="M_mmeroacidcyc1ACP[c]" name="cyclopropanated methoxy-meroacid ACP (1 cyclopropane ring)" fbc:charge="-1" fbc:chemicalFormula="C68H129N2O8PRS"/>
      <species boundaryCondition="false" constant="false" hasOnlySubstanceUnits="false" id="M_kmeroacidACP[c]" name="keto meroacid ACP" fbc:charge="-1" fbc:chemicalFormula="C69H131N2O8PRS"/>
      <species boundaryCondition="false" constant="false" hasOnlySubstanceUnits="false" id="M_kmeroacidcyc1ACP[c]" name="cyclopropanated keto-meroacid ACP (1 cyclopropane ring)" fbc:charge="-1" fbc:chemicalFormula="C70H133N2O8PRS"/>
      <species boundaryCondition="false" constant="false" hasOnlySubstanceUnits="false" id="M_mmmeroacidACP[c]" name="methyl hydroxy methoxy meroacid ACP" fbc:charge="-1" fbc:chemicalFormula="C68H131N2O9PRS"/>
      <species boundaryCondition="false" constant="false" hasOnlySubstanceUnits="false" id="M_mkmeroacidACP[c]" name="methyl hydroxy keto meroacid ACP (1 cyclopropane ring)" fbc:charge="-1" fbc:chemicalFormula="C70H135N2O9PRS"/>
      <species boundaryCondition="false" constant="false" hasOnlySubstanceUnits="false" id="M_mycolate[c]" name="mycolate  (2 cyclopropanated rings)" fbc:charge="-1" fbc:chemicalFormula="C78H150O3"/>
      <species boundaryCondition="false" constant="false" hasOnlySubstanceUnits="false" id="M_rmyc[c]" name="mycolate compounds (all)" fbc:charge="-1" fbc:chemicalFormula="RMYC"/>
      <species boundaryCondition="false" constant="false" hasOnlySubstanceUnits="false" id="M_mmycolate[c]" name="methoxy mycolate (2 cyclopropanated rings)" fbc:charge="-1" fbc:chemicalFormula="C84H162O3"/>
      <species boundaryCondition="false" constant="false" hasOnlySubstanceUnits="false" id="M_kmycolate[c]" name="keto mycolate (2 cyclopropanated rings)" fbc:charge="-1" fbc:chemicalFormula="C86H166O3"/>
      <species boundaryCondition="false" constant="false" hasOnlySubstanceUnits="false" id="M_mmmycolate[c]" name="methoxy mycolate (1 cyclopropanated ring)" fbc:charge="-1" fbc:chemicalFormula="C84H164O4"/>
      <species boundaryCondition="false" constant="false" hasOnlySubstanceUnits="false" id="M_mkmycolate[c]" name="keto mycolate (1 cyclopropanated rings)" fbc:charge="-1" fbc:chemicalFormula="C86H168O4"/>
      <species boundaryCondition="false" constant="false" hasOnlySubstanceUnits="false" id="M_mssg[c]" name="mycothiol (oxidized - dimer)" fbc:charge="0" fbc:chemicalFormula="C34H58N4O24S2"/>
      <species boundaryCondition="false" constant="false" hasOnlySubstanceUnits="false" id="M_dnad[c]" name="Deamino-NAD+" fbc:charge="-2" fbc:chemicalFormula="C21H24N6O15P2"/>
      <species boundaryCondition="false" constant="false" hasOnlySubstanceUnits="false" id="M_na1[c]" name="Sodium" fbc:charge="1" fbc:chemicalFormula="Na"/>
      <species boundaryCondition="false" constant="false" hasOnlySubstanceUnits="false" id="M_nac[c]" name="Nicotinate" fbc:charge="-1" fbc:chemicalFormula="C6H4NO2"/>
      <species boundaryCondition="false" constant="false" hasOnlySubstanceUnits="false" id="M_nicrnt[c]" name="Nicotinate D-ribonucleotide" fbc:charge="-2" fbc:chemicalFormula="C11H12NO9P"/>
      <species boundaryCondition="false" constant="false" hasOnlySubstanceUnits="false" id="M_no2[c]" name="Nitrite" fbc:charge="-1" fbc:chemicalFormula="NO2"/>
      <species boundaryCondition="false" constant="false" hasOnlySubstanceUnits="false" id="M_dudp[c]" name="dUDP" fbc:charge="-3" fbc:chemicalFormula="C9H11N2O11P2"/>
      <species boundaryCondition="false" constant="false" hasOnlySubstanceUnits="false" id="M_datp[c]" name="dATP" fbc:charge="-4" fbc:chemicalFormula="C10H12N5O12P3"/>
      <species boundaryCondition="false" constant="false" hasOnlySubstanceUnits="false" id="M_nh4oh[c]" name="Ammonium hydroxide" fbc:charge="0" fbc:chemicalFormula="H5NO"/>
      <species boundaryCondition="false" constant="false" hasOnlySubstanceUnits="false" id="M_ncam[c]" name="Nicotinamide" fbc:charge="0" fbc:chemicalFormula="C6H6N2O"/>
      <species boundaryCondition="false" constant="false" hasOnlySubstanceUnits="false" id="M_dmbzid[c]" name="5,6-Dimethylbenzimidazole" fbc:charge="0" fbc:chemicalFormula="C9H10N2"/>
      <species boundaryCondition="false" constant="false" hasOnlySubstanceUnits="false" id="M_5prdmbz[c]" name="N1-(5-Phospho-alpha-D-ribosyl)-5,6-dimethylbenzimidazole" fbc:charge="-2" fbc:chemicalFormula="C14H17N2O7P"/>
      <species boundaryCondition="false" constant="false" hasOnlySubstanceUnits="false" id="M_quln[c]" name="Quinolinate" fbc:charge="-2" fbc:chemicalFormula="C7H3NO4"/>
      <species boundaryCondition="false" constant="false" hasOnlySubstanceUnits="false" id="M_no[c]" name="Nitric oxide" fbc:charge="0" fbc:chemicalFormula="NO"/>
      <species boundaryCondition="false" constant="false" hasOnlySubstanceUnits="false" id="M_o2s[c]" name="Superoxide anion" fbc:charge="-1" fbc:chemicalFormula="O2"/>
      <species boundaryCondition="false" constant="false" hasOnlySubstanceUnits="false" id="M_no3[c]" name="Nitrate" fbc:charge="-1" fbc:chemicalFormula="NO3"/>
      <species boundaryCondition="false" constant="false" hasOnlySubstanceUnits="false" id="M_sbzcoa[c]" name="O-Succinylbenzoyl-CoA" fbc:charge="-5" fbc:chemicalFormula="C32H39N7O20P3S"/>
      <species boundaryCondition="false" constant="false" hasOnlySubstanceUnits="false" id="M_xtsn[c]" name="Xanthosine" fbc:charge="0" fbc:chemicalFormula="C10H12N4O6"/>
      <species boundaryCondition="false" constant="false" hasOnlySubstanceUnits="false" id="M_thymd[c]" name="Thymidine" fbc:charge="0" fbc:chemicalFormula="C10H14N2O5"/>
      <species boundaryCondition="false" constant="false" hasOnlySubstanceUnits="false" id="M_dgsn[c]" name="Deoxyguanosine" fbc:charge="0" fbc:chemicalFormula="C10H13N5O4"/>
      <species boundaryCondition="false" constant="false" hasOnlySubstanceUnits="false" id="M_dtdprmn[c]" name="dTDP-L-rhamnose" fbc:charge="-2" fbc:chemicalFormula="C16H24N2O15P2"/>
      <species boundaryCondition="false" constant="false" hasOnlySubstanceUnits="false" id="M_ohpb[c]" name="2-Oxo-3-hydroxy-4-phosphobutanoate" fbc:charge="-3" fbc:chemicalFormula="C4H4O8P"/>
      <species boundaryCondition="false" constant="false" hasOnlySubstanceUnits="false" id="M_orot5p[c]" name="Orotidine 5&apos;-phosphate" fbc:charge="-3" fbc:chemicalFormula="C10H10N2O11P"/>
      <species boundaryCondition="false" constant="false" hasOnlySubstanceUnits="false" id="M_oxalcoa[c]" name="Oxalyl-CoA" fbc:charge="-5" fbc:chemicalFormula="C23H31N7O19P3S"/>
      <species boundaryCondition="false" constant="false" hasOnlySubstanceUnits="false" id="M_thmpp[c]" name="Thiamine diphosphate" fbc:charge="-2" fbc:chemicalFormula="C12H16N4O7P2S"/>
      <species boundaryCondition="false" constant="false" hasOnlySubstanceUnits="false" id="M_ssaltpp[c]" name="Succinate semialdehyde-thiamin diphosphate anion" fbc:charge="-3" fbc:chemicalFormula="C16H21N4O10P2S"/>
      <species boundaryCondition="false" constant="false" hasOnlySubstanceUnits="false" id="M_pro-L[c]" name="L-Proline" fbc:charge="0" fbc:chemicalFormula="C5H9NO2"/>
      <species boundaryCondition="false" constant="false" hasOnlySubstanceUnits="false" id="M_pnto-R[c]" name="(R)-Pantothenate" fbc:charge="-1" fbc:chemicalFormula="C9H16NO5"/>
      <species boundaryCondition="false" constant="false" hasOnlySubstanceUnits="false" id="M_uAgla[c]" name="UDP-N-acetylmuramoyl-L-alanyl-D-glutamyl-L-lysyl-D-alanyl-D-alanine" fbc:charge="-3" fbc:chemicalFormula="C40H62N9O26P2"/>
      <species boundaryCondition="false" constant="false" hasOnlySubstanceUnits="false" id="M_uaAgla[c]" name="Undecaprenyl-diphospho-N-acetylmuramoyl-L-alanyl-D-glutamyl-L-lysyl-D-alanyl-D-alanine" fbc:charge="-3" fbc:chemicalFormula="C86H140N7O21P2"/>
      <species boundaryCondition="false" constant="false" hasOnlySubstanceUnits="false" id="M_uGgla[c]" name="UDP-N-acetylmuramoyl-L-alanyl-gamma-D-glutamyl-L-lysyl-D-alanyl-D-alanine" fbc:charge="-3" fbc:chemicalFormula="C40H62N9O26P2"/>
      <species boundaryCondition="false" constant="false" hasOnlySubstanceUnits="false" id="M_uaGgla[c]" name="Undecaprenyl-diphospho-N-acetylmuramoyl-L-alanyl-gamma-D-glutamyl-L-lysyl-D-alanyl-D-alanine" fbc:charge="-3" fbc:chemicalFormula="C86H140N7O21P2"/>
      <species boundaryCondition="false" constant="false" hasOnlySubstanceUnits="false" id="M_ugmda[c]" name="UDP-N-acetylmuramoyl-L-alanyl-D-glutamyl-meso-2,6-diaminopimeloyl-D-alanyl-D-alanine" fbc:charge="-4" fbc:chemicalFormula="C41H61N9O28P2"/>
      <species boundaryCondition="false" constant="false" hasOnlySubstanceUnits="false" id="M_uagmda[c]" name="Undecaprenyl-diphospho-N-acetylmuramoyl-L-alanyl-D-glutamyl-meso-2,6-diaminopimeloyl-D-alanyl-D-alanine" fbc:charge="-4" fbc:chemicalFormula="C87H139N7O23P2"/>
      <species boundaryCondition="false" constant="false" hasOnlySubstanceUnits="false" id="M_pat[c]" name="penta-acyl trehalose" fbc:charge="0" fbc:chemicalFormula="C138H264O16"/>
      <species boundaryCondition="false" constant="false" hasOnlySubstanceUnits="false" id="M_pre4[c]" name="Precorrin 4" fbc:charge="-8" fbc:chemicalFormula="C44H44N4O17"/>
      <species boundaryCondition="false" constant="false" hasOnlySubstanceUnits="false" id="M_pre5[c]" name="Precorrin 5" fbc:charge="-8" fbc:chemicalFormula="C45H46N4O17"/>
      <species boundaryCondition="false" constant="false" hasOnlySubstanceUnits="false" id="M_pre3b[c]" name="Precorrin 3B" fbc:charge="-6" fbc:chemicalFormula="C43H44N4O17"/>
      <species boundaryCondition="false" constant="false" hasOnlySubstanceUnits="false" id="M_dscl[c]" name="dihydrosirohydrochlorin" fbc:charge="-7" fbc:chemicalFormula="C42H41N4O16"/>
      <species boundaryCondition="false" constant="false" hasOnlySubstanceUnits="false" id="M_pre3a[c]" name="Precorrin 3 A" fbc:charge="-7" fbc:chemicalFormula="C43H43N4O16"/>
      <species boundaryCondition="false" constant="false" hasOnlySubstanceUnits="false" id="M_pre6a[c]" name="Precorrin 6A" fbc:charge="-7" fbc:chemicalFormula="C44H47N4O16"/>
      <species boundaryCondition="false" constant="false" hasOnlySubstanceUnits="false" id="M_pre6b[c]" name="Precorrin 6B" fbc:charge="-7" fbc:chemicalFormula="C44H49N4O16"/>
      <species boundaryCondition="false" constant="false" hasOnlySubstanceUnits="false" id="M_pre8[c]" name="Precorrin 8" fbc:charge="-7" fbc:chemicalFormula="C45H53N4O14"/>
      <species boundaryCondition="false" constant="false" hasOnlySubstanceUnits="false" id="M_hgbyr[c]" name="Hydrogenobyrinate" compartment="[" fbc:charge="-6" fbc:chemicalFormula="C45H54N4O14"/>
      <species boundaryCondition="false" constant="false" hasOnlySubstanceUnits="false" id="M_lpam[c]" name="Lipoamide" fbc:charge="0" fbc:chemicalFormula="C8H15NOS2"/>
      <species boundaryCondition="false" constant="false" hasOnlySubstanceUnits="false" id="M_adhlam[c]" name="S-Acetyldihydrolipoamide" fbc:charge="0" fbc:chemicalFormula="C10H19NO2S2"/>
      <species boundaryCondition="false" constant="false" hasOnlySubstanceUnits="false" id="M_phthiocerol[c]" name="phthiocerol A" fbc:charge="0" fbc:chemicalFormula="C32H66O3"/>
      <species boundaryCondition="false" constant="false" hasOnlySubstanceUnits="false" id="M_pdima[c]" name="phthiocerol dimycocerosate A (Mtb)" fbc:charge="0" fbc:chemicalFormula="C96H190O5"/>
      <species boundaryCondition="false" constant="false" hasOnlySubstanceUnits="false" id="M_pdx5p[c]" name="Pyridoxine 5&apos;-phosphate" fbc:charge="-2" fbc:chemicalFormula="C8H10NO6P"/>
      <species boundaryCondition="false" constant="false" hasOnlySubstanceUnits="false" id="M_pydx5p[c]" name="Pyridoxal 5&apos;-phosphate" fbc:charge="-2" fbc:chemicalFormula="C8H8NO6P"/>
      <species boundaryCondition="false" constant="false" hasOnlySubstanceUnits="false" id="M_peamn[c]" name="Phenethylamine" fbc:charge="1" fbc:chemicalFormula="C8H12N"/>
      <species boundaryCondition="false" constant="false" hasOnlySubstanceUnits="false" id="M_3php[c]" name="3-Phosphohydroxypyruvate" fbc:charge="-3" fbc:chemicalFormula="C3H2O7P"/>
      <species boundaryCondition="false" constant="false" hasOnlySubstanceUnits="false" id="M_mfrrppdima[c]" name="phenolic glycolipid (Mtb)" fbc:charge="0" fbc:chemicalFormula="C121H226O18"/>
      <species boundaryCondition="false" constant="false" hasOnlySubstanceUnits="false" id="M_2pglyc[c]" name="2-Phosphoglycolate" fbc:charge="-3" fbc:chemicalFormula="C2H2O6P"/>
      <species boundaryCondition="false" constant="false" hasOnlySubstanceUnits="false" id="M_pgp160[c]" name="Phosphatidylglycerophosphate (dihexadecanoyl, n-C16:0)" fbc:charge="-3" fbc:chemicalFormula="C38H73O13P2"/>
      <species boundaryCondition="false" constant="false" hasOnlySubstanceUnits="false" id="M_pg160[c]" name="Phosphatidylglycerol (dihexadecanoyl, n-C16:0)" fbc:charge="-1" fbc:chemicalFormula="C38H74O10P1"/>
      <species boundaryCondition="false" constant="false" hasOnlySubstanceUnits="false" id="M_pgp160190[c]" name="Phosphatidylglycerophosphate (hexadecanoyl, tuberculostearoyl, C16:0, C19:0)" fbc:charge="-3" fbc:chemicalFormula="C41H79O13P2"/>
      <species boundaryCondition="false" constant="false" hasOnlySubstanceUnits="false" id="M_pgp190[c]" name="Phosphatidylglycerophosphate (dituberculostearoyl, C19:0)" fbc:charge="-3" fbc:chemicalFormula="C44H85O13P2"/>
      <species boundaryCondition="false" constant="false" hasOnlySubstanceUnits="false" id="M_pg190[c]" name="Phosphatidylglycerol (dimethylstearoyl, C19:0)" fbc:charge="-1" fbc:chemicalFormula="C44H86O10P"/>
      <species boundaryCondition="false" constant="false" hasOnlySubstanceUnits="false" id="M_uggmda[c]" name="UDP-N-glycolylmuramoyl-L-alanyl-D-glutamyl-meso-2,6-diaminopimeloyl-D-alanyl-D-alanine" fbc:charge="-4" fbc:chemicalFormula="C41H61N9O29P2"/>
      <species boundaryCondition="false" constant="false" hasOnlySubstanceUnits="false" id="M_ugggmda[c]" name="Undecaprenyl-diphospho-N-glycolylmuramoyl-L-alanyl-D-glutamyl-meso-2,6-diaminopimeloyl-D-alanyl-D-alanine" fbc:charge="-4" fbc:chemicalFormula="C87H139N7O24P2"/>
      <species boundaryCondition="false" constant="false" hasOnlySubstanceUnits="false" id="M_phe-L[c]" name="L-Phenylalanine" fbc:charge="0" fbc:chemicalFormula="C9H11NO2"/>
      <species boundaryCondition="false" constant="false" hasOnlySubstanceUnits="false" id="M_phpyr[c]" name="Phenylpyruvate" compartment="[" fbc:charge="-1" fbc:chemicalFormula="C9H7O3"/>
      <species boundaryCondition="false" constant="false" hasOnlySubstanceUnits="false" id="M_phthclh2[c]" name="phthiocol (reduced)" fbc:charge="0" fbc:chemicalFormula="C11H10O3"/>
      <species boundaryCondition="false" constant="false" hasOnlySubstanceUnits="false" id="M_phthcl[c]" name="phthiocol (oxidized)" fbc:charge="0" fbc:chemicalFormula="C11H8O3"/>
      <species boundaryCondition="false" constant="false" hasOnlySubstanceUnits="false" id="M_phthdl[c]" name="phthiodolone" fbc:charge="0" fbc:chemicalFormula="C31H62O3"/>
      <species boundaryCondition="false" constant="false" hasOnlySubstanceUnits="false" id="M_prepphth[c]" name="phenolic phthiocerol precursor" fbc:charge="-1" fbc:chemicalFormula="C35H59O6"/>
      <species boundaryCondition="false" constant="false" hasOnlySubstanceUnits="false" id="M_pphthdl[c]" name="phenolic phthiodiolone" fbc:charge="0" fbc:chemicalFormula="C34H60O4"/>
      <species boundaryCondition="false" constant="false" hasOnlySubstanceUnits="false" id="M_pphthiocerol[c]" name="phenolphtiocerol" fbc:charge="0" fbc:chemicalFormula="C35H64O4"/>
      <species boundaryCondition="false" constant="false" hasOnlySubstanceUnits="false" id="M_4r5au[c]" name="4-(1-D-Ribitylamino)-5-aminouracil" fbc:charge="0" fbc:chemicalFormula="C9H16N4O6"/>
      <species boundaryCondition="false" constant="false" hasOnlySubstanceUnits="false" id="M_2mahmp[c]" name="2-Methyl-4-amino-5-hydroxymethylpyrimidine diphosphate" fbc:charge="-3" fbc:chemicalFormula="C6H8N3O7P2"/>
      <species boundaryCondition="false" constant="false" hasOnlySubstanceUnits="false" id="M_ptcys[c]" name="N-Pantothenoylcysteine" fbc:charge="-1" fbc:chemicalFormula="C12H21N2O6S"/>
      <species boundaryCondition="false" constant="false" hasOnlySubstanceUnits="false" id="M_ptth[c]" name="Pantetheine" fbc:charge="0" fbc:chemicalFormula="C11H22N2O4S"/>
      <species boundaryCondition="false" constant="false" hasOnlySubstanceUnits="false" id="M_4ppan[c]" name="D-4&apos;-Phosphopantothenate" fbc:charge="-3" fbc:chemicalFormula="C9H15NO8P"/>
      <species boundaryCondition="false" constant="false" hasOnlySubstanceUnits="false" id="M_4ppcys[c]" name="N-((R)-4-Phosphopantothenoyl)-L-cysteine" fbc:charge="-3" fbc:chemicalFormula="C12H20N2O9PS"/>
      <species boundaryCondition="false" constant="false" hasOnlySubstanceUnits="false" id="M_pan4p[c]" name="Pantetheine 4&apos;-phosphate" fbc:charge="-2" fbc:chemicalFormula="C11H21N2O7PS"/>
      <species boundaryCondition="false" constant="false" hasOnlySubstanceUnits="false" id="M_ppdima[c]" name="phenol phthiocerol dimycocerosate (Mtb)" fbc:charge="0" fbc:chemicalFormula="C99H188O6"/>
      <species boundaryCondition="false" constant="false" hasOnlySubstanceUnits="false" id="M_34hpp[c]" name="3-(4-Hydroxyphenyl)pyruvate" fbc:charge="-1" fbc:chemicalFormula="C9H7O4"/>
      <species boundaryCondition="false" constant="false" hasOnlySubstanceUnits="false" id="M_peptido_EC[c]" name="Peptidoglycan subunit of Escherichia coli" fbc:charge="-2" fbc:chemicalFormula="C40H62N8O21"/>
      <species boundaryCondition="false" constant="false" hasOnlySubstanceUnits="false" id="M_udcpdp[c]" name="Undecaprenyl diphosphate" fbc:charge="-3" fbc:chemicalFormula="C55H89O7P2"/>
      <species boundaryCondition="false" constant="false" hasOnlySubstanceUnits="false" id="M_peptido_TB1[c]" name="peptidoglycan subunit (for Mycobacterium tuberculosis)" fbc:charge="-1" fbc:chemicalFormula="C39H63N8O19"/>
      <species boundaryCondition="false" constant="false" hasOnlySubstanceUnits="false" id="M_peptido_TB2[c]" name="peptidoglycan subunit (for Mycobacterium tuberculosis)" fbc:charge="-1" fbc:chemicalFormula="C39H63N8O19"/>
      <species boundaryCondition="false" constant="false" hasOnlySubstanceUnits="false" id="M_fpram[c]" name="2-(Formamido)-N1-(5-phospho-D-ribosyl)acetamidine" fbc:charge="-1" fbc:chemicalFormula="C8H15N3O8P"/>
      <species boundaryCondition="false" constant="false" hasOnlySubstanceUnits="false" id="M_prbamp[c]" name="1-(5-Phosphoribosyl)-AMP" fbc:charge="-4" fbc:chemicalFormula="C15H19N5O14P2"/>
      <species boundaryCondition="false" constant="false" hasOnlySubstanceUnits="false" id="M_prfp[c]" name="1-(5-Phosphoribosyl)-5-[(5-phosphoribosylamino)methylideneamino]imidazole-4-carboxamide" fbc:charge="-4" fbc:chemicalFormula="C15H21N5O15P2"/>
      <species boundaryCondition="false" constant="false" hasOnlySubstanceUnits="false" id="M_prephthACP[c]" name="phthiocerol precursor bound ACP" fbc:charge="-1" fbc:chemicalFormula="C43H81N2O11PRS"/>
      <species boundaryCondition="false" constant="false" hasOnlySubstanceUnits="false" id="M_prepphthACP[c]" name="phenolic phthiocerol precursor bound ACP" fbc:charge="-1" fbc:chemicalFormula="C46H79N2O12PRS"/>
      <species boundaryCondition="false" constant="false" hasOnlySubstanceUnits="false" id="M_r5p[c]" name="alpha-D-Ribose 5-phosphate" fbc:charge="-2" fbc:chemicalFormula="C5H9O8P"/>
      <species boundaryCondition="false" constant="false" hasOnlySubstanceUnits="false" id="M_skm5p[c]" name="Shikimate 5-phosphate" fbc:charge="-3" fbc:chemicalFormula="C7H8O8P"/>
      <species boundaryCondition="false" constant="false" hasOnlySubstanceUnits="false" id="M_ps160[c]" name="phosphatidylserine (dihexadecanoyl, n-C16:0)" fbc:charge="-1" fbc:chemicalFormula="C38H73N1O10P1"/>
      <species boundaryCondition="false" constant="false" hasOnlySubstanceUnits="false" id="M_ps180[c]" name="phosphatidylserine (dioctadecanoyl, n-C18:0)" fbc:charge="-1" fbc:chemicalFormula="C42H81N1O10P1"/>
      <species boundaryCondition="false" constant="false" hasOnlySubstanceUnits="false" id="M_pser-L[c]" name="O-Phospho-L-serine" fbc:charge="-2" fbc:chemicalFormula="C3H6NO6P"/>
      <species boundaryCondition="false" constant="false" hasOnlySubstanceUnits="false" id="M_cdpdodecg[c]" name="CDP-1,2-dioctadecanoylglycerol" fbc:charge="-2" fbc:chemicalFormula="C48H87N3O15P2"/>
      <species boundaryCondition="false" constant="false" hasOnlySubstanceUnits="false" id="M_r1p[c]" name="alpha-D-Ribose 1-phosphate" fbc:charge="-2" fbc:chemicalFormula="C5H9O8P"/>
      <species boundaryCondition="false" constant="false" hasOnlySubstanceUnits="false" id="M_pyam5p[c]" name="Pyridoxamine 5&apos;-phosphate" fbc:charge="-1" fbc:chemicalFormula="C8H12N2O5P"/>
      <species boundaryCondition="false" constant="false" hasOnlySubstanceUnits="false" id="M_pydxn[c]" name="Pyridoxine" fbc:charge="0" fbc:chemicalFormula="C8H11NO3"/>
      <species boundaryCondition="false" constant="false" hasOnlySubstanceUnits="false" id="M_pydx[c]" name="Pyridoxal" fbc:charge="0" fbc:chemicalFormula="C8H9NO3"/>
      <species boundaryCondition="false" constant="false" hasOnlySubstanceUnits="false" id="M_pydam[c]" name="Pyridoxamine" fbc:charge="1" fbc:chemicalFormula="C8H13N2O2"/>
      <species boundaryCondition="false" constant="false" hasOnlySubstanceUnits="false" id="M_dmlz[c]" name="6,7-Dimethyl-8-(1-D-ribityl)lumazine" fbc:charge="0" fbc:chemicalFormula="C13H18N4O6"/>
      <species boundaryCondition="false" constant="false" hasOnlySubstanceUnits="false" id="M_ru5p-L[c]" name="L-Ribulose 5-phosphate" fbc:charge="-2" fbc:chemicalFormula="C5H9O8P"/>
      <species boundaryCondition="false" constant="false" hasOnlySubstanceUnits="false" id="M_xu5p-D[c]" name="D-Xylulose 5-phosphate" fbc:charge="-2" fbc:chemicalFormula="C5H9O8P"/>
      <species boundaryCondition="false" constant="false" hasOnlySubstanceUnits="false" id="M_rppdima[c]" name="rhamnose phenol phthiocerol dimycocerosate (Mtb)" fbc:charge="0" fbc:chemicalFormula="C105H198O10"/>
      <species boundaryCondition="false" constant="false" hasOnlySubstanceUnits="false" id="M_sucorn[c]" name="N2-Succinyl-L-ornithine" fbc:charge="-1" fbc:chemicalFormula="C9H15N2O5"/>
      <species boundaryCondition="false" constant="false" hasOnlySubstanceUnits="false" id="M_so4[c]" name="Sulfate" fbc:charge="-2" fbc:chemicalFormula="O4S"/>
      <species boundaryCondition="false" constant="false" hasOnlySubstanceUnits="false" id="M_sl26da[c]" name="N-Succinyl-LL-2,6-diaminoheptanedioate" fbc:charge="-2" fbc:chemicalFormula="C11H16N2O7"/>
      <species boundaryCondition="false" constant="false" hasOnlySubstanceUnits="false" id="M_sl2a6o[c]" name="N-Succinyl-2-L-amino-6-oxoheptanedioate" fbc:charge="-3" fbc:chemicalFormula="C11H12NO8"/>
      <species boundaryCondition="false" constant="false" hasOnlySubstanceUnits="false" id="M_dtt[c]" name="Dithiothreitol" fbc:charge="0" fbc:chemicalFormula="C4H10O2S2"/>
      <species boundaryCondition="false" constant="false" hasOnlySubstanceUnits="false" id="M_selcys[c]" name="Selenocysteine" fbc:charge="0" fbc:chemicalFormula="C3H7NO2Se"/>
      <species boundaryCondition="false" constant="false" hasOnlySubstanceUnits="false" id="M_dttOX[c]" name="Oxidized dithiothreitol" fbc:charge="0" fbc:chemicalFormula="C4H8O2S2"/>
      <species boundaryCondition="false" constant="false" hasOnlySubstanceUnits="false" id="M_seln[c]" name="Selenide" fbc:charge="-1" fbc:chemicalFormula="HSe"/>
      <species boundaryCondition="false" constant="false" hasOnlySubstanceUnits="false" id="M_sucglu[c]" name="N2-Succinyl-L-glutamate" fbc:charge="-3" fbc:chemicalFormula="C9H10NO7"/>
      <species boundaryCondition="false" constant="false" hasOnlySubstanceUnits="false" id="M_sucgsa[c]" name="N2-Succinyl-L-glutamate 5-semialdehyde" fbc:charge="-2" fbc:chemicalFormula="C9H11NO6"/>
      <species boundaryCondition="false" constant="false" hasOnlySubstanceUnits="false" id="M_2shchc[c]" name="2-Succinyl-6-hydroxy-2,4-cyclohexadiene-1-carboxylate" fbc:charge="-2" fbc:chemicalFormula="C11H10O6"/>
      <species boundaryCondition="false" constant="false" hasOnlySubstanceUnits="false" id="M_scl[c]" name="sirohydrochlorin" fbc:charge="-7" fbc:chemicalFormula="C42H39N4O16"/>
      <species boundaryCondition="false" constant="false" hasOnlySubstanceUnits="false" id="M_pre2[c]" name="dihydrosirohydrochlorin" fbc:charge="-8" fbc:chemicalFormula="C42H40N4O16"/>
      <species boundaryCondition="false" constant="false" hasOnlySubstanceUnits="false" id="M_scl2[c]" name="sirohydrochlorin 2" fbc:charge="-8" fbc:chemicalFormula="C42H38N4O16"/>
      <species boundaryCondition="false" constant="false" hasOnlySubstanceUnits="false" id="M_sheme[c]" name="Siroheme" fbc:charge="-8" fbc:chemicalFormula="C42H36FeN4O16"/>
      <species boundaryCondition="false" constant="false" hasOnlySubstanceUnits="false" id="M_skm[c]" name="Shikimate" fbc:charge="-1" fbc:chemicalFormula="C7H9O5"/>
      <species boundaryCondition="false" constant="false" hasOnlySubstanceUnits="false" id="M_spmd[c]" name="Spermidine" fbc:charge="3" fbc:chemicalFormula="C7H22N3"/>
      <species boundaryCondition="false" constant="false" hasOnlySubstanceUnits="false" id="M_sucbz[c]" name="o-Succinylbenzoate" fbc:charge="-2" fbc:chemicalFormula="C11H8O5"/>
      <species boundaryCondition="false" constant="false" hasOnlySubstanceUnits="false" id="M_s7p[c]" name="Sedoheptulose 7-phosphate" fbc:charge="-2" fbc:chemicalFormula="C7H13O10P"/>
      <species boundaryCondition="false" constant="false" hasOnlySubstanceUnits="false" id="M_tartr-L[c]" name="L-tartrate" fbc:charge="-2" fbc:chemicalFormula="C4H4O6"/>
      <species boundaryCondition="false" constant="false" hasOnlySubstanceUnits="false" id="M_tat[c]" name="tetra-acyl trehalose" fbc:charge="0" fbc:chemicalFormula="C149H288O15"/>
      <species boundaryCondition="false" constant="false" hasOnlySubstanceUnits="false" id="M_tres[c]" name="trehalose 2 sulfate" fbc:charge="-1" fbc:chemicalFormula="C12H21O14S"/>
      <species boundaryCondition="false" constant="false" hasOnlySubstanceUnits="false" id="M_sl1[c]" name="sulfonated tetra-acyl trehalose" fbc:charge="-1" fbc:chemicalFormula="C149H287O18S"/>
      <species boundaryCondition="false" constant="false" hasOnlySubstanceUnits="false" id="M_tdm1[c]" name="trehalose dimycolate (alpha mycolate + methoxymycolate)" fbc:charge="0" fbc:chemicalFormula="C174H332O15"/>
      <species boundaryCondition="false" constant="false" hasOnlySubstanceUnits="false" id="M_tdm2[c]" name="trehalose dimycolate (alpha mycolate + methoxymycolate)" fbc:charge="0" fbc:chemicalFormula="C174H334O16"/>
      <species boundaryCondition="false" constant="false" hasOnlySubstanceUnits="false" id="M_tdm3[c]" name="trehalose dimycolate (alpha mycolate + ketomycolate)" fbc:charge="0" fbc:chemicalFormula="C176H338O16"/>
      <species boundaryCondition="false" constant="false" hasOnlySubstanceUnits="false" id="M_tdm4[c]" name="trehalose dimycolate (alpha mycolate + methoxymycolate)" fbc:charge="0" fbc:chemicalFormula="C176H336O15"/>
      <species boundaryCondition="false" constant="false" hasOnlySubstanceUnits="false" id="M_dtdp4d6dg[c]" name="dTDP-4-dehydro-6-deoxy-D-glucose" fbc:charge="-2" fbc:chemicalFormula="C16H22N2O15P2"/>
      <species boundaryCondition="false" constant="false" hasOnlySubstanceUnits="false" id="M_dtdp4d6dm[c]" name="dTDP-4-dehydro-6-deoxy-L-mannose" fbc:charge="-2" fbc:chemicalFormula="C16H22N2O15P2"/>
      <species boundaryCondition="false" constant="false" hasOnlySubstanceUnits="false" id="M_thfglu[c]" name="Tetrahydrofolyl-[Glu](2)" fbc:charge="-3" fbc:chemicalFormula="C24H27N8O9"/>
      <species boundaryCondition="false" constant="false" hasOnlySubstanceUnits="false" id="M_thm[c]" name="Thiamin" fbc:charge="1" fbc:chemicalFormula="C12H17N4OS"/>
      <species boundaryCondition="false" constant="false" hasOnlySubstanceUnits="false" id="M_tyr-L[c]" name="L-Tyrosine" fbc:charge="0" fbc:chemicalFormula="C9H11NO3"/>
      <species boundaryCondition="false" constant="false" hasOnlySubstanceUnits="false" id="M_4hba[c]" name="4-Hydroxy-benzyl alcohol" fbc:charge="0" fbc:chemicalFormula="C7H8O2"/>
      <species boundaryCondition="false" constant="false" hasOnlySubstanceUnits="false" id="M_4mpetz[c]" name="4-Methyl-5-(2-phosphoethyl)-thiazole" fbc:charge="-2" fbc:chemicalFormula="C6H8NO4PS"/>
      <species boundaryCondition="false" constant="false" hasOnlySubstanceUnits="false" id="M_dxyl[c]" name="1-deoxy-D-xylulose" fbc:charge="0" fbc:chemicalFormula="C5H10O4"/>
      <species boundaryCondition="false" constant="false" hasOnlySubstanceUnits="false" id="M_4mhetz[c]" name="4-Methyl-5-(2-hydroxyethyl)-thiazole" fbc:charge="0" fbc:chemicalFormula="C6H9NOS"/>
      <species boundaryCondition="false" constant="false" hasOnlySubstanceUnits="false" id="M_thym[c]" name="Thymine" fbc:charge="0" fbc:chemicalFormula="C5H6N2O2"/>
      <species boundaryCondition="false" constant="false" hasOnlySubstanceUnits="false" id="M_tmha1[c]" name="tetramycolyl hexaarabinoside (tdm1 + tdm2 +tre) (Mtb)" fbc:charge="0" fbc:chemicalFormula="C360H684O40"/>
      <species boundaryCondition="false" constant="false" hasOnlySubstanceUnits="false" id="M_tmha2[c]" name="tetramycolyl hexaarabinoside (tdm1 + tdm3 + tre) (Mtb)" fbc:charge="0" fbc:chemicalFormula="C362H688O40"/>
      <species boundaryCondition="false" constant="false" hasOnlySubstanceUnits="false" id="M_tmha3[c]" name="tetramycolyl hexaarabinoside (tdm1 + tdm4 + tre) (Mtb)" fbc:charge="0" fbc:chemicalFormula="C362H686O39"/>
      <species boundaryCondition="false" constant="false" hasOnlySubstanceUnits="false" id="M_tmha4[c]" name="tetramycolyl hexaarabinoside (tdm2 + tdm3 + tre) (Mtb)" fbc:charge="0" fbc:chemicalFormula="C362H690O41"/>
      <species boundaryCondition="false" constant="false" hasOnlySubstanceUnits="false" id="M_tmha5[c]" name="tetramycolyl hexaarabinoside (tdm2 + tdm4 + tre) (Mtb)" fbc:charge="0" fbc:chemicalFormula="C362H688O40"/>
      <species boundaryCondition="false" constant="false" hasOnlySubstanceUnits="false" id="M_tmha6[c]" name="tetramycolyl hexaarabinoside (tdm3 + tdm4 + tre) (Mtb)" fbc:charge="0" fbc:chemicalFormula="C364H692O40"/>
      <species boundaryCondition="false" constant="false" hasOnlySubstanceUnits="false" id="M_thmmp[c]" name="Thiamin monophosphate" fbc:charge="-1" fbc:chemicalFormula="C12H16N4O4PS"/>
      <species boundaryCondition="false" constant="false" hasOnlySubstanceUnits="false" id="M_tre6p[c]" name="alpha,alpha&apos;-Trehalose 6-phosphate" fbc:charge="-2" fbc:chemicalFormula="C12H21O14P"/>
      <species boundaryCondition="false" constant="false" hasOnlySubstanceUnits="false" id="M_triat[c]" name="tri-acyl trehalose" fbc:charge="0" fbc:chemicalFormula="C75H142O14"/>
      <species boundaryCondition="false" constant="false" hasOnlySubstanceUnits="false" id="M_trp-L[c]" name="L-Tryptophan" fbc:charge="0" fbc:chemicalFormula="C11H12N2O2"/>
      <species boundaryCondition="false" constant="false" hasOnlySubstanceUnits="false" id="M_indole[c]" name="Indole" fbc:charge="0" fbc:chemicalFormula="C8H7N"/>
      <species boundaryCondition="false" constant="false" hasOnlySubstanceUnits="false" id="M_uamag[c]" name="UDP-N-acetylmuramoyl-L-alanyl-D-glutamate" fbc:charge="-4" fbc:chemicalFormula="C28H39N5O23P2"/>
      <species boundaryCondition="false" constant="false" hasOnlySubstanceUnits="false" id="M_ugmd[c]" name="UDP-N-acetylmuramoyl-L-alanyl-D-gamma-glutamyl-meso-2,6-diaminopimelate" fbc:charge="-4" fbc:chemicalFormula="C35H51N7O26P2"/>
      <species boundaryCondition="false" constant="false" hasOnlySubstanceUnits="false" id="M_uAgl[c]" name="UDP-N-acetylmuramoyl-L-alanyl-D-glutamyl-L-lysine" fbc:charge="-3" fbc:chemicalFormula="C34H52N7O24P2"/>
      <species boundaryCondition="false" constant="false" hasOnlySubstanceUnits="false" id="M_uGgl[c]" name="UDP-N-acetylmuramoyl-L-alanyl-gamma-D-glutamyl-L-lysine" fbc:charge="-3" fbc:chemicalFormula="C34H52N7O24P2"/>
      <species boundaryCondition="false" constant="false" hasOnlySubstanceUnits="false" id="M_uaccg[c]" name="UDP-N-acetyl-3-O-(1-carboxyvinyl)-D-glucosamine" fbc:charge="-3" fbc:chemicalFormula="C20H26N3O19P2"/>
      <species boundaryCondition="false" constant="false" hasOnlySubstanceUnits="false" id="M_uama[c]" name="UDP-N-acetylmuramoyl-L-alanine" fbc:charge="-3" fbc:chemicalFormula="C23H33N4O20P2"/>
      <species boundaryCondition="false" constant="false" hasOnlySubstanceUnits="false" id="M_uamr[c]" name="UDP-N-acetylmuramate" compartment="[" fbc:charge="-3" fbc:chemicalFormula="C20H28N3O19P2"/>
      <species boundaryCondition="false" constant="false" hasOnlySubstanceUnits="false" id="M_ugmr[c]" name="UDP-N-glycolylmuramate" compartment="[" fbc:charge="-3" fbc:chemicalFormula="C20H28N3O20P2"/>
      <species boundaryCondition="false" constant="false" hasOnlySubstanceUnits="false" id="M_udpglcur[c]" name="UDP-D-glucuronate" compartment="[" fbc:charge="-3" fbc:chemicalFormula="C15H19N2O18P2"/>
      <species boundaryCondition="false" constant="false" hasOnlySubstanceUnits="false" id="M_ugmag[c]" name="UDP-N-glycolylmuramoyl-L-alanyl-D-glutamate" fbc:charge="-4" fbc:chemicalFormula="C28H39N5O24P2"/>
      <species boundaryCondition="false" constant="false" hasOnlySubstanceUnits="false" id="M_uggmd[c]" name="UDP-N-glycolylmuramoyl-L-alanyl-D-gamma-glutamyl-meso-2,6-diaminopimelate" fbc:charge="-4" fbc:chemicalFormula="C35H51N7O27P2"/>
      <species boundaryCondition="false" constant="false" hasOnlySubstanceUnits="false" id="M_ugagmda[c]" name="Undecaprenyl-diphospho-N-glycolylmuramoyl-(N-acetylglucosamine)-L-ala-D-glu-meso-2,6-diaminopimeloyl-D-ala-D-ala" fbc:charge="-4" fbc:chemicalFormula="C95H152N8O29P2"/>
      <species boundaryCondition="false" constant="false" hasOnlySubstanceUnits="false" id="M_ugma[c]" name="UDP-N-glycolylmuramoyl-L-alanine" fbc:charge="-3" fbc:chemicalFormula="C23H33N4O21P2"/>
      <species boundaryCondition="false" constant="false" hasOnlySubstanceUnits="false" id="M_uppg3[c]" name="Uroporphyrinogen III" fbc:charge="-8" fbc:chemicalFormula="C40H36N4O16"/>
      <species boundaryCondition="false" constant="false" hasOnlySubstanceUnits="false" id="M_uppg1[c]" name="Uroporphyrinogen I" fbc:charge="-8" fbc:chemicalFormula="C40H36N4O16"/>
      <species boundaryCondition="false" constant="false" hasOnlySubstanceUnits="false" id="M_cpppg1[c]" name="Coproporphyrinogen I" fbc:charge="-4" fbc:chemicalFormula="C36H40N4O8"/>
      <species boundaryCondition="false" constant="false" hasOnlySubstanceUnits="false" id="M_val-L[c]" name="L-Valine" fbc:charge="0" fbc:chemicalFormula="C5H11NO2"/>
      <species boundaryCondition="false" constant="false" hasOnlySubstanceUnits="false" id="M_xylu-D[c]" name="D-Xylulose" fbc:charge="0" fbc:chemicalFormula="C5H10O5"/>
      <species boundaryCondition="false" constant="false" hasOnlySubstanceUnits="false" id="M_xyl-D[c]" name="D-Xylose" fbc:charge="0" fbc:chemicalFormula="C5H10O5"/>
      <species boundaryCondition="false" constant="false" hasOnlySubstanceUnits="false" id="M_psd5p[c]" name="Pseudouridine 5&apos;-phosphate" fbc:charge="-2" fbc:chemicalFormula="C9H11N2O9P"/>
      <species boundaryCondition="false" constant="false" hasOnlySubstanceUnits="false" id="M_cholest[c]" name="cholesterol" fbc:charge="0" fbc:chemicalFormula="C27H46O"/>
      <species boundaryCondition="false" constant="false" hasOnlySubstanceUnits="false" id="M_cholest-4-en-3-one[c]" name="cholest-4-en-3-one" fbc:charge="0" fbc:chemicalFormula="C27H44O"/>
      <species boundaryCondition="false" constant="false" hasOnlySubstanceUnits="false" id="M_26-hydroxy-4-cholesten-3-one[c]" name="26-hydroxy-4-cholesten-3-one" fbc:charge="0" fbc:chemicalFormula="C27H44O2"/>
      <species boundaryCondition="false" constant="false" hasOnlySubstanceUnits="false" id="M_26-carboxy-4-cholesten-3-one[c]" name="26-carboxy-4-cholesten-3-one" fbc:charge="0" fbc:chemicalFormula="C27H42O3"/>
      <species boundaryCondition="false" constant="false" hasOnlySubstanceUnits="false" id="M_4-cholesten-3-one-coa[c]" name="4-cholesten-3-one-coa[c]" fbc:charge="0"/>
      <species boundaryCondition="false" constant="false" hasOnlySubstanceUnits="false" id="M_17,20-dehydro-4-cholesten-3-one-coa[c]" name="17,20-dehydro-4-cholesten-3-one-coa[c]" fbc:charge="0"/>
      <species boundaryCondition="false" constant="false" hasOnlySubstanceUnits="false" id="M_androst-4-ene-3,17-dione[c]" name="androst-4-ene-3,17-dione[c]" fbc:charge="-1" fbc:chemicalFormula="C19H26O2"/>
      <species boundaryCondition="false" constant="false" hasOnlySubstanceUnits="false" id="M_9-OHADD[c]" fbc:charge="-4" fbc:chemicalFormula="C19H24O3"/>
      <species boundaryCondition="false" constant="false" hasOnlySubstanceUnits="false" id="M_3-hydroxy-5,9,17-trioxo-4,5:9,10-disecoandrosta-1(10),2-dien-4-oate[c]" name="3-hydroxy-5,9,17-trioxo-4,5:9,10-disecoandrosta-1(10),2-dien-4-oate" fbc:charge="-1" fbc:chemicalFormula="C19H23O6"/>
      <species boundaryCondition="false" constant="false" hasOnlySubstanceUnits="false" id="M_DOHNAA[c]" name="9,17-dioxo-1,2,3,4,10,19-hexanorandrostan-5-oic acid" fbc:charge="-2" fbc:chemicalFormula="C13H18O4"/>
      <species boundaryCondition="false" constant="false" hasOnlySubstanceUnits="false" id="M_2-hydroxyhexa-2,4,-dienoate[c]" name="2-Hydroxyhexa-2,4,-dienoic acid" fbc:charge="-1" fbc:chemicalFormula="C6H7O3"/>
      <species boundaryCondition="false" constant="false" hasOnlySubstanceUnits="false" id="M_cholest[e]" name="cholesterol" fbc:charge="-2" fbc:chemicalFormula="C27H46O"/>
    </listOfSpecies>
    <fbc:listOfGeneProducts>
      <fbc:geneProduct fbc:id="G_Rv1295" fbc:label="Rv1295" fbc:name="Rv1295"/>
      <fbc:geneProduct fbc:id="G_Rv2573" fbc:label="Rv2573" fbc:name="Rv2573"/>
      <fbc:geneProduct fbc:id="G_Rv3815c" fbc:label="Rv3815c" fbc:name="Rv3815c"/>
      <fbc:geneProduct fbc:id="G_Rv2589" fbc:label="Rv2589" fbc:name="Rv2589"/>
      <fbc:geneProduct fbc:id="G_Rv3290c" fbc:label="Rv3290c" fbc:name="Rv3290c"/>
      <fbc:geneProduct fbc:id="G_Rv1323" fbc:label="Rv1323" fbc:name="Rv1323"/>
      <fbc:geneProduct fbc:id="G_Rv3535c" fbc:label="Rv3535c" fbc:name="Rv3535c"/>
      <fbc:geneProduct fbc:id="G_Rv0254c" fbc:label="Rv0254c" fbc:name="Rv0254c"/>
      <fbc:geneProduct fbc:id="G_Rv3280" fbc:label="Rv3280" fbc:name="Rv3280"/>
      <fbc:geneProduct fbc:id="G_Rv3281" fbc:label="Rv3281" fbc:name="Rv3281"/>
      <fbc:geneProduct fbc:id="G_Rv0904c" fbc:label="Rv0904c" fbc:name="Rv0904c"/>
      <fbc:geneProduct fbc:id="G_Rv3441c" fbc:label="Rv3441c" fbc:name="Rv3441c"/>
      <fbc:geneProduct fbc:id="G_Rv1302" fbc:label="Rv1302" fbc:name="Rv1302"/>
      <fbc:geneProduct fbc:id="G_Rv1654" fbc:label="Rv1654" fbc:name="Rv1654"/>
      <fbc:geneProduct fbc:id="G_Rv1653" fbc:label="Rv1653" fbc:name="Rv1653"/>
      <fbc:geneProduct fbc:id="G_Rv0409" fbc:label="Rv0409" fbc:name="Rv0409"/>
      <fbc:geneProduct fbc:id="G_Rv1820" fbc:label="Rv1820" fbc:name="Rv1820"/>
      <fbc:geneProduct fbc:id="G_Rv3003c" fbc:label="Rv3003c" fbc:name="Rv3003c"/>
      <fbc:geneProduct fbc:id="G_Rv3002c" fbc:label="Rv3002c" fbc:name="Rv3002c"/>
      <fbc:geneProduct fbc:id="G_Rv3509c" fbc:label="Rv3509c" fbc:name="Rv3509c"/>
      <fbc:geneProduct fbc:id="G_Rv3470c" fbc:label="Rv3470c" fbc:name="Rv3470c"/>
      <fbc:geneProduct fbc:id="G_Rv1475c" fbc:label="Rv1475c" fbc:name="Rv1475c"/>
      <fbc:geneProduct fbc:id="G_Rv1655" fbc:label="Rv1655" fbc:name="Rv1655"/>
      <fbc:geneProduct fbc:id="G_Rv3310" fbc:label="Rv3310" fbc:name="Rv3310"/>
      <fbc:geneProduct fbc:id="G_Rv2523c" fbc:label="Rv2523c" fbc:name="Rv2523c"/>
      <fbc:geneProduct fbc:id="G_Rv3667" fbc:label="Rv3667" fbc:name="Rv3667"/>
      <fbc:geneProduct fbc:id="G_Rv3313c" fbc:label="Rv3313c" fbc:name="Rv3313c"/>
      <fbc:geneProduct fbc:id="G_Rv0812" fbc:label="Rv0812" fbc:name="Rv0812"/>
      <fbc:geneProduct fbc:id="G_Rv2236c" fbc:label="Rv2236c" fbc:name="Rv2236c"/>
      <fbc:geneProduct fbc:id="G_Rv1005c" fbc:label="Rv1005c" fbc:name="Rv1005c"/>
      <fbc:geneProduct fbc:id="G_Rv0013" fbc:label="Rv0013" fbc:name="Rv0013"/>
      <fbc:geneProduct fbc:id="G_Rv2848c" fbc:label="Rv2848c" fbc:name="Rv2848c"/>
      <fbc:geneProduct fbc:id="G_Rv0255c" fbc:label="Rv0255c" fbc:name="Rv0255c"/>
      <fbc:geneProduct fbc:id="G_Rv3713" fbc:label="Rv3713" fbc:name="Rv3713"/>
      <fbc:geneProduct fbc:id="G_Rv0733" fbc:label="Rv0733" fbc:name="Rv0733"/>
      <fbc:geneProduct fbc:id="G_Rv1625c" fbc:label="Rv1625c" fbc:name="Rv1625c"/>
      <fbc:geneProduct fbc:id="G_Rv1318c" fbc:label="Rv1318c" fbc:name="Rv1318c"/>
      <fbc:geneProduct fbc:id="G_Rv1264" fbc:label="Rv1264" fbc:name="Rv1264"/>
      <fbc:geneProduct fbc:id="G_Rv1320c" fbc:label="Rv1320c" fbc:name="Rv1320c"/>
      <fbc:geneProduct fbc:id="G_Rv1319c" fbc:label="Rv1319c" fbc:name="Rv1319c"/>
      <fbc:geneProduct fbc:id="G_Rv2435c" fbc:label="Rv2435c" fbc:name="Rv2435c"/>
      <fbc:geneProduct fbc:id="G_Rv1647" fbc:label="Rv1647" fbc:name="Rv1647"/>
      <fbc:geneProduct fbc:id="G_Rv2202c" fbc:label="Rv2202c" fbc:name="Rv2202c"/>
      <fbc:geneProduct fbc:id="G_Rv2208" fbc:label="Rv2208" fbc:name="Rv2208"/>
      <fbc:geneProduct fbc:id="G_Rv2584c" fbc:label="Rv2584c" fbc:name="Rv2584c"/>
      <fbc:geneProduct fbc:id="G_Rv1285" fbc:label="Rv1285" fbc:name="Rv1285"/>
      <fbc:geneProduct fbc:id="G_Rv1286" fbc:label="Rv1286" fbc:name="Rv1286"/>
      <fbc:geneProduct fbc:id="G_Rv0777" fbc:label="Rv0777" fbc:name="Rv0777"/>
      <fbc:geneProduct fbc:id="G_Rv0357c" fbc:label="Rv0357c" fbc:name="Rv0357c"/>
      <fbc:geneProduct fbc:id="G_Rv3794" fbc:label="Rv3794" fbc:name="Rv3794"/>
      <fbc:geneProduct fbc:id="G_Rv3795" fbc:label="Rv3795" fbc:name="Rv3795"/>
      <fbc:geneProduct fbc:id="G_Rv3793" fbc:label="Rv3793" fbc:name="Rv3793"/>
      <fbc:geneProduct fbc:id="G_Rv3792" fbc:label="Rv3792" fbc:name="Rv3792"/>
      <fbc:geneProduct fbc:id="G_Rv3332" fbc:label="Rv3332" fbc:name="Rv3332"/>
      <fbc:geneProduct fbc:id="G_Rv2483c" fbc:label="Rv2483c" fbc:name="Rv2483c"/>
      <fbc:geneProduct fbc:id="G_Rv2182c" fbc:label="Rv2182c" fbc:name="Rv2182c"/>
      <fbc:geneProduct fbc:id="G_Rv1652" fbc:label="Rv1652" fbc:name="Rv1652"/>
      <fbc:geneProduct fbc:id="G_Rv3248c" fbc:label="Rv3248c" fbc:name="Rv3248c"/>
      <fbc:geneProduct fbc:id="G_Rv0091" fbc:label="Rv0091" fbc:name="Rv0091"/>
      <fbc:geneProduct fbc:id="G_Rv0423c" fbc:label="Rv0423c" fbc:name="Rv0423c"/>
      <fbc:geneProduct fbc:id="G_Rv0957" fbc:label="Rv0957" fbc:name="Rv0957"/>
      <fbc:geneProduct fbc:id="G_Rv3257c" fbc:label="Rv3257c" fbc:name="Rv3257c"/>
      <fbc:geneProduct fbc:id="G_Rv3276c" fbc:label="Rv3276c" fbc:name="Rv3276c"/>
      <fbc:geneProduct fbc:id="G_Rv3275c" fbc:label="Rv3275c" fbc:name="Rv3275c"/>
      <fbc:geneProduct fbc:id="G_Rv2215" fbc:label="Rv2215" fbc:name="Rv2215"/>
      <fbc:geneProduct fbc:id="G_Rv3330" fbc:label="Rv3330" fbc:name="Rv3330"/>
      <fbc:geneProduct fbc:id="G_Rv2981c" fbc:label="Rv2981c" fbc:name="Rv2981c"/>
      <fbc:geneProduct fbc:id="G_Rv2780" fbc:label="Rv2780" fbc:name="Rv2780"/>
      <fbc:geneProduct fbc:id="G_Rv3423c" fbc:label="Rv3423c" fbc:name="Rv3423c"/>
      <fbc:geneProduct fbc:id="G_Rv2992c" fbc:label="Rv2992c" fbc:name="Rv2992c"/>
      <fbc:geneProduct fbc:id="G_Rv2259" fbc:label="Rv2259" fbc:name="Rv2259"/>
      <fbc:geneProduct fbc:id="G_Rv1895" fbc:label="Rv1895" fbc:name="Rv1895"/>
      <fbc:geneProduct fbc:id="G_Rv3045" fbc:label="Rv3045" fbc:name="Rv3045"/>
      <fbc:geneProduct fbc:id="G_Rv2858c" fbc:label="Rv2858c" fbc:name="Rv2858c"/>
      <fbc:geneProduct fbc:id="G_Rv0147" fbc:label="Rv0147" fbc:name="Rv0147"/>
      <fbc:geneProduct fbc:id="G_Rv3293" fbc:label="Rv3293" fbc:name="Rv3293"/>
      <fbc:geneProduct fbc:id="G_Rv0768" fbc:label="Rv0768" fbc:name="Rv0768"/>
      <fbc:geneProduct fbc:id="G_Rv1568" fbc:label="Rv1568" fbc:name="Rv1568"/>
      <fbc:geneProduct fbc:id="G_Rv2363" fbc:label="Rv2363" fbc:name="Rv2363"/>
      <fbc:geneProduct fbc:id="G_Rv0558" fbc:label="Rv0558" fbc:name="Rv0558"/>
      <fbc:geneProduct fbc:id="G_Rv2467" fbc:label="Rv2467" fbc:name="Rv2467"/>
      <fbc:geneProduct fbc:id="G_Rv2192c" fbc:label="Rv2192c" fbc:name="Rv2192c"/>
      <fbc:geneProduct fbc:id="G_Rv2859c" fbc:label="Rv2859c" fbc:name="Rv2859c"/>
      <fbc:geneProduct fbc:id="G_Rv1609" fbc:label="Rv1609" fbc:name="Rv1609"/>
      <fbc:geneProduct fbc:id="G_Rv0032" fbc:label="Rv0032" fbc:name="Rv0032"/>
      <fbc:geneProduct fbc:id="G_Rv1569" fbc:label="Rv1569" fbc:name="Rv1569"/>
      <fbc:geneProduct fbc:id="G_Rv2671" fbc:label="Rv2671" fbc:name="Rv2671"/>
      <fbc:geneProduct fbc:id="G_Rv2531c" fbc:label="Rv2531c" fbc:name="Rv2531c"/>
      <fbc:geneProduct fbc:id="G_Rv1001" fbc:label="Rv1001" fbc:name="Rv1001"/>
      <fbc:geneProduct fbc:id="G_Rv1659" fbc:label="Rv1659" fbc:name="Rv1659"/>
      <fbc:geneProduct fbc:id="G_Rv1658" fbc:label="Rv1658" fbc:name="Rv1658"/>
      <fbc:geneProduct fbc:id="G_Rv2320c" fbc:label="Rv2320c" fbc:name="Rv2320c"/>
      <fbc:geneProduct fbc:id="G_Rv3708c" fbc:label="Rv3708c" fbc:name="Rv3708c"/>
      <fbc:geneProduct fbc:id="G_Rv1538c" fbc:label="Rv1538c" fbc:name="Rv1538c"/>
      <fbc:geneProduct fbc:id="G_Rv2201" fbc:label="Rv2201" fbc:name="Rv2201"/>
      <fbc:geneProduct fbc:id="G_Rv2127" fbc:label="Rv2127" fbc:name="Rv2127"/>
      <fbc:geneProduct fbc:id="G_Rv0346c" fbc:label="Rv0346c" fbc:name="Rv0346c"/>
      <fbc:geneProduct fbc:id="G_Rv3601c" fbc:label="Rv3601c" fbc:name="Rv3601c"/>
      <fbc:geneProduct fbc:id="G_Rv1380" fbc:label="Rv1380" fbc:name="Rv1380"/>
      <fbc:geneProduct fbc:id="G_Rv3709c" fbc:label="Rv3709c" fbc:name="Rv3709c"/>
      <fbc:geneProduct fbc:id="G_Rv1595" fbc:label="Rv1595" fbc:name="Rv1595"/>
      <fbc:geneProduct fbc:id="G_Rv3565" fbc:label="Rv3565" fbc:name="Rv3565"/>
      <fbc:geneProduct fbc:id="G_Rv0337c" fbc:label="Rv0337c" fbc:name="Rv0337c"/>
      <fbc:geneProduct fbc:id="G_Rv2121c" fbc:label="Rv2121c" fbc:name="Rv2121c"/>
      <fbc:geneProduct fbc:id="G_Rv1308" fbc:label="Rv1308" fbc:name="Rv1308"/>
      <fbc:geneProduct fbc:id="G_Rv1306" fbc:label="Rv1306" fbc:name="Rv1306"/>
      <fbc:geneProduct fbc:id="G_Rv1307" fbc:label="Rv1307" fbc:name="Rv1307"/>
      <fbc:geneProduct fbc:id="G_Rv1304" fbc:label="Rv1304" fbc:name="Rv1304"/>
      <fbc:geneProduct fbc:id="G_Rv1305" fbc:label="Rv1305" fbc:name="Rv1305"/>
      <fbc:geneProduct fbc:id="G_Rv1309" fbc:label="Rv1309" fbc:name="Rv1309"/>
      <fbc:geneProduct fbc:id="G_Rv1311" fbc:label="Rv1311" fbc:name="Rv1311"/>
      <fbc:geneProduct fbc:id="G_Rv1310" fbc:label="Rv1310" fbc:name="Rv1310"/>
      <fbc:geneProduct fbc:id="G_Rv3279c" fbc:label="Rv3279c" fbc:name="Rv3279c"/>
      <fbc:geneProduct fbc:id="G_Rv0522" fbc:label="Rv0522" fbc:name="Rv0522"/>
      <fbc:geneProduct fbc:id="G_Rv1589" fbc:label="Rv1589" fbc:name="Rv1589"/>
      <fbc:geneProduct fbc:id="G_Rv0107c" fbc:label="Rv0107c" fbc:name="Rv0107c"/>
      <fbc:geneProduct fbc:id="G_Rv1908c" fbc:label="Rv1908c" fbc:name="Rv1908c"/>
      <fbc:geneProduct fbc:id="G_Rv1607" fbc:label="Rv1607" fbc:name="Rv1607"/>
      <fbc:geneProduct fbc:id="G_Rv2849c" fbc:label="Rv2849c" fbc:name="Rv2849c"/>
      <fbc:geneProduct fbc:id="G_Rv1383" fbc:label="Rv1383" fbc:name="Rv1383"/>
      <fbc:geneProduct fbc:id="G_Rv2289" fbc:label="Rv2289" fbc:name="Rv2289"/>
      <fbc:geneProduct fbc:id="G_Rv1011" fbc:label="Rv1011" fbc:name="Rv1011"/>
      <fbc:geneProduct fbc:id="G_Rv2612c" fbc:label="Rv2612c" fbc:name="Rv2612c"/>
      <fbc:geneProduct fbc:id="G_Rv3759c" fbc:label="Rv3759c" fbc:name="Rv3759c"/>
      <fbc:geneProduct fbc:id="G_Rv3756c" fbc:label="Rv3756c" fbc:name="Rv3756c"/>
      <fbc:geneProduct fbc:id="G_Rv3757c" fbc:label="Rv3757c" fbc:name="Rv3757c"/>
      <fbc:geneProduct fbc:id="G_Rv3758c" fbc:label="Rv3758c" fbc:name="Rv3758c"/>
      <fbc:geneProduct fbc:id="G_Rv1885c" fbc:label="Rv1885c" fbc:name="Rv1885c"/>
      <fbc:geneProduct fbc:id="G_Rv2540c" fbc:label="Rv2540c" fbc:name="Rv2540c"/>
      <fbc:geneProduct fbc:id="G_Rv2949c" fbc:label="Rv2949c" fbc:name="Rv2949c"/>
      <fbc:geneProduct fbc:id="G_Rv2130c" fbc:label="Rv2130c" fbc:name="Rv2130c"/>
      <fbc:geneProduct fbc:id="G_Rv2075c" fbc:label="Rv2075c" fbc:name="Rv2075c"/>
      <fbc:geneProduct fbc:id="G_Rv2498c" fbc:label="Rv2498c" fbc:name="Rv2498c"/>
      <fbc:geneProduct fbc:id="G_Rv0771" fbc:label="Rv0771" fbc:name="Rv0771"/>
      <fbc:geneProduct fbc:id="G_Rv1239c" fbc:label="Rv1239c" fbc:name="Rv1239c"/>
      <fbc:geneProduct fbc:id="G_Rv2062c" fbc:label="Rv2062c" fbc:name="Rv2062c"/>
      <fbc:geneProduct fbc:id="G_Rv0375c" fbc:label="Rv0375c" fbc:name="Rv0375c"/>
      <fbc:geneProduct fbc:id="G_Rv0374c" fbc:label="Rv0374c" fbc:name="Rv0374c"/>
      <fbc:geneProduct fbc:id="G_Rv0373c" fbc:label="Rv0373c" fbc:name="Rv0373c"/>
      <fbc:geneProduct fbc:id="G_Rv2066" fbc:label="Rv2066" fbc:name="Rv2066"/>
      <fbc:geneProduct fbc:id="G_Rv2071c" fbc:label="Rv2071c" fbc:name="Rv2071c"/>
      <fbc:geneProduct fbc:id="G_Rv2072c" fbc:label="Rv2072c" fbc:name="Rv2072c"/>
      <fbc:geneProduct fbc:id="G_Rv2070c" fbc:label="Rv2070c" fbc:name="Rv2070c"/>
      <fbc:geneProduct fbc:id="G_Rv2065" fbc:label="Rv2065" fbc:name="Rv2065"/>
      <fbc:geneProduct fbc:id="G_Rv2388c" fbc:label="Rv2388c" fbc:name="Rv2388c"/>
      <fbc:geneProduct fbc:id="G_Rv0896" fbc:label="Rv0896" fbc:name="Rv0896"/>
      <fbc:geneProduct fbc:id="G_Rv1131" fbc:label="Rv1131" fbc:name="Rv1131"/>
      <fbc:geneProduct fbc:id="G_Rv0889c" fbc:label="Rv0889c" fbc:name="Rv0889c"/>
      <fbc:geneProduct fbc:id="G_Rv1699" fbc:label="Rv1699" fbc:name="Rv1699"/>
      <fbc:geneProduct fbc:id="G_Rv3283" fbc:label="Rv3283" fbc:name="Rv3283"/>
      <fbc:geneProduct fbc:id="G_Rv2196" fbc:label="Rv2196" fbc:name="Rv2196"/>
      <fbc:geneProduct fbc:id="G_Rv2194" fbc:label="Rv2194" fbc:name="Rv2194"/>
      <fbc:geneProduct fbc:id="G_Rv2195" fbc:label="Rv2195" fbc:name="Rv2195"/>
      <fbc:geneProduct fbc:id="G_Rv2193" fbc:label="Rv2193" fbc:name="Rv2193"/>
      <fbc:geneProduct fbc:id="G_Rv2200c" fbc:label="Rv2200c" fbc:name="Rv2200c"/>
      <fbc:geneProduct fbc:id="G_Rv1451" fbc:label="Rv1451" fbc:name="Rv1451"/>
      <fbc:geneProduct fbc:id="G_Rv3043c" fbc:label="Rv3043c" fbc:name="Rv3043c"/>
      <fbc:geneProduct fbc:id="G_Rv0306" fbc:label="Rv0306" fbc:name="Rv0306"/>
      <fbc:geneProduct fbc:id="G_Rv0848" fbc:label="Rv0848" fbc:name="Rv0848"/>
      <fbc:geneProduct fbc:id="G_Rv1336" fbc:label="Rv1336" fbc:name="Rv1336"/>
      <fbc:geneProduct fbc:id="G_Rv2334" fbc:label="Rv2334" fbc:name="Rv2334"/>
      <fbc:geneProduct fbc:id="G_Rv3340" fbc:label="Rv3340" fbc:name="Rv3340"/>
      <fbc:geneProduct fbc:id="G_Rv1077" fbc:label="Rv1077" fbc:name="Rv1077"/>
      <fbc:geneProduct fbc:id="G_Rv1620c" fbc:label="Rv1620c" fbc:name="Rv1620c"/>
      <fbc:geneProduct fbc:id="G_Rv1621c" fbc:label="Rv1621c" fbc:name="Rv1621c"/>
      <fbc:geneProduct fbc:id="G_Rv1623c" fbc:label="Rv1623c" fbc:name="Rv1623c"/>
      <fbc:geneProduct fbc:id="G_Rv1622c" fbc:label="Rv1622c" fbc:name="Rv1622c"/>
      <fbc:geneProduct fbc:id="G_Rv3315c" fbc:label="Rv3315c" fbc:name="Rv3315c"/>
      <fbc:geneProduct fbc:id="G_Rv1712" fbc:label="Rv1712" fbc:name="Rv1712"/>
      <fbc:geneProduct fbc:id="G_Rv0143c" fbc:label="Rv0143c" fbc:name="Rv0143c"/>
      <fbc:geneProduct fbc:id="G_Rv0103c" fbc:label="Rv0103c" fbc:name="Rv0103c"/>
      <fbc:geneProduct fbc:id="G_Rv0499" fbc:label="Rv0499" fbc:name="Rv0499"/>
      <fbc:geneProduct fbc:id="G_Rv1905c" fbc:label="Rv1905c" fbc:name="Rv1905c"/>
      <fbc:geneProduct fbc:id="G_Rv1704c" fbc:label="Rv1704c" fbc:name="Rv1704c"/>
      <fbc:geneProduct fbc:id="G_Rv1293" fbc:label="Rv1293" fbc:name="Rv1293"/>
      <fbc:geneProduct fbc:id="G_Rv2726c" fbc:label="Rv2726c" fbc:name="Rv2726c"/>
      <fbc:geneProduct fbc:id="G_Rv2881c" fbc:label="Rv2881c" fbc:name="Rv2881c"/>
      <fbc:geneProduct fbc:id="G_Rv1570" fbc:label="Rv1570" fbc:name="Rv1570"/>
      <fbc:geneProduct fbc:id="G_Rv2136c" fbc:label="Rv2136c" fbc:name="Rv2136c"/>
      <fbc:geneProduct fbc:id="G_Rv3790" fbc:label="Rv3790" fbc:name="Rv3790"/>
      <fbc:geneProduct fbc:id="G_Rv3791" fbc:label="Rv3791" fbc:name="Rv3791"/>
      <fbc:geneProduct fbc:id="G_Rv3806c" fbc:label="Rv3806c" fbc:name="Rv3806c"/>
      <fbc:geneProduct fbc:id="G_Rv0321" fbc:label="Rv0321" fbc:name="Rv0321"/>
      <fbc:geneProduct fbc:id="G_Rv2178c" fbc:label="Rv2178c" fbc:name="Rv2178c"/>
      <fbc:geneProduct fbc:id="G_Rv3229c" fbc:label="Rv3229c" fbc:name="Rv3229c"/>
      <fbc:geneProduct fbc:id="G_Rv0824c" fbc:label="Rv0824c" fbc:name="Rv0824c"/>
      <fbc:geneProduct fbc:id="G_Rv1094" fbc:label="Rv1094" fbc:name="Rv1094"/>
      <fbc:geneProduct fbc:id="G_Rv1928c" fbc:label="Rv1928c" fbc:name="Rv1928c"/>
      <fbc:geneProduct fbc:id="G_Rv1714" fbc:label="Rv1714" fbc:name="Rv1714"/>
      <fbc:geneProduct fbc:id="G_Rv1389" fbc:label="Rv1389" fbc:name="Rv1389"/>
      <fbc:geneProduct fbc:id="G_Rv0189c" fbc:label="Rv0189c" fbc:name="Rv0189c"/>
      <fbc:geneProduct fbc:id="G_Rv2773c" fbc:label="Rv2773c" fbc:name="Rv2773c"/>
      <fbc:geneProduct fbc:id="G_Rv2753c" fbc:label="Rv2753c" fbc:name="Rv2753c"/>
      <fbc:geneProduct fbc:id="G_Rv2763c" fbc:label="Rv2763c" fbc:name="Rv2763c"/>
      <fbc:geneProduct fbc:id="G_Rv2447c" fbc:label="Rv2447c" fbc:name="Rv2447c"/>
      <fbc:geneProduct fbc:id="G_Rv0534c" fbc:label="Rv0534c" fbc:name="Rv0534c"/>
      <fbc:geneProduct fbc:id="G_Rv3607c" fbc:label="Rv3607c" fbc:name="Rv3607c"/>
      <fbc:geneProduct fbc:id="G_Rv2139" fbc:label="Rv2139" fbc:name="Rv2139"/>
      <fbc:geneProduct fbc:id="G_Rv1381" fbc:label="Rv1381" fbc:name="Rv1381"/>
      <fbc:geneProduct fbc:id="G_Rv1409" fbc:label="Rv1409" fbc:name="Rv1409"/>
      <fbc:geneProduct fbc:id="G_Rv3608c" fbc:label="Rv3608c" fbc:name="Rv3608c"/>
      <fbc:geneProduct fbc:id="G_Rv1207" fbc:label="Rv1207" fbc:name="Rv1207"/>
      <fbc:geneProduct fbc:id="G_Rv2537c" fbc:label="Rv2537c" fbc:name="Rv2537c"/>
      <fbc:geneProduct fbc:id="G_Rv2538c" fbc:label="Rv2538c" fbc:name="Rv2538c"/>
      <fbc:geneProduct fbc:id="G_Rv3398c" fbc:label="Rv3398c" fbc:name="Rv3398c"/>
      <fbc:geneProduct fbc:id="G_Rv1631" fbc:label="Rv1631" fbc:name="Rv1631"/>
      <fbc:geneProduct fbc:id="G_Rv0478" fbc:label="Rv0478" fbc:name="Rv0478"/>
      <fbc:geneProduct fbc:id="G_Rv3247c" fbc:label="Rv3247c" fbc:name="Rv3247c"/>
      <fbc:geneProduct fbc:id="G_Rv2697c" fbc:label="Rv2697c" fbc:name="Rv2697c"/>
      <fbc:geneProduct fbc:id="G_Rv2870c" fbc:label="Rv2870c" fbc:name="Rv2870c"/>
      <fbc:geneProduct fbc:id="G_Rv2682c" fbc:label="Rv2682c" fbc:name="Rv2682c"/>
      <fbc:geneProduct fbc:id="G_Rv3379c" fbc:label="Rv3379c" fbc:name="Rv3379c"/>
      <fbc:geneProduct fbc:id="G_Rv1023" fbc:label="Rv1023" fbc:name="Rv1023"/>
      <fbc:geneProduct fbc:id="G_Rv3214" fbc:label="Rv3214" fbc:name="Rv3214"/>
      <fbc:geneProduct fbc:id="G_Rv1618" fbc:label="Rv1618" fbc:name="Rv1618"/>
      <fbc:geneProduct fbc:id="G_Rv1529" fbc:label="Rv1529" fbc:name="Rv1529"/>
      <fbc:geneProduct fbc:id="G_Rv3826" fbc:label="Rv3826" fbc:name="Rv3826"/>
      <fbc:geneProduct fbc:id="G_Rv1185c" fbc:label="Rv1185c" fbc:name="Rv1185c"/>
      <fbc:geneProduct fbc:id="G_Rv2590" fbc:label="Rv2590" fbc:name="Rv2590"/>
      <fbc:geneProduct fbc:id="G_Rv2930" fbc:label="Rv2930" fbc:name="Rv2930"/>
      <fbc:geneProduct fbc:id="G_Rv3801c" fbc:label="Rv3801c" fbc:name="Rv3801c"/>
      <fbc:geneProduct fbc:id="G_Rv0859" fbc:label="Rv0859" fbc:name="Rv0859"/>
      <fbc:geneProduct fbc:id="G_Rv0468" fbc:label="Rv0468" fbc:name="Rv0468"/>
      <fbc:geneProduct fbc:id="G_Rv0860" fbc:label="Rv0860" fbc:name="Rv0860"/>
      <fbc:geneProduct fbc:id="G_Rv2947c" fbc:label="Rv2947c" fbc:name="Rv2947c"/>
      <fbc:geneProduct fbc:id="G_Rv1350" fbc:label="Rv1350" fbc:name="Rv1350"/>
      <fbc:geneProduct fbc:id="G_Rv1484" fbc:label="Rv1484" fbc:name="Rv1484"/>
      <fbc:geneProduct fbc:id="G_Rv2524c" fbc:label="Rv2524c" fbc:name="Rv2524c"/>
      <fbc:geneProduct fbc:id="G_Rv0533c" fbc:label="Rv0533c" fbc:name="Rv0533c"/>
      <fbc:geneProduct fbc:id="G_Rv1663" fbc:label="Rv1663" fbc:name="Rv1663"/>
      <fbc:geneProduct fbc:id="G_Rv1662" fbc:label="Rv1662" fbc:name="Rv1662"/>
      <fbc:geneProduct fbc:id="G_Rv2940c" fbc:label="Rv2940c" fbc:name="Rv2940c"/>
      <fbc:geneProduct fbc:id="G_Rv0363c" fbc:label="Rv0363c" fbc:name="Rv0363c"/>
      <fbc:geneProduct fbc:id="G_Rv1099c" fbc:label="Rv1099c" fbc:name="Rv1099c"/>
      <fbc:geneProduct fbc:id="G_Rv0727c" fbc:label="Rv0727c" fbc:name="Rv0727c"/>
      <fbc:geneProduct fbc:id="G_Rv1485" fbc:label="Rv1485" fbc:name="Rv1485"/>
      <fbc:geneProduct fbc:id="G_Rv2605c" fbc:label="Rv2605c" fbc:name="Rv2605c"/>
      <fbc:geneProduct fbc:id="G_Rv2900c" fbc:label="Rv2900c" fbc:name="Rv2900c"/>
      <fbc:geneProduct fbc:id="G_Rv2899c" fbc:label="Rv2899c" fbc:name="Rv2899c"/>
      <fbc:geneProduct fbc:id="G_Rv1349" fbc:label="Rv1349" fbc:name="Rv1349"/>
      <fbc:geneProduct fbc:id="G_Rv1348" fbc:label="Rv1348" fbc:name="Rv1348"/>
      <fbc:geneProduct fbc:id="G_Rv0084" fbc:label="Rv0084" fbc:name="Rv0084"/>
      <fbc:geneProduct fbc:id="G_Rv1406" fbc:label="Rv1406" fbc:name="Rv1406"/>
      <fbc:geneProduct fbc:id="G_Rv2786c" fbc:label="Rv2786c" fbc:name="Rv2786c"/>
      <fbc:geneProduct fbc:id="G_Rv2211c" fbc:label="Rv2211c" fbc:name="Rv2211c"/>
      <fbc:geneProduct fbc:id="G_Rv1552" fbc:label="Rv1552" fbc:name="Rv1552"/>
      <fbc:geneProduct fbc:id="G_Rv1554" fbc:label="Rv1554" fbc:name="Rv1554"/>
      <fbc:geneProduct fbc:id="G_Rv1553" fbc:label="Rv1553" fbc:name="Rv1553"/>
      <fbc:geneProduct fbc:id="G_Rv1555" fbc:label="Rv1555" fbc:name="Rv1555"/>
      <fbc:geneProduct fbc:id="G_Rv3319" fbc:label="Rv3319" fbc:name="Rv3319"/>
      <fbc:geneProduct fbc:id="G_Rv3318" fbc:label="Rv3318" fbc:name="Rv3318"/>
      <fbc:geneProduct fbc:id="G_Rv3317" fbc:label="Rv3317" fbc:name="Rv3317"/>
      <fbc:geneProduct fbc:id="G_Rv3316" fbc:label="Rv3316" fbc:name="Rv3316"/>
      <fbc:geneProduct fbc:id="G_Rv0247c" fbc:label="Rv0247c" fbc:name="Rv0247c"/>
      <fbc:geneProduct fbc:id="G_Rv0248c" fbc:label="Rv0248c" fbc:name="Rv0248c"/>
      <fbc:geneProduct fbc:id="G_Rv0886" fbc:label="Rv0886" fbc:name="Rv0886"/>
      <fbc:geneProduct fbc:id="G_Rv3106" fbc:label="Rv3106" fbc:name="Rv3106"/>
      <fbc:geneProduct fbc:id="G_Rv2454c" fbc:label="Rv2454c" fbc:name="Rv2454c"/>
      <fbc:geneProduct fbc:id="G_Rv2455c" fbc:label="Rv2455c" fbc:name="Rv2455c"/>
      <fbc:geneProduct fbc:id="G_Rv2957" fbc:label="Rv2957" fbc:name="Rv2957"/>
      <fbc:geneProduct fbc:id="G_Rv2964" fbc:label="Rv2964" fbc:name="Rv2964"/>
      <fbc:geneProduct fbc:id="G_Rv1098c" fbc:label="Rv1098c" fbc:name="Rv1098c"/>
      <fbc:geneProduct fbc:id="G_Rv2443" fbc:label="Rv2443" fbc:name="Rv2443"/>
      <fbc:geneProduct fbc:id="G_Rv2610c" fbc:label="Rv2610c" fbc:name="Rv2610c"/>
      <fbc:geneProduct fbc:id="G_Rv0557" fbc:label="Rv0557" fbc:name="Rv0557"/>
      <fbc:geneProduct fbc:id="G_Rv1018c" fbc:label="Rv1018c" fbc:name="Rv1018c"/>
      <fbc:geneProduct fbc:id="G_Rv0334" fbc:label="Rv0334" fbc:name="Rv0334"/>
      <fbc:geneProduct fbc:id="G_Rv0524" fbc:label="Rv0524" fbc:name="Rv0524"/>
      <fbc:geneProduct fbc:id="G_Rv1551" fbc:label="Rv1551" fbc:name="Rv1551"/>
      <fbc:geneProduct fbc:id="G_Rv2982c" fbc:label="Rv2982c" fbc:name="Rv2982c"/>
      <fbc:geneProduct fbc:id="G_Rv2249c" fbc:label="Rv2249c" fbc:name="Rv2249c"/>
      <fbc:geneProduct fbc:id="G_Rv0564c" fbc:label="Rv0564c" fbc:name="Rv0564c"/>
      <fbc:geneProduct fbc:id="G_Rv3302c" fbc:label="Rv3302c" fbc:name="Rv3302c"/>
      <fbc:geneProduct fbc:id="G_Rv2427c" fbc:label="Rv2427c" fbc:name="Rv2427c"/>
      <fbc:geneProduct fbc:id="G_Rv1447c" fbc:label="Rv1447c" fbc:name="Rv1447c"/>
      <fbc:geneProduct fbc:id="G_Rv1121" fbc:label="Rv1121" fbc:name="Rv1121"/>
      <fbc:geneProduct fbc:id="G_Rv3808c" fbc:label="Rv3808c" fbc:name="Rv3808c"/>
      <fbc:geneProduct fbc:id="G_Rv0620" fbc:label="Rv0620" fbc:name="Rv0620"/>
      <fbc:geneProduct fbc:id="G_Rv0619" fbc:label="Rv0619" fbc:name="Rv0619"/>
      <fbc:geneProduct fbc:id="G_Rv0618" fbc:label="Rv0618" fbc:name="Rv0618"/>
      <fbc:geneProduct fbc:id="G_Rv0993" fbc:label="Rv0993" fbc:name="Rv0993"/>
      <fbc:geneProduct fbc:id="G_Rv3331" fbc:label="Rv3331" fbc:name="Rv3331"/>
      <fbc:geneProduct fbc:id="G_Rv1436" fbc:label="Rv1436" fbc:name="Rv1436"/>
      <fbc:geneProduct fbc:id="G_Rv0389" fbc:label="Rv0389" fbc:name="Rv0389"/>
      <fbc:geneProduct fbc:id="G_Rv0956" fbc:label="Rv0956" fbc:name="Rv0956"/>
      <fbc:geneProduct fbc:id="G_Rv1832" fbc:label="Rv1832" fbc:name="Rv1832"/>
      <fbc:geneProduct fbc:id="G_Rv3303c" fbc:label="Rv3303c" fbc:name="Rv3303c"/>
      <fbc:geneProduct fbc:id="G_Rv0794c" fbc:label="Rv0794c" fbc:name="Rv0794c"/>
      <fbc:geneProduct fbc:id="G_Rv3436c" fbc:label="Rv3436c" fbc:name="Rv3436c"/>
      <fbc:geneProduct fbc:id="G_Rv1512" fbc:label="Rv1512" fbc:name="Rv1512"/>
      <fbc:geneProduct fbc:id="G_Rv0070c" fbc:label="Rv0070c" fbc:name="Rv0070c"/>
      <fbc:geneProduct fbc:id="G_Rv1093" fbc:label="Rv1093" fbc:name="Rv1093"/>
      <fbc:geneProduct fbc:id="G_Rv1328" fbc:label="Rv1328" fbc:name="Rv1328"/>
      <fbc:geneProduct fbc:id="G_Rv1237" fbc:label="Rv1237" fbc:name="Rv1237"/>
      <fbc:geneProduct fbc:id="G_Rv1236" fbc:label="Rv1236" fbc:name="Rv1236"/>
      <fbc:geneProduct fbc:id="G_Rv1238" fbc:label="Rv1238" fbc:name="Rv1238"/>
      <fbc:geneProduct fbc:id="G_Rv1213" fbc:label="Rv1213" fbc:name="Rv1213"/>
      <fbc:geneProduct fbc:id="G_Rv2860c" fbc:label="Rv2860c" fbc:name="Rv2860c"/>
      <fbc:geneProduct fbc:id="G_Rv2222c" fbc:label="Rv2222c" fbc:name="Rv2222c"/>
      <fbc:geneProduct fbc:id="G_Rv1878" fbc:label="Rv1878" fbc:name="Rv1878"/>
      <fbc:geneProduct fbc:id="G_Rv2220" fbc:label="Rv2220" fbc:name="Rv2220"/>
      <fbc:geneProduct fbc:id="G_Rv2439c" fbc:label="Rv2439c" fbc:name="Rv2439c"/>
      <fbc:geneProduct fbc:id="G_Rv3704c" fbc:label="Rv3704c" fbc:name="Rv3704c"/>
      <fbc:geneProduct fbc:id="G_Rv3432c" fbc:label="Rv3432c" fbc:name="Rv3432c"/>
      <fbc:geneProduct fbc:id="G_Rv2476c" fbc:label="Rv2476c" fbc:name="Rv2476c"/>
      <fbc:geneProduct fbc:id="G_Rv1602" fbc:label="Rv1602" fbc:name="Rv1602"/>
      <fbc:geneProduct fbc:id="G_Rv0808" fbc:label="Rv0808" fbc:name="Rv0808"/>
      <fbc:geneProduct fbc:id="G_Rv1338" fbc:label="Rv1338" fbc:name="Rv1338"/>
      <fbc:geneProduct fbc:id="G_Rv3859c" fbc:label="Rv3859c" fbc:name="Rv3859c"/>
      <fbc:geneProduct fbc:id="G_Rv3858c" fbc:label="Rv3858c" fbc:name="Rv3858c"/>
      <fbc:geneProduct fbc:id="G_Rv0509" fbc:label="Rv0509" fbc:name="Rv0509"/>
      <fbc:geneProduct fbc:id="G_Rv2832c" fbc:label="Rv2832c" fbc:name="Rv2832c"/>
      <fbc:geneProduct fbc:id="G_Rv2834c" fbc:label="Rv2834c" fbc:name="Rv2834c"/>
      <fbc:geneProduct fbc:id="G_Rv2833c" fbc:label="Rv2833c" fbc:name="Rv2833c"/>
      <fbc:geneProduct fbc:id="G_Rv2835c" fbc:label="Rv2835c" fbc:name="Rv2835c"/>
      <fbc:geneProduct fbc:id="G_Rv2205c" fbc:label="Rv2205c" fbc:name="Rv2205c"/>
      <fbc:geneProduct fbc:id="G_Rv1826" fbc:label="Rv1826" fbc:name="Rv1826"/>
      <fbc:geneProduct fbc:id="G_Rv1257c" fbc:label="Rv1257c" fbc:name="Rv1257c"/>
      <fbc:geneProduct fbc:id="G_Rv3696c" fbc:label="Rv3696c" fbc:name="Rv3696c"/>
      <fbc:geneProduct fbc:id="G_Rv0112" fbc:label="Rv0112" fbc:name="Rv0112"/>
      <fbc:geneProduct fbc:id="G_Rv1511" fbc:label="Rv1511" fbc:name="Rv1511"/>
      <fbc:geneProduct fbc:id="G_Rv3396c" fbc:label="Rv3396c" fbc:name="Rv3396c"/>
      <fbc:geneProduct fbc:id="G_Rv2051c" fbc:label="Rv2051c" fbc:name="Rv2051c"/>
      <fbc:geneProduct fbc:id="G_Rv1844c" fbc:label="Rv1844c" fbc:name="Rv1844c"/>
      <fbc:geneProduct fbc:id="G_Rv1122" fbc:label="Rv1122" fbc:name="Rv1122"/>
      <fbc:geneProduct fbc:id="G_Rv0317c" fbc:label="Rv0317c" fbc:name="Rv0317c"/>
      <fbc:geneProduct fbc:id="G_Rv3842c" fbc:label="Rv3842c" fbc:name="Rv3842c"/>
      <fbc:geneProduct fbc:id="G_Rv1086" fbc:label="Rv1086" fbc:name="Rv1086"/>
      <fbc:geneProduct fbc:id="G_Rv2855" fbc:label="Rv2855" fbc:name="Rv2855"/>
      <fbc:geneProduct fbc:id="G_Rv2394" fbc:label="Rv2394" fbc:name="Rv2394"/>
      <fbc:geneProduct fbc:id="G_Rv0773c" fbc:label="Rv0773c" fbc:name="Rv0773c"/>
      <fbc:geneProduct fbc:id="G_Rv3609c" fbc:label="Rv3609c" fbc:name="Rv3609c"/>
      <fbc:geneProduct fbc:id="G_Rv1415" fbc:label="Rv1415" fbc:name="Rv1415"/>
      <fbc:geneProduct fbc:id="G_Rv1940" fbc:label="Rv1940" fbc:name="Rv1940"/>
      <fbc:geneProduct fbc:id="G_Rv2583c" fbc:label="Rv2583c" fbc:name="Rv2583c"/>
      <fbc:geneProduct fbc:id="G_Rv3588c" fbc:label="Rv3588c" fbc:name="Rv3588c"/>
      <fbc:geneProduct fbc:id="G_Rv3273" fbc:label="Rv3273" fbc:name="Rv3273"/>
      <fbc:geneProduct fbc:id="G_Rv2458" fbc:label="Rv2458" fbc:name="Rv2458"/>
      <fbc:geneProduct fbc:id="G_Rv0511" fbc:label="Rv0511" fbc:name="Rv0511"/>
      <fbc:geneProduct fbc:id="G_Rv0650" fbc:label="Rv0650" fbc:name="Rv0650"/>
      <fbc:geneProduct fbc:id="G_Rv1599" fbc:label="Rv1599" fbc:name="Rv1599"/>
      <fbc:geneProduct fbc:id="G_Rv0510" fbc:label="Rv0510" fbc:name="Rv0510"/>
      <fbc:geneProduct fbc:id="G_Rv0422c" fbc:label="Rv0422c" fbc:name="Rv0422c"/>
      <fbc:geneProduct fbc:id="G_Rv3469c" fbc:label="Rv3469c" fbc:name="Rv3469c"/>
      <fbc:geneProduct fbc:id="G_Rv3534c" fbc:label="Rv3534c" fbc:name="Rv3534c"/>
      <fbc:geneProduct fbc:id="G_Rv3606c" fbc:label="Rv3606c" fbc:name="Rv3606c"/>
      <fbc:geneProduct fbc:id="G_Rv1294" fbc:label="Rv1294" fbc:name="Rv1294"/>
      <fbc:geneProduct fbc:id="G_Rv3341" fbc:label="Rv3341" fbc:name="Rv3341"/>
      <fbc:geneProduct fbc:id="G_Rv1296" fbc:label="Rv1296" fbc:name="Rv1296"/>
      <fbc:geneProduct fbc:id="G_Rv3772" fbc:label="Rv3772" fbc:name="Rv3772"/>
      <fbc:geneProduct fbc:id="G_Rv2231c" fbc:label="Rv2231c" fbc:name="Rv2231c"/>
      <fbc:geneProduct fbc:id="G_Rv1600" fbc:label="Rv1600" fbc:name="Rv1600"/>
      <fbc:geneProduct fbc:id="G_Rv3624c" fbc:label="Rv3624c" fbc:name="Rv3624c"/>
      <fbc:geneProduct fbc:id="G_Rv0486" fbc:label="Rv0486" fbc:name="Rv0486"/>
      <fbc:geneProduct fbc:id="G_Rv3339c" fbc:label="Rv3339c" fbc:name="Rv3339c"/>
      <fbc:geneProduct fbc:id="G_Rv0066c" fbc:label="Rv0066c" fbc:name="Rv0066c"/>
      <fbc:geneProduct fbc:id="G_Rv3215" fbc:label="Rv3215" fbc:name="Rv3215"/>
      <fbc:geneProduct fbc:id="G_Rv1916" fbc:label="Rv1916" fbc:name="Rv1916"/>
      <fbc:geneProduct fbc:id="G_Rv1915" fbc:label="Rv1915" fbc:name="Rv1915"/>
      <fbc:geneProduct fbc:id="G_Rv0467" fbc:label="Rv0467" fbc:name="Rv0467"/>
      <fbc:geneProduct fbc:id="G_Rv1605" fbc:label="Rv1605" fbc:name="Rv1605"/>
      <fbc:geneProduct fbc:id="G_Rv1170" fbc:label="Rv1170" fbc:name="Rv1170"/>
      <fbc:geneProduct fbc:id="G_Rv1601" fbc:label="Rv1601" fbc:name="Rv1601"/>
      <fbc:geneProduct fbc:id="G_Rv1611" fbc:label="Rv1611" fbc:name="Rv1611"/>
      <fbc:geneProduct fbc:id="G_Rv2210c" fbc:label="Rv2210c" fbc:name="Rv2210c"/>
      <fbc:geneProduct fbc:id="G_Rv1843c" fbc:label="Rv1843c" fbc:name="Rv1843c"/>
      <fbc:geneProduct fbc:id="G_Rv3410c" fbc:label="Rv3410c" fbc:name="Rv3410c"/>
      <fbc:geneProduct fbc:id="G_Rv3411c" fbc:label="Rv3411c" fbc:name="Rv3411c"/>
      <fbc:geneProduct fbc:id="G_Rv0853c" fbc:label="Rv0853c" fbc:name="Rv0853c"/>
      <fbc:geneProduct fbc:id="G_Rv3393" fbc:label="Rv3393" fbc:name="Rv3393"/>
      <fbc:geneProduct fbc:id="G_Rv1745c" fbc:label="Rv1745c" fbc:name="Rv1745c"/>
      <fbc:geneProduct fbc:id="G_Rv2995c" fbc:label="Rv2995c" fbc:name="Rv2995c"/>
      <fbc:geneProduct fbc:id="G_Rv2987c" fbc:label="Rv2987c" fbc:name="Rv2987c"/>
      <fbc:geneProduct fbc:id="G_Rv2988c" fbc:label="Rv2988c" fbc:name="Rv2988c"/>
      <fbc:geneProduct fbc:id="G_Rv3710" fbc:label="Rv3710" fbc:name="Rv3710"/>
      <fbc:geneProduct fbc:id="G_Rv3001c" fbc:label="Rv3001c" fbc:name="Rv3001c"/>
      <fbc:geneProduct fbc:id="G_Rv1030" fbc:label="Rv1030" fbc:name="Rv1030"/>
      <fbc:geneProduct fbc:id="G_Rv1031" fbc:label="Rv1031" fbc:name="Rv1031"/>
      <fbc:geneProduct fbc:id="G_Rv1029" fbc:label="Rv1029" fbc:name="Rv1029"/>
      <fbc:geneProduct fbc:id="G_Rv3236c" fbc:label="Rv3236c" fbc:name="Rv3236c"/>
      <fbc:geneProduct fbc:id="G_Rv2317" fbc:label="Rv2317" fbc:name="Rv2317"/>
      <fbc:geneProduct fbc:id="G_Rv2316" fbc:label="Rv2316" fbc:name="Rv2316"/>
      <fbc:geneProduct fbc:id="G_Rv2318" fbc:label="Rv2318" fbc:name="Rv2318"/>
      <fbc:geneProduct fbc:id="G_Rv0694" fbc:label="Rv0694" fbc:name="Rv0694"/>
      <fbc:geneProduct fbc:id="G_Rv0183" fbc:label="Rv0183" fbc:name="Rv0183"/>
      <fbc:geneProduct fbc:id="G_Rv1872c" fbc:label="Rv1872c" fbc:name="Rv1872c"/>
      <fbc:geneProduct fbc:id="G_Rv1902c" fbc:label="Rv1902c" fbc:name="Rv1902c"/>
      <fbc:geneProduct fbc:id="G_Rv0191" fbc:label="Rv0191" fbc:name="Rv0191"/>
      <fbc:geneProduct fbc:id="G_Rv1837c" fbc:label="Rv1837c" fbc:name="Rv1837c"/>
      <fbc:geneProduct fbc:id="G_Rv2471" fbc:label="Rv2471" fbc:name="Rv2471"/>
      <fbc:geneProduct fbc:id="G_Rv3264c" fbc:label="Rv3264c" fbc:name="Rv3264c"/>
      <fbc:geneProduct fbc:id="G_Rv3255c" fbc:label="Rv3255c" fbc:name="Rv3255c"/>
      <fbc:geneProduct fbc:id="G_Rv2611c" fbc:label="Rv2611c" fbc:name="Rv2611c"/>
      <fbc:geneProduct fbc:id="G_Rv2384" fbc:label="Rv2384" fbc:name="Rv2384"/>
      <fbc:geneProduct fbc:id="G_Rv2378c" fbc:label="Rv2378c" fbc:name="Rv2378c"/>
      <fbc:geneProduct fbc:id="G_Rv2379c" fbc:label="Rv2379c" fbc:name="Rv2379c"/>
      <fbc:geneProduct fbc:id="G_Rv2381c" fbc:label="Rv2381c" fbc:name="Rv2381c"/>
      <fbc:geneProduct fbc:id="G_Rv2380c" fbc:label="Rv2380c" fbc:name="Rv2380c"/>
      <fbc:geneProduct fbc:id="G_Rv2382c" fbc:label="Rv2382c" fbc:name="Rv2382c"/>
      <fbc:geneProduct fbc:id="G_Rv2383c" fbc:label="Rv2383c" fbc:name="Rv2383c"/>
      <fbc:geneProduct fbc:id="G_Rv1347c" fbc:label="Rv1347c" fbc:name="Rv1347c"/>
      <fbc:geneProduct fbc:id="G_Rv0649" fbc:label="Rv0649" fbc:name="Rv0649"/>
      <fbc:geneProduct fbc:id="G_Rv2243" fbc:label="Rv2243" fbc:name="Rv2243"/>
      <fbc:geneProduct fbc:id="G_Rv1240" fbc:label="Rv1240" fbc:name="Rv1240"/>
      <fbc:geneProduct fbc:id="G_Rv2332" fbc:label="Rv2332" fbc:name="Rv2332"/>
      <fbc:geneProduct fbc:id="G_Rv3581c" fbc:label="Rv3581c" fbc:name="Rv3581c"/>
      <fbc:geneProduct fbc:id="G_Rv3582c" fbc:label="Rv3582c" fbc:name="Rv3582c"/>
      <fbc:geneProduct fbc:id="G_Rv1392" fbc:label="Rv1392" fbc:name="Rv1392"/>
      <fbc:geneProduct fbc:id="G_Rv2124c" fbc:label="Rv2124c" fbc:name="Rv2124c"/>
      <fbc:geneProduct fbc:id="G_Rv0137c" fbc:label="Rv0137c" fbc:name="Rv0137c"/>
      <fbc:geneProduct fbc:id="G_Rv2674" fbc:label="Rv2674" fbc:name="Rv2674"/>
      <fbc:geneProduct fbc:id="G_Rv1133c" fbc:label="Rv1133c" fbc:name="Rv1133c"/>
      <fbc:geneProduct fbc:id="G_Rv2701c" fbc:label="Rv2701c" fbc:name="Rv2701c"/>
      <fbc:geneProduct fbc:id="G_Rv1604" fbc:label="Rv1604" fbc:name="Rv1604"/>
      <fbc:geneProduct fbc:id="G_Rv0046c" fbc:label="Rv0046c" fbc:name="Rv0046c"/>
      <fbc:geneProduct fbc:id="G_Rv0855" fbc:label="Rv0855" fbc:name="Rv0855"/>
      <fbc:geneProduct fbc:id="G_Rv1493" fbc:label="Rv1493" fbc:name="Rv1493"/>
      <fbc:geneProduct fbc:id="G_Rv1492" fbc:label="Rv1492" fbc:name="Rv1492"/>
      <fbc:geneProduct fbc:id="G_Rv0753c" fbc:label="Rv0753c" fbc:name="Rv0753c"/>
      <fbc:geneProduct fbc:id="G_Rv1692" fbc:label="Rv1692" fbc:name="Rv1692"/>
      <fbc:geneProduct fbc:id="G_Rv2225" fbc:label="Rv2225" fbc:name="Rv2225"/>
      <fbc:geneProduct fbc:id="G_Rv1562c" fbc:label="Rv1562c" fbc:name="Rv1562c"/>
      <fbc:geneProduct fbc:id="G_Rv1563c" fbc:label="Rv1563c" fbc:name="Rv1563c"/>
      <fbc:geneProduct fbc:id="G_Rv0958" fbc:label="Rv0958" fbc:name="Rv0958"/>
      <fbc:geneProduct fbc:id="G_Rv1082" fbc:label="Rv1082" fbc:name="Rv1082"/>
      <fbc:geneProduct fbc:id="G_Rv0819" fbc:label="Rv0819" fbc:name="Rv0819"/>
      <fbc:geneProduct fbc:id="G_Rv3356c" fbc:label="Rv3356c" fbc:name="Rv3356c"/>
      <fbc:geneProduct fbc:id="G_Rv0126" fbc:label="Rv0126" fbc:name="Rv0126"/>
      <fbc:geneProduct fbc:id="G_Rv0470c" fbc:label="Rv0470c" fbc:name="Rv0470c"/>
      <fbc:geneProduct fbc:id="G_Rv0644c" fbc:label="Rv0644c" fbc:name="Rv0644c"/>
      <fbc:geneProduct fbc:id="G_Rv0503c" fbc:label="Rv0503c" fbc:name="Rv0503c"/>
      <fbc:geneProduct fbc:id="G_Rv0642c" fbc:label="Rv0642c" fbc:name="Rv0642c"/>
      <fbc:geneProduct fbc:id="G_Rv0645c" fbc:label="Rv0645c" fbc:name="Rv0645c"/>
      <fbc:geneProduct fbc:id="G_Rv3800c" fbc:label="Rv3800c" fbc:name="Rv3800c"/>
      <fbc:geneProduct fbc:id="G_Rv1483" fbc:label="Rv1483" fbc:name="Rv1483"/>
      <fbc:geneProduct fbc:id="G_Rv0098" fbc:label="Rv0098" fbc:name="Rv0098"/>
      <fbc:geneProduct fbc:id="G_Rv2246" fbc:label="Rv2246" fbc:name="Rv2246"/>
      <fbc:geneProduct fbc:id="G_Rv2245" fbc:label="Rv2245" fbc:name="Rv2245"/>
      <fbc:geneProduct fbc:id="G_Rv3146" fbc:label="Rv3146" fbc:name="Rv3146"/>
      <fbc:geneProduct fbc:id="G_Rv3154" fbc:label="Rv3154" fbc:name="Rv3154"/>
      <fbc:geneProduct fbc:id="G_Rv3155" fbc:label="Rv3155" fbc:name="Rv3155"/>
      <fbc:geneProduct fbc:id="G_Rv3157" fbc:label="Rv3157" fbc:name="Rv3157"/>
      <fbc:geneProduct fbc:id="G_Rv3147" fbc:label="Rv3147" fbc:name="Rv3147"/>
      <fbc:geneProduct fbc:id="G_Rv3156" fbc:label="Rv3156" fbc:name="Rv3156"/>
      <fbc:geneProduct fbc:id="G_Rv3149" fbc:label="Rv3149" fbc:name="Rv3149"/>
      <fbc:geneProduct fbc:id="G_Rv3145" fbc:label="Rv3145" fbc:name="Rv3145"/>
      <fbc:geneProduct fbc:id="G_Rv0082" fbc:label="Rv0082" fbc:name="Rv0082"/>
      <fbc:geneProduct fbc:id="G_Rv3150" fbc:label="Rv3150" fbc:name="Rv3150"/>
      <fbc:geneProduct fbc:id="G_Rv3148" fbc:label="Rv3148" fbc:name="Rv3148"/>
      <fbc:geneProduct fbc:id="G_Rv3153" fbc:label="Rv3153" fbc:name="Rv3153"/>
      <fbc:geneProduct fbc:id="G_Rv3152" fbc:label="Rv3152" fbc:name="Rv3152"/>
      <fbc:geneProduct fbc:id="G_Rv3158" fbc:label="Rv3158" fbc:name="Rv3158"/>
      <fbc:geneProduct fbc:id="G_Rv1695" fbc:label="Rv1695" fbc:name="Rv1695"/>
      <fbc:geneProduct fbc:id="G_Rv2438c" fbc:label="Rv2438c" fbc:name="Rv2438c"/>
      <fbc:geneProduct fbc:id="G_Rv0155" fbc:label="Rv0155" fbc:name="Rv0155"/>
      <fbc:geneProduct fbc:id="G_Rv0156" fbc:label="Rv0156" fbc:name="Rv0156"/>
      <fbc:geneProduct fbc:id="G_Rv0157" fbc:label="Rv0157" fbc:name="Rv0157"/>
      <fbc:geneProduct fbc:id="G_Rv0573c" fbc:label="Rv0573c" fbc:name="Rv0573c"/>
      <fbc:geneProduct fbc:id="G_Rv1737c" fbc:label="Rv1737c" fbc:name="Rv1737c"/>
      <fbc:geneProduct fbc:id="G_Rv0261c" fbc:label="Rv0261c" fbc:name="Rv0261c"/>
      <fbc:geneProduct fbc:id="G_Rv0267" fbc:label="Rv0267" fbc:name="Rv0267"/>
      <fbc:geneProduct fbc:id="G_Rv2329c" fbc:label="Rv2329c" fbc:name="Rv2329c"/>
      <fbc:geneProduct fbc:id="G_Rv2287" fbc:label="Rv2287" fbc:name="Rv2287"/>
      <fbc:geneProduct fbc:id="G_Rv2445c" fbc:label="Rv2445c" fbc:name="Rv2445c"/>
      <fbc:geneProduct fbc:id="G_Rv2920c" fbc:label="Rv2920c" fbc:name="Rv2920c"/>
      <fbc:geneProduct fbc:id="G_Rv2043c" fbc:label="Rv2043c" fbc:name="Rv2043c"/>
      <fbc:geneProduct fbc:id="G_Rv2421c" fbc:label="Rv2421c" fbc:name="Rv2421c"/>
      <fbc:geneProduct fbc:id="G_Rv2207" fbc:label="Rv2207" fbc:name="Rv2207"/>
      <fbc:geneProduct fbc:id="G_Rv1596" fbc:label="Rv1596" fbc:name="Rv1596"/>
      <fbc:geneProduct fbc:id="G_Rv1162" fbc:label="Rv1162" fbc:name="Rv1162"/>
      <fbc:geneProduct fbc:id="G_Rv1161" fbc:label="Rv1161" fbc:name="Rv1161"/>
      <fbc:geneProduct fbc:id="G_Rv1164" fbc:label="Rv1164" fbc:name="Rv1164"/>
      <fbc:geneProduct fbc:id="G_Rv1163" fbc:label="Rv1163" fbc:name="Rv1163"/>
      <fbc:geneProduct fbc:id="G_Rv0548c" fbc:label="Rv0548c" fbc:name="Rv0548c"/>
      <fbc:geneProduct fbc:id="G_Rv2344c" fbc:label="Rv2344c" fbc:name="Rv2344c"/>
      <fbc:geneProduct fbc:id="G_Rv0253" fbc:label="Rv0253" fbc:name="Rv0253"/>
      <fbc:geneProduct fbc:id="G_Rv0252" fbc:label="Rv0252" fbc:name="Rv0252"/>
      <fbc:geneProduct fbc:id="G_Rv2391" fbc:label="Rv2391" fbc:name="Rv2391"/>
      <fbc:geneProduct fbc:id="G_Rv3265c" fbc:label="Rv3265c" fbc:name="Rv3265c"/>
      <fbc:geneProduct fbc:id="G_Rv1656" fbc:label="Rv1656" fbc:name="Rv1656"/>
      <fbc:geneProduct fbc:id="G_Rv2504c" fbc:label="Rv2504c" fbc:name="Rv2504c"/>
      <fbc:geneProduct fbc:id="G_Rv2503c" fbc:label="Rv2503c" fbc:name="Rv2503c"/>
      <fbc:geneProduct fbc:id="G_Rv0884c" fbc:label="Rv0884c" fbc:name="Rv0884c"/>
      <fbc:geneProduct fbc:id="G_Rv1385" fbc:label="Rv1385" fbc:name="Rv1385"/>
      <fbc:geneProduct fbc:id="G_Rv0266c" fbc:label="Rv0266c" fbc:name="Rv0266c"/>
      <fbc:geneProduct fbc:id="G_Rv2322c" fbc:label="Rv2322c" fbc:name="Rv2322c"/>
      <fbc:geneProduct fbc:id="G_Rv2321c" fbc:label="Rv2321c" fbc:name="Rv2321c"/>
      <fbc:geneProduct fbc:id="G_Rv0382c" fbc:label="Rv0382c" fbc:name="Rv0382c"/>
      <fbc:geneProduct fbc:id="G_Rv0118c" fbc:label="Rv0118c" fbc:name="Rv0118c"/>
      <fbc:geneProduct fbc:id="G_Rv1248c" fbc:label="Rv1248c" fbc:name="Rv1248c"/>
      <fbc:geneProduct fbc:id="G_Rv0555" fbc:label="Rv0555" fbc:name="Rv0555"/>
      <fbc:geneProduct fbc:id="G_Rv1187" fbc:label="Rv1187" fbc:name="Rv1187"/>
      <fbc:geneProduct fbc:id="G_Rv0500" fbc:label="Rv0500" fbc:name="Rv0500"/>
      <fbc:geneProduct fbc:id="G_Rv3602c" fbc:label="Rv3602c" fbc:name="Rv3602c"/>
      <fbc:geneProduct fbc:id="G_Rv1755c" fbc:label="Rv1755c" fbc:name="Rv1755c"/>
      <fbc:geneProduct fbc:id="G_Rv2156c" fbc:label="Rv2156c" fbc:name="Rv2156c"/>
      <fbc:geneProduct fbc:id="G_Rv2392" fbc:label="Rv2392" fbc:name="Rv2392"/>
      <fbc:geneProduct fbc:id="G_Rv2967c" fbc:label="Rv2967c" fbc:name="Rv2967c"/>
      <fbc:geneProduct fbc:id="G_Rv0805" fbc:label="Rv0805" fbc:name="Rv0805"/>
      <fbc:geneProduct fbc:id="G_Rv0462" fbc:label="Rv0462" fbc:name="Rv0462"/>
      <fbc:geneProduct fbc:id="G_Rv0843" fbc:label="Rv0843" fbc:name="Rv0843"/>
      <fbc:geneProduct fbc:id="G_Rv2241" fbc:label="Rv2241" fbc:name="Rv2241"/>
      <fbc:geneProduct fbc:id="G_Rv2497c" fbc:label="Rv2497c" fbc:name="Rv2497c"/>
      <fbc:geneProduct fbc:id="G_Rv2496c" fbc:label="Rv2496c" fbc:name="Rv2496c"/>
      <fbc:geneProduct fbc:id="G_Rv2495c" fbc:label="Rv2495c" fbc:name="Rv2495c"/>
      <fbc:geneProduct fbc:id="G_Rv2941" fbc:label="Rv2941" fbc:name="Rv2941"/>
      <fbc:geneProduct fbc:id="G_Rv2945c" fbc:label="Rv2945c" fbc:name="Rv2945c"/>
      <fbc:geneProduct fbc:id="G_Rv2607" fbc:label="Rv2607" fbc:name="Rv2607"/>
      <fbc:geneProduct fbc:id="G_Rv0211" fbc:label="Rv0211" fbc:name="Rv0211"/>
      <fbc:geneProduct fbc:id="G_Rv3010c" fbc:label="Rv3010c" fbc:name="Rv3010c"/>
      <fbc:geneProduct fbc:id="G_Rv2029c" fbc:label="Rv2029c" fbc:name="Rv2029c"/>
      <fbc:geneProduct fbc:id="G_Rv0728c" fbc:label="Rv0728c" fbc:name="Rv0728c"/>
      <fbc:geneProduct fbc:id="G_Rv2996c" fbc:label="Rv2996c" fbc:name="Rv2996c"/>
      <fbc:geneProduct fbc:id="G_Rv0946c" fbc:label="Rv0946c" fbc:name="Rv0946c"/>
      <fbc:geneProduct fbc:id="G_Rv1437" fbc:label="Rv1437" fbc:name="Rv1437"/>
      <fbc:geneProduct fbc:id="G_Rv1445c" fbc:label="Rv1445c" fbc:name="Rv1445c"/>
      <fbc:geneProduct fbc:id="G_Rv2233" fbc:label="Rv2233" fbc:name="Rv2233"/>
      <fbc:geneProduct fbc:id="G_Rv0489" fbc:label="Rv0489" fbc:name="Rv0489"/>
      <fbc:geneProduct fbc:id="G_Rv3068c" fbc:label="Rv3068c" fbc:name="Rv3068c"/>
      <fbc:geneProduct fbc:id="G_Rv1822" fbc:label="Rv1822" fbc:name="Rv1822"/>
      <fbc:geneProduct fbc:id="G_Rv2746c" fbc:label="Rv2746c" fbc:name="Rv2746c"/>
      <fbc:geneProduct fbc:id="G_Rv0820" fbc:label="Rv0820" fbc:name="Rv0820"/>
      <fbc:geneProduct fbc:id="G_Rv0936" fbc:label="Rv0936" fbc:name="Rv0936"/>
      <fbc:geneProduct fbc:id="G_Rv2281" fbc:label="Rv2281" fbc:name="Rv2281"/>
      <fbc:geneProduct fbc:id="G_Rv0545c" fbc:label="Rv0545c" fbc:name="Rv0545c"/>
      <fbc:geneProduct fbc:id="G_Rv3308" fbc:label="Rv3308" fbc:name="Rv3308"/>
      <fbc:geneProduct fbc:id="G_Rv1092c" fbc:label="Rv1092c" fbc:name="Rv1092c"/>
      <fbc:geneProduct fbc:id="G_Rv3628" fbc:label="Rv3628" fbc:name="Rv3628"/>
      <fbc:geneProduct fbc:id="G_Rv0512" fbc:label="Rv0512" fbc:name="Rv0512"/>
      <fbc:geneProduct fbc:id="G_Rv1391" fbc:label="Rv1391" fbc:name="Rv1391"/>
      <fbc:geneProduct fbc:id="G_Rv0973c" fbc:label="Rv0973c" fbc:name="Rv0973c"/>
      <fbc:geneProduct fbc:id="G_Rv2501c" fbc:label="Rv2501c" fbc:name="Rv2501c"/>
      <fbc:geneProduct fbc:id="G_Rv2502c" fbc:label="Rv2502c" fbc:name="Rv2502c"/>
      <fbc:geneProduct fbc:id="G_Rv0974c" fbc:label="Rv0974c" fbc:name="Rv0974c"/>
      <fbc:geneProduct fbc:id="G_Rv3285" fbc:label="Rv3285" fbc:name="Rv3285"/>
      <fbc:geneProduct fbc:id="G_Rv2247" fbc:label="Rv2247" fbc:name="Rv2247"/>
      <fbc:geneProduct fbc:id="G_Rv1127c" fbc:label="Rv1127c" fbc:name="Rv1127c"/>
      <fbc:geneProduct fbc:id="G_Rv2702" fbc:label="Rv2702" fbc:name="Rv2702"/>
      <fbc:geneProduct fbc:id="G_Rv2984" fbc:label="Rv2984" fbc:name="Rv2984"/>
      <fbc:geneProduct fbc:id="G_Rv3754" fbc:label="Rv3754" fbc:name="Rv3754"/>
      <fbc:geneProduct fbc:id="G_Rv3838c" fbc:label="Rv3838c" fbc:name="Rv3838c"/>
      <fbc:geneProduct fbc:id="G_Rv2677c" fbc:label="Rv2677c" fbc:name="Rv2677c"/>
      <fbc:geneProduct fbc:id="G_Rv2163c" fbc:label="Rv2163c" fbc:name="Rv2163c"/>
      <fbc:geneProduct fbc:id="G_Rv0772" fbc:label="Rv0772" fbc:name="Rv0772"/>
      <fbc:geneProduct fbc:id="G_Rv0809" fbc:label="Rv0809" fbc:name="Rv0809"/>
      <fbc:geneProduct fbc:id="G_Rv1603" fbc:label="Rv1603" fbc:name="Rv1603"/>
      <fbc:geneProduct fbc:id="G_Rv1606" fbc:label="Rv1606" fbc:name="Rv1606"/>
      <fbc:geneProduct fbc:id="G_Rv0780" fbc:label="Rv0780" fbc:name="Rv0780"/>
      <fbc:geneProduct fbc:id="G_Rv2122c" fbc:label="Rv2122c" fbc:name="Rv2122c"/>
      <fbc:geneProduct fbc:id="G_Rv2928" fbc:label="Rv2928" fbc:name="Rv2928"/>
      <fbc:geneProduct fbc:id="G_Rv2935" fbc:label="Rv2935" fbc:name="Rv2935"/>
      <fbc:geneProduct fbc:id="G_Rv2932" fbc:label="Rv2932" fbc:name="Rv2932"/>
      <fbc:geneProduct fbc:id="G_Rv2934" fbc:label="Rv2934" fbc:name="Rv2934"/>
      <fbc:geneProduct fbc:id="G_Rv2933" fbc:label="Rv2933" fbc:name="Rv2933"/>
      <fbc:geneProduct fbc:id="G_Rv2931" fbc:label="Rv2931" fbc:name="Rv2931"/>
      <fbc:geneProduct fbc:id="G_Rv0788" fbc:label="Rv0788" fbc:name="Rv0788"/>
      <fbc:geneProduct fbc:id="G_Rv0803" fbc:label="Rv0803" fbc:name="Rv0803"/>
      <fbc:geneProduct fbc:id="G_Rv1188" fbc:label="Rv1188" fbc:name="Rv1188"/>
      <fbc:geneProduct fbc:id="G_Rv1017c" fbc:label="Rv1017c" fbc:name="Rv1017c"/>
      <fbc:geneProduct fbc:id="G_Rv3227" fbc:label="Rv3227" fbc:name="Rv3227"/>
      <fbc:geneProduct fbc:id="G_Rv0437c" fbc:label="Rv0437c" fbc:name="Rv0437c"/>
      <fbc:geneProduct fbc:id="G_Rv3042c" fbc:label="Rv3042c" fbc:name="Rv3042c"/>
      <fbc:geneProduct fbc:id="G_Rv0505c" fbc:label="Rv0505c" fbc:name="Rv0505c"/>
      <fbc:geneProduct fbc:id="G_Rv0436c" fbc:label="Rv0436c" fbc:name="Rv0436c"/>
      <fbc:geneProduct fbc:id="G_Rv0408" fbc:label="Rv0408" fbc:name="Rv0408"/>
      <fbc:geneProduct fbc:id="G_Rv2965c" fbc:label="Rv2965c" fbc:name="Rv2965c"/>
      <fbc:geneProduct fbc:id="G_Rv3307" fbc:label="Rv3307" fbc:name="Rv3307"/>
      <fbc:geneProduct fbc:id="G_Rv1617" fbc:label="Rv1617" fbc:name="Rv1617"/>
      <fbc:geneProduct fbc:id="G_Rv0162c" fbc:label="Rv0162c" fbc:name="Rv0162c"/>
      <fbc:geneProduct fbc:id="G_Rv3777" fbc:label="Rv3777" fbc:name="Rv3777"/>
      <fbc:geneProduct fbc:id="G_Rv1594" fbc:label="Rv1594" fbc:name="Rv1594"/>
      <fbc:geneProduct fbc:id="G_Rv2064" fbc:label="Rv2064" fbc:name="Rv2064"/>
      <fbc:geneProduct fbc:id="G_Rv1416" fbc:label="Rv1416" fbc:name="Rv1416"/>
      <fbc:geneProduct fbc:id="G_Rv1412" fbc:label="Rv1412" fbc:name="Rv1412"/>
      <fbc:geneProduct fbc:id="G_Rv2436" fbc:label="Rv2436" fbc:name="Rv2436"/>
      <fbc:geneProduct fbc:id="G_Rv1981c" fbc:label="Rv1981c" fbc:name="Rv1981c"/>
      <fbc:geneProduct fbc:id="G_Rv0570" fbc:label="Rv0570" fbc:name="Rv0570"/>
      <fbc:geneProduct fbc:id="G_Rv3051c" fbc:label="Rv3051c" fbc:name="Rv3051c"/>
      <fbc:geneProduct fbc:id="G_Rv3048c" fbc:label="Rv3048c" fbc:name="Rv3048c"/>
      <fbc:geneProduct fbc:id="G_Rv1408" fbc:label="Rv1408" fbc:name="Rv1408"/>
      <fbc:geneProduct fbc:id="G_Rv2465c" fbc:label="Rv2465c" fbc:name="Rv2465c"/>
      <fbc:geneProduct fbc:id="G_Rv2962c" fbc:label="Rv2962c" fbc:name="Rv2962c"/>
      <fbc:geneProduct fbc:id="G_Rv2958c" fbc:label="Rv2958c" fbc:name="Rv2958c"/>
      <fbc:geneProduct fbc:id="G_Rv3113" fbc:label="Rv3113" fbc:name="Rv3113"/>
      <fbc:geneProduct fbc:id="G_Rv2386c" fbc:label="Rv2386c" fbc:name="Rv2386c"/>
      <fbc:geneProduct fbc:id="G_Rv1202" fbc:label="Rv1202" fbc:name="Rv1202"/>
      <fbc:geneProduct fbc:id="G_Rv0858c" fbc:label="Rv0858c" fbc:name="Rv0858c"/>
      <fbc:geneProduct fbc:id="G_Rv1464" fbc:label="Rv1464" fbc:name="Rv1464"/>
      <fbc:geneProduct fbc:id="G_Rv2335" fbc:label="Rv2335" fbc:name="Rv2335"/>
      <fbc:geneProduct fbc:id="G_Rv0069c" fbc:label="Rv0069c" fbc:name="Rv0069c"/>
      <fbc:geneProduct fbc:id="G_Rv2847c" fbc:label="Rv2847c" fbc:name="Rv2847c"/>
      <fbc:geneProduct fbc:id="G_Rv2552c" fbc:label="Rv2552c" fbc:name="Rv2552c"/>
      <fbc:geneProduct fbc:id="G_Rv2539c" fbc:label="Rv2539c" fbc:name="Rv2539c"/>
      <fbc:geneProduct fbc:id="G_Rv1079" fbc:label="Rv1079" fbc:name="Rv1079"/>
      <fbc:geneProduct fbc:id="G_Rv0391" fbc:label="Rv0391" fbc:name="Rv0391"/>
      <fbc:geneProduct fbc:id="G_Rv1200" fbc:label="Rv1200" fbc:name="Rv1200"/>
      <fbc:geneProduct fbc:id="G_Rv2601" fbc:label="Rv2601" fbc:name="Rv2601"/>
      <fbc:geneProduct fbc:id="G_Rv0432" fbc:label="Rv0432" fbc:name="Rv0432"/>
      <fbc:geneProduct fbc:id="G_Rv3846" fbc:label="Rv3846" fbc:name="Rv3846"/>
      <fbc:geneProduct fbc:id="G_Rv0234c" fbc:label="Rv0234c" fbc:name="Rv0234c"/>
      <fbc:geneProduct fbc:id="G_Rv1731" fbc:label="Rv1731" fbc:name="Rv1731"/>
      <fbc:geneProduct fbc:id="G_Rv0542c" fbc:label="Rv0542c" fbc:name="Rv0542c"/>
      <fbc:geneProduct fbc:id="G_Rv0553" fbc:label="Rv0553" fbc:name="Rv0553"/>
      <fbc:geneProduct fbc:id="G_Rv0951" fbc:label="Rv0951" fbc:name="Rv0951"/>
      <fbc:geneProduct fbc:id="G_Rv0952" fbc:label="Rv0952" fbc:name="Rv0952"/>
      <fbc:geneProduct fbc:id="G_Rv2399c" fbc:label="Rv2399c" fbc:name="Rv2399c"/>
      <fbc:geneProduct fbc:id="G_Rv1739c" fbc:label="Rv1739c" fbc:name="Rv1739c"/>
      <fbc:geneProduct fbc:id="G_Rv2398c" fbc:label="Rv2398c" fbc:name="Rv2398c"/>
      <fbc:geneProduct fbc:id="G_Rv2400c" fbc:label="Rv2400c" fbc:name="Rv2400c"/>
      <fbc:geneProduct fbc:id="G_Rv2397c" fbc:label="Rv2397c" fbc:name="Rv2397c"/>
      <fbc:geneProduct fbc:id="G_Rv1448c" fbc:label="Rv1448c" fbc:name="Rv1448c"/>
      <fbc:geneProduct fbc:id="G_Rv1672c" fbc:label="Rv1672c" fbc:name="Rv1672c"/>
      <fbc:geneProduct fbc:id="G_Rv3465" fbc:label="Rv3465" fbc:name="Rv3465"/>
      <fbc:geneProduct fbc:id="G_Rv3266c" fbc:label="Rv3266c" fbc:name="Rv3266c"/>
      <fbc:geneProduct fbc:id="G_Rv3784" fbc:label="Rv3784" fbc:name="Rv3784"/>
      <fbc:geneProduct fbc:id="G_Rv3464" fbc:label="Rv3464" fbc:name="Rv3464"/>
      <fbc:geneProduct fbc:id="G_Rv3468c" fbc:label="Rv3468c" fbc:name="Rv3468c"/>
      <fbc:geneProduct fbc:id="G_Rv2713" fbc:label="Rv2713" fbc:name="Rv2713"/>
      <fbc:geneProduct fbc:id="G_Rv1201c" fbc:label="Rv1201c" fbc:name="Rv1201c"/>
      <fbc:geneProduct fbc:id="G_Rv1559" fbc:label="Rv1559" fbc:name="Rv1559"/>
      <fbc:geneProduct fbc:id="G_Rv3737" fbc:label="Rv3737" fbc:name="Rv3737"/>
      <fbc:geneProduct fbc:id="G_Rv2291" fbc:label="Rv2291" fbc:name="Rv2291"/>
      <fbc:geneProduct fbc:id="G_Rv0417" fbc:label="Rv0417" fbc:name="Rv0417"/>
      <fbc:geneProduct fbc:id="G_Rv1449c" fbc:label="Rv1449c" fbc:name="Rv1449c"/>
      <fbc:geneProduct fbc:id="G_Rv3314c" fbc:label="Rv3314c" fbc:name="Rv3314c"/>
      <fbc:geneProduct fbc:id="G_Rv2754c" fbc:label="Rv2754c" fbc:name="Rv2754c"/>
      <fbc:geneProduct fbc:id="G_Rv2764c" fbc:label="Rv2764c" fbc:name="Rv2764c"/>
      <fbc:geneProduct fbc:id="G_Rv2977c" fbc:label="Rv2977c" fbc:name="Rv2977c"/>
      <fbc:geneProduct fbc:id="G_Rv0414c" fbc:label="Rv0414c" fbc:name="Rv0414c"/>
      <fbc:geneProduct fbc:id="G_Rv1438" fbc:label="Rv1438" fbc:name="Rv1438"/>
      <fbc:geneProduct fbc:id="G_Rv3913" fbc:label="Rv3913" fbc:name="Rv3913"/>
      <fbc:geneProduct fbc:id="G_Rv2006" fbc:label="Rv2006" fbc:name="Rv2006"/>
      <fbc:geneProduct fbc:id="G_Rv3372" fbc:label="Rv3372" fbc:name="Rv3372"/>
      <fbc:geneProduct fbc:id="G_Rv3490" fbc:label="Rv3490" fbc:name="Rv3490"/>
      <fbc:geneProduct fbc:id="G_Rv0295c" fbc:label="Rv0295c" fbc:name="Rv0295c"/>
      <fbc:geneProduct fbc:id="G_Rv1373" fbc:label="Rv1373" fbc:name="Rv1373"/>
      <fbc:geneProduct fbc:id="G_Rv1613" fbc:label="Rv1613" fbc:name="Rv1613"/>
      <fbc:geneProduct fbc:id="G_Rv1612" fbc:label="Rv1612" fbc:name="Rv1612"/>
      <fbc:geneProduct fbc:id="G_Rv2158c" fbc:label="Rv2158c" fbc:name="Rv2158c"/>
      <fbc:geneProduct fbc:id="G_Rv1315" fbc:label="Rv1315" fbc:name="Rv1315"/>
      <fbc:geneProduct fbc:id="G_Rv2153c" fbc:label="Rv2153c" fbc:name="Rv2153c"/>
      <fbc:geneProduct fbc:id="G_Rv2155c" fbc:label="Rv2155c" fbc:name="Rv2155c"/>
      <fbc:geneProduct fbc:id="G_Rv2152c" fbc:label="Rv2152c" fbc:name="Rv2152c"/>
      <fbc:geneProduct fbc:id="G_Rv3818" fbc:label="Rv3818" fbc:name="Rv3818"/>
      <fbc:geneProduct fbc:id="G_Rv0482" fbc:label="Rv0482" fbc:name="Rv0482"/>
      <fbc:geneProduct fbc:id="G_Rv2361c" fbc:label="Rv2361c" fbc:name="Rv2361c"/>
      <fbc:geneProduct fbc:id="G_Rv0501" fbc:label="Rv0501" fbc:name="Rv0501"/>
      <fbc:geneProduct fbc:id="G_Rv0536" fbc:label="Rv0536" fbc:name="Rv0536"/>
      <fbc:geneProduct fbc:id="G_Rv3634c" fbc:label="Rv3634c" fbc:name="Rv3634c"/>
      <fbc:geneProduct fbc:id="G_Rv3809c" fbc:label="Rv3809c" fbc:name="Rv3809c"/>
      <fbc:geneProduct fbc:id="G_Rv0322" fbc:label="Rv0322" fbc:name="Rv0322"/>
      <fbc:geneProduct fbc:id="G_Rv2157c" fbc:label="Rv2157c" fbc:name="Rv2157c"/>
      <fbc:geneProduct fbc:id="G_Rv2678c" fbc:label="Rv2678c" fbc:name="Rv2678c"/>
      <fbc:geneProduct fbc:id="G_Rv3309c" fbc:label="Rv3309c" fbc:name="Rv3309c"/>
      <fbc:geneProduct fbc:id="G_Rv1848" fbc:label="Rv1848" fbc:name="Rv1848"/>
      <fbc:geneProduct fbc:id="G_Rv1849" fbc:label="Rv1849" fbc:name="Rv1849"/>
      <fbc:geneProduct fbc:id="G_Rv1850" fbc:label="Rv1850" fbc:name="Rv1850"/>
      <fbc:geneProduct fbc:id="G_Rv2883c" fbc:label="Rv2883c" fbc:name="Rv2883c"/>
      <fbc:geneProduct fbc:id="G_Rv0729" fbc:label="Rv0729" fbc:name="Rv0729"/>
      <fbc:geneProduct fbc:id="G_Rv3455c" fbc:label="Rv3455c" fbc:name="Rv3455c"/>
      <fbc:geneProduct fbc:id="G_Rv2793c" fbc:label="Rv2793c" fbc:name="Rv2793c"/>
      <fbc:geneProduct fbc:id="G_Rv3409c" fbc:label="Rv3409c" fbc:name="Rv3409c"/>
      <fbc:geneProduct fbc:id="G_Rv3518c" fbc:label="Rv3518c" fbc:name="Rv3518c"/>
      <fbc:geneProduct fbc:id="G_Rv3545" fbc:label="Rv3545" fbc:name="Rv3545"/>
      <fbc:geneProduct fbc:id="G_Rv1153" fbc:label="Rv1153" fbc:name="Rv1153"/>
      <fbc:geneProduct fbc:id="G_Rv3561" fbc:label="Rv3561" fbc:name="Rv3561"/>
      <fbc:geneProduct fbc:id="G_Rv3140" fbc:label="Rv3140" fbc:name="Rv3140"/>
      <fbc:geneProduct fbc:id="G_Rv1472" fbc:label="Rv1472" fbc:name="Rv1472"/>
      <fbc:geneProduct fbc:id="G_Rv3571" fbc:label="Rv3571" fbc:name="Rv3571"/>
      <fbc:geneProduct fbc:id="G_Rv3526" fbc:label="Rv3526" fbc:name="Rv3526"/>
      <fbc:geneProduct fbc:id="G_Rv3568" fbc:label="Rv3568" fbc:name="Rv3568"/>
      <fbc:geneProduct fbc:id="G_Rv3569c" fbc:label="Rv3569c" fbc:name="Rv3569c"/>
      <fbc:geneProduct fbc:id="G_Rv3536c" fbc:label="Rv3536c" fbc:name="Rv3536c"/>
    </fbc:listOfGeneProducts>
    <listOfReactions>
      <reaction fast="false" id="R_2AGPEAT160" reversible="false" name=" 2-acyl-glycerophospho-ethanolamine acyltransferase (n-C16:0)" fbc:upperFluxBound="cobra_default_ub" fbc:lowerFluxBound="cobra_0_bound">
        <listOfReactants>
          <speciesReference constant="true" species="M_2agpe160[c]" stoichiometry="1"/>
          <speciesReference constant="true" species="M_atp[c]" stoichiometry="1"/>
          <speciesReference constant="true" species="M_hdca[c]" stoichiometry="1"/>
        </listOfReactants>
        <listOfProducts>
          <speciesReference constant="true" species="M_amp[c]" stoichiometry="1"/>
          <speciesReference constant="true" species="M_pe160[c]" stoichiometry="1"/>
          <speciesReference constant="true" species="M_ppi[c]" stoichiometry="1"/>
        </listOfProducts>
      </reaction>
      <reaction fast="false" id="R_2AGPEAT180" reversible="false" name=" 2-acyl-glycerophospho-ethanolamine acyltransferase (n-C18:0)" fbc:upperFluxBound="cobra_default_ub" fbc:lowerFluxBound="cobra_0_bound">
        <listOfReactants>
          <speciesReference constant="true" species="M_2agpe180[c]" stoichiometry="1"/>
          <speciesReference constant="true" species="M_atp[c]" stoichiometry="1"/>
          <speciesReference constant="true" species="M_ocdca[c]" stoichiometry="1"/>
        </listOfReactants>
        <listOfProducts>
          <speciesReference constant="true" species="M_amp[c]" stoichiometry="1"/>
          <speciesReference constant="true" species="M_pe180[c]" stoichiometry="1"/>
          <speciesReference constant="true" species="M_ppi[c]" stoichiometry="1"/>
        </listOfProducts>
      </reaction>
      <reaction fast="false" id="R_4HTHRS" reversible="false" name=" 4-Hydroxy-L-threonine synthase" fbc:upperFluxBound="cobra_default_ub" fbc:lowerFluxBound="cobra_0_bound">
        <listOfReactants>
          <speciesReference constant="true" species="M_h2o[c]" stoichiometry="1"/>
          <speciesReference constant="true" species="M_phthr[c]" stoichiometry="1"/>
        </listOfReactants>
        <listOfProducts>
          <speciesReference constant="true" species="M_4hthr[c]" stoichiometry="1"/>
          <speciesReference constant="true" species="M_pi[c]" stoichiometry="1"/>
        </listOfProducts>
        <fbc:geneProductAssociation>
          <fbc:geneProductRef fbc:geneProduct="G_Rv1295"/>
        </fbc:geneProductAssociation>
      </reaction>
      <reaction fast="false" id="R_5DGLCNR" reversible="true" name=" 5-dehydro-D-gluconate reductase" fbc:upperFluxBound="cobra_default_ub" fbc:lowerFluxBound="cobra_default_lb">
        <listOfReactants>
          <speciesReference constant="true" species="M_5dglcn[c]" stoichiometry="1"/>
          <speciesReference constant="true" species="M_h[c]" stoichiometry="1"/>
          <speciesReference constant="true" species="M_nadph[c]" stoichiometry="1"/>
        </listOfReactants>
        <listOfProducts>
          <speciesReference constant="true" species="M_glcn[c]" stoichiometry="1"/>
          <speciesReference constant="true" species="M_nadp[c]" stoichiometry="1"/>
        </listOfProducts>
        <fbc:geneProductAssociation>
          <fbc:geneProductRef fbc:geneProduct="G_Rv2573"/>
        </fbc:geneProductAssociation>
      </reaction>
      <reaction fast="false" id="R_AACPS10" reversible="false" name="acyl-[acyl-carrier-protein] synthetase  (tuberculostearic acid)" fbc:upperFluxBound="cobra_default_ub" fbc:lowerFluxBound="cobra_0_bound">
        <listOfReactants>
          <speciesReference constant="true" species="M_ACP[c]" stoichiometry="1"/>
          <speciesReference constant="true" species="M_atp[c]" stoichiometry="1"/>
          <speciesReference constant="true" species="M_mocdca[c]" stoichiometry="1"/>
        </listOfReactants>
        <listOfProducts>
          <speciesReference constant="true" species="M_amp[c]" stoichiometry="1"/>
          <speciesReference constant="true" species="M_mstrACP[c]" stoichiometry="1"/>
          <speciesReference constant="true" species="M_ppi[c]" stoichiometry="1"/>
        </listOfProducts>
        <fbc:geneProductAssociation>
          <fbc:geneProductRef fbc:geneProduct="G_Rv3815c"/>
        </fbc:geneProductAssociation>
      </reaction>
      <reaction fast="false" id="R_AACPS11" reversible="false" name="acyl-[acyl-carrier-protein] synthetase" fbc:upperFluxBound="cobra_default_ub" fbc:lowerFluxBound="cobra_0_bound">
        <listOfReactants>
          <speciesReference constant="true" species="M_4hbz[c]" stoichiometry="1"/>
          <speciesReference constant="true" species="M_ACP[c]" stoichiometry="1"/>
          <speciesReference constant="true" species="M_atp[c]" stoichiometry="1"/>
        </listOfReactants>
        <listOfProducts>
          <speciesReference constant="true" species="M_4hbzACP[c]" stoichiometry="1"/>
          <speciesReference constant="true" species="M_amp[c]" stoichiometry="1"/>
          <speciesReference constant="true" species="M_ppi[c]" stoichiometry="1"/>
        </listOfProducts>
      </reaction>
      <reaction fast="false" id="R_AACPS3" reversible="false" name="acyl-[acyl-carrier-protein] synthetase  (n-C16:0)" fbc:upperFluxBound="cobra_default_ub" fbc:lowerFluxBound="cobra_0_bound">
        <listOfReactants>
          <speciesReference constant="true" species="M_ACP[c]" stoichiometry="1"/>
          <speciesReference constant="true" species="M_atp[c]" stoichiometry="1"/>
          <speciesReference constant="true" species="M_hdca[c]" stoichiometry="1"/>
        </listOfReactants>
        <listOfProducts>
          <speciesReference constant="true" species="M_amp[c]" stoichiometry="1"/>
          <speciesReference constant="true" species="M_palmACP[c]" stoichiometry="1"/>
          <speciesReference constant="true" species="M_ppi[c]" stoichiometry="1"/>
        </listOfProducts>
      </reaction>
      <reaction fast="false" id="R_ABTA" reversible="false" name=" 4-aminobutyrate transaminase" fbc:upperFluxBound="cobra_default_ub" fbc:lowerFluxBound="cobra_0_bound">
        <listOfReactants>
          <speciesReference constant="true" species="M_4abut[c]" stoichiometry="1"/>
          <speciesReference constant="true" species="M_akg[c]" stoichiometry="1"/>
        </listOfReactants>
        <listOfProducts>
          <speciesReference constant="true" species="M_glu-L[c]" stoichiometry="1"/>
          <speciesReference constant="true" species="M_sucsal[c]" stoichiometry="1"/>
        </listOfProducts>
        <fbc:geneProductAssociation>
          <fbc:or>
            <fbc:geneProductRef fbc:geneProduct="G_Rv3290c"/>
            <fbc:geneProductRef fbc:geneProduct="G_Rv2589"/>
          </fbc:or>
        </fbc:geneProductAssociation>
      </reaction>
      <reaction fast="false" id="R_ACACCT" reversible="false" name="acetyl-CoA:acetoacetyl-CoA transferase" fbc:upperFluxBound="cobra_default_ub" fbc:lowerFluxBound="cobra_0_bound">
        <listOfReactants>
          <speciesReference constant="true" species="M_acac[c]" stoichiometry="1"/>
          <speciesReference constant="true" species="M_accoa[c]" stoichiometry="1"/>
        </listOfReactants>
        <listOfProducts>
          <speciesReference constant="true" species="M_aacoa[c]" stoichiometry="1"/>
          <speciesReference constant="true" species="M_ac[c]" stoichiometry="1"/>
        </listOfProducts>
      </reaction>
      <reaction fast="false" id="R_ACACT1r" reversible="true" name="acetyl-CoA C-acetyltransferase" fbc:upperFluxBound="cobra_default_ub" fbc:lowerFluxBound="cobra_default_lb">
        <listOfReactants>
          <speciesReference constant="true" species="M_accoa[c]" stoichiometry="2"/>
        </listOfReactants>
        <listOfProducts>
          <speciesReference constant="true" species="M_aacoa[c]" stoichiometry="1"/>
          <speciesReference constant="true" species="M_coa[c]" stoichiometry="1"/>
        </listOfProducts>
        <fbc:geneProductAssociation>
          <fbc:geneProductRef fbc:geneProduct="G_Rv1323"/>
        </fbc:geneProductAssociation>
      </reaction>
      <reaction fast="false" id="R_ACALDi" reversible="false" name="acetaldehyde dehydrogenase (acetylating)" fbc:upperFluxBound="cobra_default_ub" fbc:lowerFluxBound="cobra_0_bound">
        <listOfReactants>
          <speciesReference constant="true" species="M_acald[c]" stoichiometry="1"/>
          <speciesReference constant="true" species="M_coa[c]" stoichiometry="1"/>
          <speciesReference constant="true" species="M_nad[c]" stoichiometry="1"/>
        </listOfReactants>
        <listOfProducts>
          <speciesReference constant="true" species="M_accoa[c]" stoichiometry="1"/>
          <speciesReference constant="true" species="M_h[c]" stoichiometry="1"/>
          <speciesReference constant="true" species="M_nadh[c]" stoichiometry="1"/>
        </listOfProducts>
        <fbc:geneProductAssociation>
          <fbc:geneProductRef fbc:geneProduct="G_Rv3535c"/>
        </fbc:geneProductAssociation>
      </reaction>
      <reaction fast="false" id="R_ACBIPGT" reversible="false" name="Adenosyl cobinamide phosphate guanyltransferase" fbc:upperFluxBound="cobra_default_ub" fbc:lowerFluxBound="cobra_0_bound">
        <listOfReactants>
          <speciesReference constant="true" species="M_adocbip[c]" stoichiometry="1"/>
          <speciesReference constant="true" species="M_gtp[c]" stoichiometry="1"/>
          <speciesReference constant="true" species="M_h[c]" stoichiometry="1"/>
        </listOfReactants>
        <listOfProducts>
          <speciesReference constant="true" species="M_agdpcbi[c]" stoichiometry="1"/>
          <speciesReference constant="true" species="M_ppi[c]" stoichiometry="1"/>
        </listOfProducts>
        <fbc:geneProductAssociation>
          <fbc:geneProductRef fbc:geneProduct="G_Rv0254c"/>
        </fbc:geneProductAssociation>
      </reaction>
      <reaction fast="false" id="R_ACCC" reversible="false" name="Acyl-CoA Carboxylase" fbc:upperFluxBound="cobra_default_ub" fbc:lowerFluxBound="cobra_0_bound">
        <listOfReactants>
          <speciesReference constant="true" species="M_co2[c]" stoichiometry="1"/>
          <speciesReference constant="true" species="M_hexccoa[c]" stoichiometry="1"/>
        </listOfReactants>
        <listOfProducts>
          <speciesReference constant="true" species="M_chexccoa[c]" stoichiometry="1"/>
          <speciesReference constant="true" species="M_h2o[c]" stoichiometry="1"/>
        </listOfProducts>
        <fbc:geneProductAssociation>
          <fbc:geneProductRef fbc:geneProduct="G_Rv3280"/>
        </fbc:geneProductAssociation>
      </reaction>
      <reaction fast="false" id="R_ACCOACr" reversible="true" name="acetyl-CoA carboxylase, reversible reaction" fbc:upperFluxBound="cobra_default_ub" fbc:lowerFluxBound="cobra_default_lb">
        <listOfReactants>
          <speciesReference constant="true" species="M_accoa[c]" stoichiometry="1"/>
          <speciesReference constant="true" species="M_atp[c]" stoichiometry="1"/>
          <speciesReference constant="true" species="M_hco3[c]" stoichiometry="1"/>
        </listOfReactants>
        <listOfProducts>
          <speciesReference constant="true" species="M_adp[c]" stoichiometry="1"/>
          <speciesReference constant="true" species="M_h[c]" stoichiometry="1"/>
          <speciesReference constant="true" species="M_malcoa[c]" stoichiometry="1"/>
          <speciesReference constant="true" species="M_pi[c]" stoichiometry="1"/>
        </listOfProducts>
        <fbc:geneProductAssociation>
          <fbc:or>
            <fbc:and>
              <fbc:geneProductRef fbc:geneProduct="G_Rv3280"/>
              <fbc:geneProductRef fbc:geneProduct="G_Rv0904c"/>
            </fbc:and>
            <fbc:and>
              <fbc:geneProductRef fbc:geneProduct="G_Rv3280"/>
              <fbc:geneProductRef fbc:geneProduct="G_Rv3281"/>
            </fbc:and>
          </fbc:or>
        </fbc:geneProductAssociation>
      </reaction>
      <reaction fast="false" id="R_ACChex" reversible="false" name="Hexanoic Acid CoA Ligase" fbc:upperFluxBound="cobra_default_ub" fbc:lowerFluxBound="cobra_0_bound">
        <listOfReactants>
          <speciesReference constant="true" species="M_coa[c]" stoichiometry="1"/>
          <speciesReference constant="true" species="M_h[c]" stoichiometry="1"/>
          <speciesReference constant="true" species="M_hexc[c]" stoichiometry="1"/>
        </listOfReactants>
        <listOfProducts>
          <speciesReference constant="true" species="M_h2o[c]" stoichiometry="1"/>
          <speciesReference constant="true" species="M_hexccoa[c]" stoichiometry="1"/>
        </listOfProducts>
        <fbc:geneProductAssociation>
          <fbc:geneProductRef fbc:geneProduct="G_Rv3280"/>
        </fbc:geneProductAssociation>
      </reaction>
      <reaction fast="false" id="R_ACGAMPM" reversible="true" name="phosphoacetylglucosamine mutase" fbc:upperFluxBound="cobra_default_ub" fbc:lowerFluxBound="cobra_default_lb">
        <listOfReactants>
          <speciesReference constant="true" species="M_acgam6p[c]" stoichiometry="1"/>
        </listOfReactants>
        <listOfProducts>
          <speciesReference constant="true" species="M_acgam1p[c]" stoichiometry="1"/>
        </listOfProducts>
        <fbc:geneProductAssociation>
          <fbc:geneProductRef fbc:geneProduct="G_Rv3441c"/>
        </fbc:geneProductAssociation>
      </reaction>
      <reaction fast="false" id="R_ACGAMT" reversible="false" name="UDP-N-acetylglucosamine:undecaprenylphosphate N-acetylglucosamine -1-phosphate transferase" fbc:upperFluxBound="cobra_default_ub" fbc:lowerFluxBound="cobra_0_bound">
        <listOfReactants>
          <speciesReference constant="true" species="M_uacgam[c]" stoichiometry="1"/>
          <speciesReference constant="true" species="M_udcpp[c]" stoichiometry="1"/>
        </listOfReactants>
        <listOfProducts>
          <speciesReference constant="true" species="M_ump[c]" stoichiometry="1"/>
          <speciesReference constant="true" species="M_unaga[c]" stoichiometry="1"/>
        </listOfProducts>
        <fbc:geneProductAssociation>
          <fbc:geneProductRef fbc:geneProduct="G_Rv1302"/>
        </fbc:geneProductAssociation>
      </reaction>
      <reaction fast="false" id="R_ACGK" reversible="false" name="acetylglutamate kinase" fbc:upperFluxBound="cobra_default_ub" fbc:lowerFluxBound="cobra_0_bound">
        <listOfReactants>
          <speciesReference constant="true" species="M_acglu[c]" stoichiometry="1"/>
          <speciesReference constant="true" species="M_atp[c]" stoichiometry="1"/>
        </listOfReactants>
        <listOfProducts>
          <speciesReference constant="true" species="M_acg5p[c]" stoichiometry="1"/>
          <speciesReference constant="true" species="M_adp[c]" stoichiometry="1"/>
        </listOfProducts>
        <fbc:geneProductAssociation>
          <fbc:geneProductRef fbc:geneProduct="G_Rv1654"/>
        </fbc:geneProductAssociation>
      </reaction>
      <reaction fast="false" id="R_ACGS" reversible="false" name="N-acetylglutamate synthase" fbc:upperFluxBound="cobra_default_ub" fbc:lowerFluxBound="cobra_0_bound">
        <listOfReactants>
          <speciesReference constant="true" species="M_accoa[c]" stoichiometry="1"/>
          <speciesReference constant="true" species="M_glu-L[c]" stoichiometry="1"/>
        </listOfReactants>
        <listOfProducts>
          <speciesReference constant="true" species="M_acglu[c]" stoichiometry="1"/>
          <speciesReference constant="true" species="M_coa[c]" stoichiometry="1"/>
          <speciesReference constant="true" species="M_h[c]" stoichiometry="1"/>
        </listOfProducts>
        <fbc:geneProductAssociation>
          <fbc:geneProductRef fbc:geneProduct="G_Rv1653"/>
        </fbc:geneProductAssociation>
      </reaction>
      <reaction fast="false" id="R_ACHBS" reversible="false" name=" 2-aceto-2-hydroxybutanoate synthase" fbc:upperFluxBound="cobra_default_ub" fbc:lowerFluxBound="cobra_0_bound">
        <listOfReactants>
          <speciesReference constant="true" species="M_2obut[c]" stoichiometry="1"/>
          <speciesReference constant="true" species="M_h[c]" stoichiometry="1"/>
          <speciesReference constant="true" species="M_pyr[c]" stoichiometry="1"/>
        </listOfReactants>
        <listOfProducts>
          <speciesReference constant="true" species="M_2ahbut[c]" stoichiometry="1"/>
          <speciesReference constant="true" species="M_co2[c]" stoichiometry="1"/>
        </listOfProducts>
      </reaction>
      <reaction fast="false" id="R_ACKr" reversible="true" name="acetate kinase" fbc:upperFluxBound="cobra_default_ub" fbc:lowerFluxBound="cobra_default_lb">
        <listOfReactants>
          <speciesReference constant="true" species="M_ac[c]" stoichiometry="1"/>
          <speciesReference constant="true" species="M_atp[c]" stoichiometry="1"/>
        </listOfReactants>
        <listOfProducts>
          <speciesReference constant="true" species="M_actp[c]" stoichiometry="1"/>
          <speciesReference constant="true" species="M_adp[c]" stoichiometry="1"/>
        </listOfProducts>
        <fbc:geneProductAssociation>
          <fbc:geneProductRef fbc:geneProduct="G_Rv0409"/>
        </fbc:geneProductAssociation>
      </reaction>
      <reaction fast="false" id="R_ACLS" reversible="false" name="acetolactate synthase" fbc:upperFluxBound="cobra_default_ub" fbc:lowerFluxBound="cobra_0_bound">
        <listOfReactants>
          <speciesReference constant="true" species="M_h[c]" stoichiometry="1"/>
          <speciesReference constant="true" species="M_pyr[c]" stoichiometry="2"/>
        </listOfReactants>
        <listOfProducts>
          <speciesReference constant="true" species="M_alac-S[c]" stoichiometry="1"/>
          <speciesReference constant="true" species="M_co2[c]" stoichiometry="1"/>
        </listOfProducts>
        <fbc:geneProductAssociation>
          <fbc:or>
            <fbc:and>
              <fbc:geneProductRef fbc:geneProduct="G_Rv3002c"/>
              <fbc:geneProductRef fbc:geneProduct="G_Rv3509c"/>
            </fbc:and>
            <fbc:and>
              <fbc:geneProductRef fbc:geneProduct="G_Rv3002c"/>
              <fbc:geneProductRef fbc:geneProduct="G_Rv3509c"/>
            </fbc:and>
            <fbc:and>
              <fbc:geneProductRef fbc:geneProduct="G_Rv3470c"/>
              <fbc:geneProductRef fbc:geneProduct="G_Rv3002c"/>
            </fbc:and>
            <fbc:and>
              <fbc:geneProductRef fbc:geneProduct="G_Rv3002c"/>
              <fbc:geneProductRef fbc:geneProduct="G_Rv3003c"/>
            </fbc:and>
            <fbc:and>
              <fbc:geneProductRef fbc:geneProduct="G_Rv1820"/>
              <fbc:geneProductRef fbc:geneProduct="G_Rv3002c"/>
            </fbc:and>
          </fbc:or>
        </fbc:geneProductAssociation>
      </reaction>
      <reaction fast="false" id="R_ACODA" reversible="false" name="acetylornithine deacetylase" fbc:upperFluxBound="cobra_default_ub" fbc:lowerFluxBound="cobra_0_bound">
        <listOfReactants>
          <speciesReference constant="true" species="M_acorn[c]" stoichiometry="1"/>
          <speciesReference constant="true" species="M_h2o[c]" stoichiometry="1"/>
        </listOfReactants>
        <listOfProducts>
          <speciesReference constant="true" species="M_ac[c]" stoichiometry="1"/>
          <speciesReference constant="true" species="M_orn[c]" stoichiometry="1"/>
        </listOfProducts>
      </reaction>
      <reaction fast="false" id="R_ACONT" reversible="true" name="aconitase" fbc:upperFluxBound="cobra_default_ub" fbc:lowerFluxBound="cobra_default_lb">
        <listOfReactants>
          <speciesReference constant="true" species="M_cit[c]" stoichiometry="1"/>
        </listOfReactants>
        <listOfProducts>
          <speciesReference constant="true" species="M_icit[c]" stoichiometry="1"/>
        </listOfProducts>
        <fbc:geneProductAssociation>
          <fbc:geneProductRef fbc:geneProduct="G_Rv1475c"/>
        </fbc:geneProductAssociation>
      </reaction>
      <reaction fast="false" id="R_ACOTA" reversible="true" name="acetylornithine transaminase" fbc:upperFluxBound="cobra_default_ub" fbc:lowerFluxBound="cobra_default_lb">
        <listOfReactants>
          <speciesReference constant="true" species="M_acorn[c]" stoichiometry="1"/>
          <speciesReference constant="true" species="M_akg[c]" stoichiometry="1"/>
        </listOfReactants>
        <listOfProducts>
          <speciesReference constant="true" species="M_acg5sa[c]" stoichiometry="1"/>
          <speciesReference constant="true" species="M_glu-L[c]" stoichiometry="1"/>
        </listOfProducts>
        <fbc:geneProductAssociation>
          <fbc:geneProductRef fbc:geneProduct="G_Rv1655"/>
        </fbc:geneProductAssociation>
      </reaction>
      <reaction fast="false" id="R_ACP1_FMN" reversible="false" name="acid phosphatase (FMN)" fbc:upperFluxBound="cobra_default_ub" fbc:lowerFluxBound="cobra_0_bound">
        <listOfReactants>
          <speciesReference constant="true" species="M_fmn[c]" stoichiometry="1"/>
          <speciesReference constant="true" species="M_h2o[c]" stoichiometry="1"/>
        </listOfReactants>
        <listOfProducts>
          <speciesReference constant="true" species="M_pi[c]" stoichiometry="1"/>
          <speciesReference constant="true" species="M_ribflv[c]" stoichiometry="1"/>
        </listOfProducts>
        <fbc:geneProductAssociation>
          <fbc:geneProductRef fbc:geneProduct="G_Rv3310"/>
        </fbc:geneProductAssociation>
      </reaction>
      <reaction fast="false" id="R_ACPS1" reversible="false" name="acyl-carrier protein synthase" fbc:upperFluxBound="cobra_default_ub" fbc:lowerFluxBound="cobra_0_bound">
        <listOfReactants>
          <speciesReference constant="true" species="M_apoACP[c]" stoichiometry="1"/>
          <speciesReference constant="true" species="M_coa[c]" stoichiometry="1"/>
        </listOfReactants>
        <listOfProducts>
          <speciesReference constant="true" species="M_ACP[c]" stoichiometry="1"/>
          <speciesReference constant="true" species="M_h[c]" stoichiometry="1"/>
          <speciesReference constant="true" species="M_pap[c]" stoichiometry="1"/>
        </listOfProducts>
        <fbc:geneProductAssociation>
          <fbc:geneProductRef fbc:geneProduct="G_Rv2523c"/>
        </fbc:geneProductAssociation>
      </reaction>
      <reaction fast="false" id="R_ACS" reversible="false" name="acetyl-CoA synthetase" fbc:upperFluxBound="cobra_default_ub" fbc:lowerFluxBound="cobra_0_bound">
        <listOfReactants>
          <speciesReference constant="true" species="M_ac[c]" stoichiometry="1"/>
          <speciesReference constant="true" species="M_atp[c]" stoichiometry="1"/>
          <speciesReference constant="true" species="M_coa[c]" stoichiometry="1"/>
        </listOfReactants>
        <listOfProducts>
          <speciesReference constant="true" species="M_accoa[c]" stoichiometry="1"/>
          <speciesReference constant="true" species="M_amp[c]" stoichiometry="1"/>
          <speciesReference constant="true" species="M_ppi[c]" stoichiometry="1"/>
        </listOfProducts>
        <fbc:geneProductAssociation>
          <fbc:geneProductRef fbc:geneProduct="G_Rv3667"/>
        </fbc:geneProductAssociation>
      </reaction>
      <reaction fast="false" id="R_ACS2" reversible="false" name="acetyl-CoA synthase (propionate)" fbc:upperFluxBound="cobra_default_ub" fbc:lowerFluxBound="cobra_0_bound">
        <listOfReactants>
          <speciesReference constant="true" species="M_atp[c]" stoichiometry="1"/>
          <speciesReference constant="true" species="M_coa[c]" stoichiometry="1"/>
          <speciesReference constant="true" species="M_ppa[c]" stoichiometry="1"/>
        </listOfReactants>
        <listOfProducts>
          <speciesReference constant="true" species="M_amp[c]" stoichiometry="1"/>
          <speciesReference constant="true" species="M_ppcoa[c]" stoichiometry="1"/>
          <speciesReference constant="true" species="M_ppi[c]" stoichiometry="1"/>
        </listOfProducts>
        <fbc:geneProductAssociation>
          <fbc:geneProductRef fbc:geneProduct="G_Rv3667"/>
        </fbc:geneProductAssociation>
      </reaction>
      <reaction fast="false" id="R_ACYSBMNt" reversible="true" name="acysbmn transport (mtb)" fbc:upperFluxBound="cobra_default_ub" fbc:lowerFluxBound="cobra_default_lb">
        <listOfReactants>
          <speciesReference constant="true" species="M_acysbmn[c]" stoichiometry="1"/>
        </listOfReactants>
        <listOfProducts>
          <speciesReference constant="true" species="M_acysbmn[e]" stoichiometry="1"/>
        </listOfProducts>
      </reaction>
      <reaction fast="false" id="R_ADA" reversible="false" name="Adenosine deaminase" fbc:upperFluxBound="cobra_default_ub" fbc:lowerFluxBound="cobra_0_bound">
        <listOfReactants>
          <speciesReference constant="true" species="M_adn[c]" stoichiometry="1"/>
          <speciesReference constant="true" species="M_h2o[c]" stoichiometry="1"/>
          <speciesReference constant="true" species="M_h[c]" stoichiometry="1"/>
        </listOfReactants>
        <listOfProducts>
          <speciesReference constant="true" species="M_ins[c]" stoichiometry="1"/>
          <speciesReference constant="true" species="M_nh4[c]" stoichiometry="1"/>
        </listOfProducts>
        <fbc:geneProductAssociation>
          <fbc:geneProductRef fbc:geneProduct="G_Rv3313c"/>
        </fbc:geneProductAssociation>
      </reaction>
      <reaction fast="false" id="R_ADCL" reversible="false" name=" 4-aminobenzoate synthase" fbc:upperFluxBound="cobra_default_ub" fbc:lowerFluxBound="cobra_0_bound">
        <listOfReactants>
          <speciesReference constant="true" species="M_4adcho[c]" stoichiometry="1"/>
        </listOfReactants>
        <listOfProducts>
          <speciesReference constant="true" species="M_4abz[c]" stoichiometry="1"/>
          <speciesReference constant="true" species="M_h[c]" stoichiometry="1"/>
          <speciesReference constant="true" species="M_pyr[c]" stoichiometry="1"/>
        </listOfProducts>
        <fbc:geneProductAssociation>
          <fbc:geneProductRef fbc:geneProduct="G_Rv0812"/>
        </fbc:geneProductAssociation>
      </reaction>
      <reaction fast="false" id="R_ADCPS1" reversible="false" name="adenosylcobinamide-phosphate synthase" fbc:upperFluxBound="cobra_default_ub" fbc:lowerFluxBound="cobra_0_bound">
        <listOfReactants>
          <speciesReference constant="true" species="M_adcobhex[c]" stoichiometry="1"/>
          <speciesReference constant="true" species="M_appl[c]" stoichiometry="1"/>
          <speciesReference constant="true" species="M_atp[c]" stoichiometry="1"/>
        </listOfReactants>
        <listOfProducts>
          <speciesReference constant="true" species="M_adocbi[c]" stoichiometry="1"/>
          <speciesReference constant="true" species="M_adp[c]" stoichiometry="1"/>
          <speciesReference constant="true" species="M_h[c]" stoichiometry="1"/>
          <speciesReference constant="true" species="M_pi[c]" stoichiometry="1"/>
        </listOfProducts>
        <fbc:geneProductAssociation>
          <fbc:geneProductRef fbc:geneProduct="G_Rv2236c"/>
        </fbc:geneProductAssociation>
      </reaction>
      <reaction fast="false" id="R_ADCPS2" reversible="false" name="adenosylcobinamide-phosphate synthase" fbc:upperFluxBound="cobra_default_ub" fbc:lowerFluxBound="cobra_0_bound">
        <listOfReactants>
          <speciesReference constant="true" species="M_adcobhex[c]" stoichiometry="1"/>
          <speciesReference constant="true" species="M_applp[c]" stoichiometry="1"/>
          <speciesReference constant="true" species="M_atp[c]" stoichiometry="1"/>
        </listOfReactants>
        <listOfProducts>
          <speciesReference constant="true" species="M_adocbip[c]" stoichiometry="1"/>
          <speciesReference constant="true" species="M_adp[c]" stoichiometry="1"/>
          <speciesReference constant="true" species="M_h[c]" stoichiometry="1"/>
          <speciesReference constant="true" species="M_pi[c]" stoichiometry="1"/>
        </listOfProducts>
        <fbc:geneProductAssociation>
          <fbc:or>
            <fbc:geneProductRef fbc:geneProduct="G_Rv0254c"/>
            <fbc:geneProductRef fbc:geneProduct="G_Rv2236c"/>
          </fbc:or>
        </fbc:geneProductAssociation>
      </reaction>
      <reaction fast="false" id="R_ADCS" reversible="false" name=" 4-amino-4-deoxychorismate synthase" fbc:upperFluxBound="cobra_default_ub" fbc:lowerFluxBound="cobra_0_bound">
        <listOfReactants>
          <speciesReference constant="true" species="M_chor[c]" stoichiometry="1"/>
          <speciesReference constant="true" species="M_gln-L[c]" stoichiometry="1"/>
        </listOfReactants>
        <listOfProducts>
          <speciesReference constant="true" species="M_4adcho[c]" stoichiometry="1"/>
          <speciesReference constant="true" species="M_glu-L[c]" stoichiometry="1"/>
        </listOfProducts>
        <fbc:geneProductAssociation>
          <fbc:and>
            <fbc:geneProductRef fbc:geneProduct="G_Rv0013"/>
            <fbc:geneProductRef fbc:geneProduct="G_Rv1005c"/>
          </fbc:and>
        </fbc:geneProductAssociation>
      </reaction>
      <reaction fast="false" id="R_ADCYRS" reversible="false" name="adenosylcobyric acid synthase (glutamine-hydrolysing)" fbc:upperFluxBound="cobra_default_ub" fbc:lowerFluxBound="cobra_0_bound">
        <listOfReactants>
          <speciesReference constant="true" species="M_adcobdam[c]" stoichiometry="1"/>
          <speciesReference constant="true" species="M_atp[c]" stoichiometry="4"/>
          <speciesReference constant="true" species="M_gln-L[c]" stoichiometry="4"/>
          <speciesReference constant="true" species="M_h2o[c]" stoichiometry="4"/>
        </listOfReactants>
        <listOfProducts>
          <speciesReference constant="true" species="M_adcobhex[c]" stoichiometry="1"/>
          <speciesReference constant="true" species="M_adp[c]" stoichiometry="4"/>
          <speciesReference constant="true" species="M_glu-L[c]" stoichiometry="4"/>
          <speciesReference constant="true" species="M_h[c]" stoichiometry="4"/>
          <speciesReference constant="true" species="M_pi[c]" stoichiometry="4"/>
        </listOfProducts>
        <fbc:geneProductAssociation>
          <fbc:or>
            <fbc:geneProductRef fbc:geneProduct="G_Rv2848c"/>
            <fbc:and>
              <fbc:geneProductRef fbc:geneProduct="G_Rv0255c"/>
              <fbc:geneProductRef fbc:geneProduct="G_Rv3713"/>
            </fbc:and>
          </fbc:or>
        </fbc:geneProductAssociation>
      </reaction>
      <reaction fast="false" id="R_ADK1" reversible="true" name="adenylate kinase" fbc:upperFluxBound="cobra_default_ub" fbc:lowerFluxBound="cobra_default_lb">
        <listOfReactants>
          <speciesReference constant="true" species="M_amp[c]" stoichiometry="1"/>
          <speciesReference constant="true" species="M_atp[c]" stoichiometry="1"/>
        </listOfReactants>
        <listOfProducts>
          <speciesReference constant="true" species="M_adp[c]" stoichiometry="2"/>
        </listOfProducts>
        <fbc:geneProductAssociation>
          <fbc:geneProductRef fbc:geneProduct="G_Rv0733"/>
        </fbc:geneProductAssociation>
      </reaction>
      <reaction fast="false" id="R_ADK2" reversible="true" name="adenylate kinase (Inorganic triphosphate)" fbc:upperFluxBound="cobra_default_ub" fbc:lowerFluxBound="cobra_default_lb">
        <listOfReactants>
          <speciesReference constant="true" species="M_amp[c]" stoichiometry="1"/>
          <speciesReference constant="true" species="M_pppi[c]" stoichiometry="1"/>
        </listOfReactants>
        <listOfProducts>
          <speciesReference constant="true" species="M_adp[c]" stoichiometry="1"/>
          <speciesReference constant="true" species="M_ppi[c]" stoichiometry="1"/>
        </listOfProducts>
        <fbc:geneProductAssociation>
          <fbc:geneProductRef fbc:geneProduct="G_Rv0733"/>
        </fbc:geneProductAssociation>
      </reaction>
      <reaction fast="false" id="R_ADK3" reversible="true" name="adentylate kinase (GTP)" fbc:upperFluxBound="cobra_default_ub" fbc:lowerFluxBound="cobra_default_lb">
        <listOfReactants>
          <speciesReference constant="true" species="M_amp[c]" stoichiometry="1"/>
          <speciesReference constant="true" species="M_gtp[c]" stoichiometry="1"/>
        </listOfReactants>
        <listOfProducts>
          <speciesReference constant="true" species="M_adp[c]" stoichiometry="1"/>
          <speciesReference constant="true" species="M_gdp[c]" stoichiometry="1"/>
        </listOfProducts>
        <fbc:geneProductAssociation>
          <fbc:geneProductRef fbc:geneProduct="G_Rv0733"/>
        </fbc:geneProductAssociation>
      </reaction>
      <reaction fast="false" id="R_ADK4" reversible="true" name="adentylate kinase (ITP)" fbc:upperFluxBound="cobra_default_ub" fbc:lowerFluxBound="cobra_default_lb">
        <listOfReactants>
          <speciesReference constant="true" species="M_amp[c]" stoichiometry="1"/>
          <speciesReference constant="true" species="M_itp[c]" stoichiometry="1"/>
        </listOfReactants>
        <listOfProducts>
          <speciesReference constant="true" species="M_adp[c]" stoichiometry="1"/>
          <speciesReference constant="true" species="M_idp[c]" stoichiometry="1"/>
        </listOfProducts>
        <fbc:geneProductAssociation>
          <fbc:geneProductRef fbc:geneProduct="G_Rv0733"/>
        </fbc:geneProductAssociation>
      </reaction>
      <reaction fast="false" id="R_ADMDCr" reversible="true" name="Adenosylmethionine decarboxylase" fbc:upperFluxBound="cobra_default_ub" fbc:lowerFluxBound="cobra_default_lb">
        <listOfReactants>
          <speciesReference constant="true" species="M_amet[c]" stoichiometry="1"/>
          <speciesReference constant="true" species="M_h[c]" stoichiometry="1"/>
        </listOfReactants>
        <listOfProducts>
          <speciesReference constant="true" species="M_ametam[c]" stoichiometry="1"/>
          <speciesReference constant="true" species="M_co2[c]" stoichiometry="1"/>
        </listOfProducts>
      </reaction>
      <reaction fast="false" id="R_ADNCYC" reversible="false" name="adenylate cyclase" fbc:upperFluxBound="cobra_default_ub" fbc:lowerFluxBound="cobra_0_bound">
        <listOfReactants>
          <speciesReference constant="true" species="M_atp[c]" stoichiometry="1"/>
        </listOfReactants>
        <listOfProducts>
          <speciesReference constant="true" species="M_camp[c]" stoichiometry="1"/>
          <speciesReference constant="true" species="M_ppi[c]" stoichiometry="1"/>
        </listOfProducts>
        <fbc:geneProductAssociation>
          <fbc:or>
            <fbc:or>
              <fbc:geneProductRef fbc:geneProduct="G_Rv1264"/>
              <fbc:and>
                <fbc:geneProductRef fbc:geneProduct="G_Rv1320c"/>
                <fbc:geneProductRef fbc:geneProduct="G_Rv1319c"/>
                <fbc:geneProductRef fbc:geneProduct="G_Rv1318c"/>
              </fbc:and>
              <fbc:geneProductRef fbc:geneProduct="G_Rv1647"/>
              <fbc:geneProductRef fbc:geneProduct="G_Rv1625c"/>
            </fbc:or>
            <fbc:geneProductRef fbc:geneProduct="G_Rv2435c"/>
          </fbc:or>
        </fbc:geneProductAssociation>
      </reaction>
      <reaction fast="false" id="R_ADNK1" reversible="false" name="adenosine kinase" fbc:upperFluxBound="cobra_default_ub" fbc:lowerFluxBound="cobra_0_bound">
        <listOfReactants>
          <speciesReference constant="true" species="M_adn[c]" stoichiometry="1"/>
          <speciesReference constant="true" species="M_atp[c]" stoichiometry="1"/>
        </listOfReactants>
        <listOfProducts>
          <speciesReference constant="true" species="M_adp[c]" stoichiometry="1"/>
          <speciesReference constant="true" species="M_amp[c]" stoichiometry="1"/>
          <speciesReference constant="true" species="M_h[c]" stoichiometry="1"/>
        </listOfProducts>
        <fbc:geneProductAssociation>
          <fbc:geneProductRef fbc:geneProduct="G_Rv2202c"/>
        </fbc:geneProductAssociation>
      </reaction>
      <reaction fast="false" id="R_ADNK3" reversible="false" name="adenosine kinase" fbc:upperFluxBound="cobra_default_ub" fbc:lowerFluxBound="cobra_0_bound">
        <listOfReactants>
          <speciesReference constant="true" species="M_adn[c]" stoichiometry="1"/>
          <speciesReference constant="true" species="M_gtp[c]" stoichiometry="1"/>
        </listOfReactants>
        <listOfProducts>
          <speciesReference constant="true" species="M_amp[c]" stoichiometry="1"/>
          <speciesReference constant="true" species="M_gdp[c]" stoichiometry="1"/>
          <speciesReference constant="true" species="M_h[c]" stoichiometry="1"/>
        </listOfProducts>
        <fbc:geneProductAssociation>
          <fbc:geneProductRef fbc:geneProduct="G_Rv2202c"/>
        </fbc:geneProductAssociation>
      </reaction>
      <reaction fast="false" id="R_ADNK4" reversible="false" name="adenosine kinase" fbc:upperFluxBound="cobra_default_ub" fbc:lowerFluxBound="cobra_0_bound">
        <listOfReactants>
          <speciesReference constant="true" species="M_adn[c]" stoichiometry="1"/>
          <speciesReference constant="true" species="M_dgtp[c]" stoichiometry="1"/>
        </listOfReactants>
        <listOfProducts>
          <speciesReference constant="true" species="M_amp[c]" stoichiometry="1"/>
          <speciesReference constant="true" species="M_dgdp[c]" stoichiometry="1"/>
          <speciesReference constant="true" species="M_h[c]" stoichiometry="1"/>
        </listOfProducts>
        <fbc:geneProductAssociation>
          <fbc:geneProductRef fbc:geneProduct="G_Rv2202c"/>
        </fbc:geneProductAssociation>
      </reaction>
      <reaction fast="false" id="R_ADOCBIK" reversible="false" name="Adenosyl cobinamide kinase" fbc:upperFluxBound="cobra_default_ub" fbc:lowerFluxBound="cobra_0_bound">
        <listOfReactants>
          <speciesReference constant="true" species="M_adocbi[c]" stoichiometry="1"/>
          <speciesReference constant="true" species="M_atp[c]" stoichiometry="1"/>
        </listOfReactants>
        <listOfProducts>
          <speciesReference constant="true" species="M_adocbip[c]" stoichiometry="1"/>
          <speciesReference constant="true" species="M_adp[c]" stoichiometry="1"/>
          <speciesReference constant="true" species="M_h[c]" stoichiometry="1"/>
        </listOfProducts>
        <fbc:geneProductAssociation>
          <fbc:geneProductRef fbc:geneProduct="G_Rv0254c"/>
        </fbc:geneProductAssociation>
      </reaction>
      <reaction fast="false" id="R_ADOCBLS" reversible="false" name="Adenosylcobalamin 5&apos;-phosphate synthase" fbc:upperFluxBound="cobra_default_ub" fbc:lowerFluxBound="cobra_0_bound">
        <listOfReactants>
          <speciesReference constant="true" species="M_agdpcbi[c]" stoichiometry="1"/>
          <speciesReference constant="true" species="M_rdmbzi[c]" stoichiometry="1"/>
        </listOfReactants>
        <listOfProducts>
          <speciesReference constant="true" species="M_adocbl[c]" stoichiometry="1"/>
          <speciesReference constant="true" species="M_gmp[c]" stoichiometry="1"/>
          <speciesReference constant="true" species="M_h[c]" stoichiometry="1"/>
        </listOfProducts>
        <fbc:geneProductAssociation>
          <fbc:geneProductRef fbc:geneProduct="G_Rv2208"/>
        </fbc:geneProductAssociation>
      </reaction>
      <reaction fast="false" id="R_ADPT" reversible="false" name="adenine phosphoribosyltransferase" fbc:upperFluxBound="cobra_default_ub" fbc:lowerFluxBound="cobra_0_bound">
        <listOfReactants>
          <speciesReference constant="true" species="M_ade[c]" stoichiometry="1"/>
          <speciesReference constant="true" species="M_prpp[c]" stoichiometry="1"/>
        </listOfReactants>
        <listOfProducts>
          <speciesReference constant="true" species="M_amp[c]" stoichiometry="1"/>
          <speciesReference constant="true" species="M_ppi[c]" stoichiometry="1"/>
        </listOfProducts>
        <fbc:geneProductAssociation>
          <fbc:geneProductRef fbc:geneProduct="G_Rv2584c"/>
        </fbc:geneProductAssociation>
      </reaction>
      <reaction fast="false" id="R_ADSK" reversible="false" name="adenylyl-sulfate kinase" fbc:upperFluxBound="cobra_default_ub" fbc:lowerFluxBound="cobra_0_bound">
        <listOfReactants>
          <speciesReference constant="true" species="M_aps[c]" stoichiometry="1"/>
          <speciesReference constant="true" species="M_atp[c]" stoichiometry="1"/>
        </listOfReactants>
        <listOfProducts>
          <speciesReference constant="true" species="M_adp[c]" stoichiometry="1"/>
          <speciesReference constant="true" species="M_h[c]" stoichiometry="1"/>
          <speciesReference constant="true" species="M_paps[c]" stoichiometry="1"/>
        </listOfProducts>
        <fbc:geneProductAssociation>
          <fbc:and>
            <fbc:geneProductRef fbc:geneProduct="G_Rv1286"/>
            <fbc:geneProductRef fbc:geneProduct="G_Rv1285"/>
          </fbc:and>
        </fbc:geneProductAssociation>
      </reaction>
      <reaction fast="false" id="R_ADSL1r" reversible="true" name="adenylsuccinate lyase" fbc:upperFluxBound="cobra_default_ub" fbc:lowerFluxBound="cobra_default_lb">
        <listOfReactants>
          <speciesReference constant="true" species="M_dcamp[c]" stoichiometry="1"/>
        </listOfReactants>
        <listOfProducts>
          <speciesReference constant="true" species="M_amp[c]" stoichiometry="1"/>
          <speciesReference constant="true" species="M_fum[c]" stoichiometry="1"/>
        </listOfProducts>
        <fbc:geneProductAssociation>
          <fbc:or>
            <fbc:or>
              <fbc:geneProductRef fbc:geneProduct="G_Rv0777"/>
              <fbc:geneProductRef fbc:geneProduct="G_Rv0777"/>
            </fbc:or>
            <fbc:or>
              <fbc:geneProductRef fbc:geneProduct="G_Rv0777"/>
              <fbc:geneProductRef fbc:geneProduct="G_Rv0777"/>
            </fbc:or>
          </fbc:or>
        </fbc:geneProductAssociation>
      </reaction>
      <reaction fast="false" id="R_ADSL2r" reversible="true" name="adenylosuccinate lyase" fbc:upperFluxBound="cobra_default_ub" fbc:lowerFluxBound="cobra_default_lb">
        <listOfReactants>
          <speciesReference constant="true" species="M_25aics[c]" stoichiometry="1"/>
        </listOfReactants>
        <listOfProducts>
          <speciesReference constant="true" species="M_aicar[c]" stoichiometry="1"/>
          <speciesReference constant="true" species="M_fum[c]" stoichiometry="1"/>
        </listOfProducts>
        <fbc:geneProductAssociation>
          <fbc:or>
            <fbc:or>
              <fbc:geneProductRef fbc:geneProduct="G_Rv0777"/>
              <fbc:geneProductRef fbc:geneProduct="G_Rv0777"/>
            </fbc:or>
            <fbc:or>
              <fbc:geneProductRef fbc:geneProduct="G_Rv0777"/>
              <fbc:geneProductRef fbc:geneProduct="G_Rv0777"/>
            </fbc:or>
          </fbc:or>
        </fbc:geneProductAssociation>
      </reaction>
      <reaction fast="false" id="R_ADSS" reversible="false" name="adenylosuccinate synthase" fbc:upperFluxBound="cobra_default_ub" fbc:lowerFluxBound="cobra_0_bound">
        <listOfReactants>
          <speciesReference constant="true" species="M_asp-L[c]" stoichiometry="1"/>
          <speciesReference constant="true" species="M_gtp[c]" stoichiometry="1"/>
          <speciesReference constant="true" species="M_imp[c]" stoichiometry="1"/>
        </listOfReactants>
        <listOfProducts>
          <speciesReference constant="true" species="M_dcamp[c]" stoichiometry="1"/>
          <speciesReference constant="true" species="M_gdp[c]" stoichiometry="1"/>
          <speciesReference constant="true" species="M_h[c]" stoichiometry="2"/>
          <speciesReference constant="true" species="M_pi[c]" stoichiometry="1"/>
        </listOfProducts>
        <fbc:geneProductAssociation>
          <fbc:geneProductRef fbc:geneProduct="G_Rv0357c"/>
        </fbc:geneProductAssociation>
      </reaction>
      <reaction fast="false" id="R_AFE" reversible="false" name="arabinofuranosyl extension (M tb)" fbc:upperFluxBound="cobra_default_ub" fbc:lowerFluxBound="cobra_0_bound">
        <listOfReactants>
          <speciesReference constant="true" species="M_agalfragund[c]" stoichiometry="1"/>
          <speciesReference constant="true" species="M_arabinan[c]" stoichiometry="1"/>
        </listOfReactants>
        <listOfProducts>
          <speciesReference constant="true" species="M_arabinanagalfragund[c]" stoichiometry="1"/>
          <speciesReference constant="true" species="M_h2o[c]" stoichiometry="1"/>
        </listOfProducts>
        <fbc:geneProductAssociation>
          <fbc:and>
            <fbc:geneProductRef fbc:geneProduct="G_Rv3794"/>
            <fbc:geneProductRef fbc:geneProduct="G_Rv3795"/>
            <fbc:geneProductRef fbc:geneProduct="G_Rv3793"/>
          </fbc:and>
        </fbc:geneProductAssociation>
      </reaction>
      <reaction fast="false" id="R_AFTA" reversible="false" name="arabinofuranosyl transferase (M tb)" fbc:upperFluxBound="cobra_default_ub" fbc:lowerFluxBound="cobra_0_bound">
        <listOfReactants>
          <speciesReference constant="true" species="M_decda_tb[c]" stoichiometry="1"/>
          <speciesReference constant="true" species="M_galfragund[c]" stoichiometry="1"/>
        </listOfReactants>
        <listOfProducts>
          <speciesReference constant="true" species="M_agalfragund[c]" stoichiometry="1"/>
          <speciesReference constant="true" species="M_decd_tb[c]" stoichiometry="1"/>
        </listOfProducts>
        <fbc:geneProductAssociation>
          <fbc:geneProductRef fbc:geneProduct="G_Rv3792"/>
        </fbc:geneProductAssociation>
      </reaction>
      <reaction fast="false" id="R_AGDC" reversible="false" name="N-acetylglucosamine-6-phosphate deacetylase" fbc:upperFluxBound="cobra_default_ub" fbc:lowerFluxBound="cobra_0_bound">
        <listOfReactants>
          <speciesReference constant="true" species="M_acgam6p[c]" stoichiometry="1"/>
          <speciesReference constant="true" species="M_h2o[c]" stoichiometry="1"/>
        </listOfReactants>
        <listOfProducts>
          <speciesReference constant="true" species="M_ac[c]" stoichiometry="1"/>
          <speciesReference constant="true" species="M_gam6p[c]" stoichiometry="1"/>
        </listOfProducts>
        <fbc:geneProductAssociation>
          <fbc:geneProductRef fbc:geneProduct="G_Rv3332"/>
        </fbc:geneProductAssociation>
      </reaction>
      <reaction fast="false" id="R_AGMT" reversible="false" name="agmatinase" fbc:upperFluxBound="cobra_default_ub" fbc:lowerFluxBound="cobra_0_bound">
        <listOfReactants>
          <speciesReference constant="true" species="M_agm[c]" stoichiometry="1"/>
          <speciesReference constant="true" species="M_h2o[c]" stoichiometry="1"/>
        </listOfReactants>
        <listOfProducts>
          <speciesReference constant="true" species="M_ptrc[c]" stoichiometry="1"/>
          <speciesReference constant="true" species="M_urea[c]" stoichiometry="1"/>
        </listOfProducts>
      </reaction>
      <reaction fast="false" id="R_AGPAT160" reversible="false" name=" 1-hexadecanoyl-sn-glycerol 3-phosphate O-acyltransferase (n-C16:0)" fbc:upperFluxBound="cobra_default_ub" fbc:lowerFluxBound="cobra_0_bound">
        <listOfReactants>
          <speciesReference constant="true" species="M_1hdecg3p[c]" stoichiometry="1"/>
          <speciesReference constant="true" species="M_palmACP[c]" stoichiometry="1"/>
        </listOfReactants>
        <listOfProducts>
          <speciesReference constant="true" species="M_ACP[c]" stoichiometry="1"/>
          <speciesReference constant="true" species="M_pa160[c]" stoichiometry="1"/>
        </listOfProducts>
        <fbc:geneProductAssociation>
          <fbc:or>
            <fbc:geneProductRef fbc:geneProduct="G_Rv2182c"/>
            <fbc:geneProductRef fbc:geneProduct="G_Rv2483c"/>
          </fbc:or>
        </fbc:geneProductAssociation>
      </reaction>
      <reaction fast="false" id="R_AGPAT160190" reversible="false" name=" 1-hexadecanoyl-sn-glycerol 3-phosphate O-acyltransferase" fbc:upperFluxBound="cobra_default_ub" fbc:lowerFluxBound="cobra_0_bound">
        <listOfReactants>
          <speciesReference constant="true" species="M_1hdecg3p[c]" stoichiometry="1"/>
          <speciesReference constant="true" species="M_mstrACP[c]" stoichiometry="1"/>
        </listOfReactants>
        <listOfProducts>
          <speciesReference constant="true" species="M_ACP[c]" stoichiometry="1"/>
          <speciesReference constant="true" species="M_pa160190[c]" stoichiometry="1"/>
        </listOfProducts>
        <fbc:geneProductAssociation>
          <fbc:or>
            <fbc:geneProductRef fbc:geneProduct="G_Rv2182c"/>
            <fbc:geneProductRef fbc:geneProduct="G_Rv2483c"/>
          </fbc:or>
        </fbc:geneProductAssociation>
      </reaction>
      <reaction fast="false" id="R_AGPAT190" reversible="false" name=" 1-hexadecanoyl-sn-glycerol 3-phosphate O-acyltransferase" fbc:upperFluxBound="cobra_default_ub" fbc:lowerFluxBound="cobra_0_bound">
        <listOfReactants>
          <speciesReference constant="true" species="M_1msg3p[c]" stoichiometry="1"/>
          <speciesReference constant="true" species="M_mstrACP[c]" stoichiometry="1"/>
        </listOfReactants>
        <listOfProducts>
          <speciesReference constant="true" species="M_ACP[c]" stoichiometry="1"/>
          <speciesReference constant="true" species="M_pa190190[c]" stoichiometry="1"/>
        </listOfProducts>
        <fbc:geneProductAssociation>
          <fbc:or>
            <fbc:geneProductRef fbc:geneProduct="G_Rv2483c"/>
            <fbc:geneProductRef fbc:geneProduct="G_Rv2182c"/>
          </fbc:or>
        </fbc:geneProductAssociation>
      </reaction>
      <reaction fast="false" id="R_AGPR" reversible="true" name="N-acetyl-g-glutamyl-phosphate reductase" fbc:upperFluxBound="cobra_default_ub" fbc:lowerFluxBound="cobra_default_lb">
        <listOfReactants>
          <speciesReference constant="true" species="M_acg5sa[c]" stoichiometry="1"/>
          <speciesReference constant="true" species="M_nadp[c]" stoichiometry="1"/>
          <speciesReference constant="true" species="M_pi[c]" stoichiometry="1"/>
        </listOfReactants>
        <listOfProducts>
          <speciesReference constant="true" species="M_acg5p[c]" stoichiometry="1"/>
          <speciesReference constant="true" species="M_h[c]" stoichiometry="1"/>
          <speciesReference constant="true" species="M_nadph[c]" stoichiometry="1"/>
        </listOfProducts>
        <fbc:geneProductAssociation>
          <fbc:geneProductRef fbc:geneProduct="G_Rv1652"/>
        </fbc:geneProductAssociation>
      </reaction>
      <reaction fast="false" id="R_AHC" reversible="true" name="adenosylhomocysteinase" fbc:upperFluxBound="cobra_default_ub" fbc:lowerFluxBound="cobra_default_lb">
        <listOfReactants>
          <speciesReference constant="true" species="M_ahcys[c]" stoichiometry="1"/>
          <speciesReference constant="true" species="M_h2o[c]" stoichiometry="1"/>
        </listOfReactants>
        <listOfProducts>
          <speciesReference constant="true" species="M_adn[c]" stoichiometry="1"/>
          <speciesReference constant="true" species="M_hcys-L[c]" stoichiometry="1"/>
        </listOfProducts>
        <fbc:geneProductAssociation>
          <fbc:geneProductRef fbc:geneProduct="G_Rv3248c"/>
        </fbc:geneProductAssociation>
      </reaction>
      <reaction fast="false" id="R_AHCYSNS" reversible="false" name="S-adenosylhomocysteine nucleosidase" fbc:upperFluxBound="cobra_default_ub" fbc:lowerFluxBound="cobra_0_bound">
        <listOfReactants>
          <speciesReference constant="true" species="M_ahcys[c]" stoichiometry="1"/>
          <speciesReference constant="true" species="M_h2o[c]" stoichiometry="1"/>
        </listOfReactants>
        <listOfProducts>
          <speciesReference constant="true" species="M_ade[c]" stoichiometry="1"/>
          <speciesReference constant="true" species="M_rhcys[c]" stoichiometry="1"/>
        </listOfProducts>
        <fbc:geneProductAssociation>
          <fbc:geneProductRef fbc:geneProduct="G_Rv0091"/>
        </fbc:geneProductAssociation>
      </reaction>
      <reaction fast="false" id="R_AHMMPS" reversible="false" name=" 4-amino-5-hydroxymethyl-2-methylpyrimidine synthetase" fbc:upperFluxBound="cobra_default_ub" fbc:lowerFluxBound="cobra_0_bound">
        <listOfReactants>
          <speciesReference constant="true" species="M_air[c]" stoichiometry="1"/>
          <speciesReference constant="true" species="M_h[c]" stoichiometry="2"/>
        </listOfReactants>
        <listOfProducts>
          <speciesReference constant="true" species="M_4ahmmp[c]" stoichiometry="1"/>
          <speciesReference constant="true" species="M_gcald[c]" stoichiometry="1"/>
          <speciesReference constant="true" species="M_pi[c]" stoichiometry="1"/>
        </listOfProducts>
        <fbc:geneProductAssociation>
          <fbc:geneProductRef fbc:geneProduct="G_Rv0423c"/>
        </fbc:geneProductAssociation>
      </reaction>
      <reaction fast="false" id="R_AICART" reversible="true" name="phosphoribosylaminoimidazolecarboxamide formyltransferase" fbc:upperFluxBound="cobra_default_ub" fbc:lowerFluxBound="cobra_default_lb">
        <listOfReactants>
          <speciesReference constant="true" species="M_10fthf[c]" stoichiometry="1"/>
          <speciesReference constant="true" species="M_aicar[c]" stoichiometry="1"/>
        </listOfReactants>
        <listOfProducts>
          <speciesReference constant="true" species="M_fprica[c]" stoichiometry="1"/>
          <speciesReference constant="true" species="M_thf[c]" stoichiometry="1"/>
        </listOfProducts>
        <fbc:geneProductAssociation>
          <fbc:geneProductRef fbc:geneProduct="G_Rv0957"/>
        </fbc:geneProductAssociation>
      </reaction>
      <reaction fast="false" id="R_AICART2" reversible="true" name="phosphoribosylaminoimidazolecarboxamide formyltransferase 2" fbc:upperFluxBound="cobra_default_ub" fbc:lowerFluxBound="cobra_default_lb">
        <listOfReactants>
          <speciesReference constant="true" species="M_aicar[c]" stoichiometry="1"/>
          <speciesReference constant="true" species="M_atp[c]" stoichiometry="1"/>
          <speciesReference constant="true" species="M_for[c]" stoichiometry="1"/>
        </listOfReactants>
        <listOfProducts>
          <speciesReference constant="true" species="M_adp[c]" stoichiometry="1"/>
          <speciesReference constant="true" species="M_fprica[c]" stoichiometry="1"/>
          <speciesReference constant="true" species="M_pi[c]" stoichiometry="1"/>
        </listOfProducts>
      </reaction>
      <reaction fast="false" id="R_AIRC2" reversible="false" name="phosphoribosylaminoimidazole carboxylase" fbc:upperFluxBound="cobra_default_ub" fbc:lowerFluxBound="cobra_0_bound">
        <listOfReactants>
          <speciesReference constant="true" species="M_air[c]" stoichiometry="1"/>
          <speciesReference constant="true" species="M_atp[c]" stoichiometry="1"/>
          <speciesReference constant="true" species="M_hco3[c]" stoichiometry="1"/>
        </listOfReactants>
        <listOfProducts>
          <speciesReference constant="true" species="M_5caiz[c]" stoichiometry="1"/>
          <speciesReference constant="true" species="M_adp[c]" stoichiometry="1"/>
          <speciesReference constant="true" species="M_h[c]" stoichiometry="1"/>
          <speciesReference constant="true" species="M_pi[c]" stoichiometry="1"/>
        </listOfProducts>
      </reaction>
      <reaction fast="false" id="R_AIRC3" reversible="true" name="phosphoribosylaminoimidazole carboxylase (mutase rxn)" fbc:upperFluxBound="cobra_default_ub" fbc:lowerFluxBound="cobra_default_lb">
        <listOfReactants>
          <speciesReference constant="true" species="M_5aizc[c]" stoichiometry="1"/>
        </listOfReactants>
        <listOfProducts>
          <speciesReference constant="true" species="M_5caiz[c]" stoichiometry="1"/>
        </listOfProducts>
      </reaction>
      <reaction fast="false" id="R_AIRCr" reversible="true" name="phosphoribosylaminoimidazole carboxylase" fbc:upperFluxBound="cobra_default_ub" fbc:lowerFluxBound="cobra_default_lb">
        <listOfReactants>
          <speciesReference constant="true" species="M_air[c]" stoichiometry="1"/>
          <speciesReference constant="true" species="M_co2[c]" stoichiometry="1"/>
        </listOfReactants>
        <listOfProducts>
          <speciesReference constant="true" species="M_5aizc[c]" stoichiometry="1"/>
          <speciesReference constant="true" species="M_h[c]" stoichiometry="1"/>
        </listOfProducts>
        <fbc:geneProductAssociation>
          <fbc:or>
            <fbc:and>
              <fbc:geneProductRef fbc:geneProduct="G_Rv3276c"/>
              <fbc:geneProductRef fbc:geneProduct="G_Rv3257c"/>
            </fbc:and>
            <fbc:and>
              <fbc:geneProductRef fbc:geneProduct="G_Rv3276c"/>
              <fbc:geneProductRef fbc:geneProduct="G_Rv3275c"/>
            </fbc:and>
          </fbc:or>
        </fbc:geneProductAssociation>
      </reaction>
      <reaction fast="false" id="R_AKGDb" reversible="false" name="oxoglutarate dehydrogenase (dihydrolipoamide S-succinyltransferase)" fbc:upperFluxBound="cobra_default_ub" fbc:lowerFluxBound="cobra_0_bound">
        <listOfReactants>
          <speciesReference constant="true" species="M_coa[c]" stoichiometry="1"/>
          <speciesReference constant="true" species="M_sdhlam[c]" stoichiometry="1"/>
        </listOfReactants>
        <listOfProducts>
          <speciesReference constant="true" species="M_dhlam[c]" stoichiometry="1"/>
          <speciesReference constant="true" species="M_succoa[c]" stoichiometry="1"/>
        </listOfProducts>
        <fbc:geneProductAssociation>
          <fbc:geneProductRef fbc:geneProduct="G_Rv2215"/>
        </fbc:geneProductAssociation>
      </reaction>
      <reaction fast="false" id="R_ALAALAD" reversible="false" name="D-alanine-D-alanine dipeptidase" fbc:upperFluxBound="cobra_default_ub" fbc:lowerFluxBound="cobra_0_bound">
        <listOfReactants>
          <speciesReference constant="true" species="M_alaala[c]" stoichiometry="1"/>
          <speciesReference constant="true" species="M_h2o[c]" stoichiometry="1"/>
        </listOfReactants>
        <listOfProducts>
          <speciesReference constant="true" species="M_ala-D[c]" stoichiometry="2"/>
        </listOfProducts>
        <fbc:geneProductAssociation>
          <fbc:geneProductRef fbc:geneProduct="G_Rv3330"/>
        </fbc:geneProductAssociation>
      </reaction>
      <reaction fast="false" id="R_ALAALAr" reversible="true" name="D-alanine-D-alanine ligase (reversible)" fbc:upperFluxBound="cobra_default_ub" fbc:lowerFluxBound="cobra_default_lb">
        <listOfReactants>
          <speciesReference constant="true" species="M_ala-D[c]" stoichiometry="2"/>
          <speciesReference constant="true" species="M_atp[c]" stoichiometry="1"/>
        </listOfReactants>
        <listOfProducts>
          <speciesReference constant="true" species="M_adp[c]" stoichiometry="1"/>
          <speciesReference constant="true" species="M_alaala[c]" stoichiometry="1"/>
          <speciesReference constant="true" species="M_h[c]" stoichiometry="1"/>
          <speciesReference constant="true" species="M_pi[c]" stoichiometry="1"/>
        </listOfProducts>
        <fbc:geneProductAssociation>
          <fbc:geneProductRef fbc:geneProduct="G_Rv2981c"/>
        </fbc:geneProductAssociation>
      </reaction>
      <reaction fast="false" id="R_ALAD_L" reversible="false" name="L-alanine dehydrogenase" fbc:upperFluxBound="cobra_default_ub" fbc:lowerFluxBound="cobra_0_bound">
        <listOfReactants>
          <speciesReference constant="true" species="M_ala-L[c]" stoichiometry="1"/>
          <speciesReference constant="true" species="M_h2o[c]" stoichiometry="1"/>
          <speciesReference constant="true" species="M_nad[c]" stoichiometry="1"/>
        </listOfReactants>
        <listOfProducts>
          <speciesReference constant="true" species="M_h[c]" stoichiometry="1"/>
          <speciesReference constant="true" species="M_nadh[c]" stoichiometry="1"/>
          <speciesReference constant="true" species="M_nh4[c]" stoichiometry="1"/>
          <speciesReference constant="true" species="M_pyr[c]" stoichiometry="1"/>
        </listOfProducts>
        <fbc:geneProductAssociation>
          <fbc:geneProductRef fbc:geneProduct="G_Rv2780"/>
        </fbc:geneProductAssociation>
      </reaction>
      <reaction fast="false" id="R_ALAR" reversible="true" name="alanine racemase" fbc:upperFluxBound="cobra_default_ub" fbc:lowerFluxBound="cobra_default_lb">
        <listOfReactants>
          <speciesReference constant="true" species="M_ala-L[c]" stoichiometry="1"/>
        </listOfReactants>
        <listOfProducts>
          <speciesReference constant="true" species="M_ala-D[c]" stoichiometry="1"/>
        </listOfProducts>
        <fbc:geneProductAssociation>
          <fbc:geneProductRef fbc:geneProduct="G_Rv3423c"/>
        </fbc:geneProductAssociation>
      </reaction>
      <reaction fast="false" id="R_ALATA_L" reversible="true" name="L-alanine transaminase" fbc:upperFluxBound="cobra_default_ub" fbc:lowerFluxBound="cobra_default_lb">
        <listOfReactants>
          <speciesReference constant="true" species="M_akg[c]" stoichiometry="1"/>
          <speciesReference constant="true" species="M_ala-L[c]" stoichiometry="1"/>
        </listOfReactants>
        <listOfProducts>
          <speciesReference constant="true" species="M_glu-L[c]" stoichiometry="1"/>
          <speciesReference constant="true" species="M_pyr[c]" stoichiometry="1"/>
        </listOfProducts>
      </reaction>
      <reaction fast="false" id="R_ALATRS" reversible="false" name="Alanyl-tRNA synthetase" fbc:upperFluxBound="cobra_default_ub" fbc:lowerFluxBound="cobra_0_bound">
        <listOfReactants>
          <speciesReference constant="true" species="M_ala-L[c]" stoichiometry="1"/>
          <speciesReference constant="true" species="M_atp[c]" stoichiometry="1"/>
          <speciesReference constant="true" species="M_trnaala[c]" stoichiometry="1"/>
        </listOfReactants>
        <listOfProducts>
          <speciesReference constant="true" species="M_alatrna[c]" stoichiometry="1"/>
          <speciesReference constant="true" species="M_amp[c]" stoichiometry="1"/>
          <speciesReference constant="true" species="M_ppi[c]" stoichiometry="1"/>
        </listOfProducts>
        <fbc:geneProductAssociation>
          <fbc:geneProductRef fbc:geneProduct="G_Rv2992c"/>
        </fbc:geneProductAssociation>
      </reaction>
      <reaction fast="false" id="R_ALAt2r" reversible="true" name="L-alanine reversible transport via proton symport" fbc:upperFluxBound="cobra_default_ub" fbc:lowerFluxBound="cobra_default_lb">
        <listOfReactants>
          <speciesReference constant="true" species="M_ala-L[e]" stoichiometry="1"/>
          <speciesReference constant="true" species="M_h[e]" stoichiometry="1"/>
        </listOfReactants>
        <listOfProducts>
          <speciesReference constant="true" species="M_ala-L[c]" stoichiometry="1"/>
          <speciesReference constant="true" species="M_h[c]" stoichiometry="1"/>
        </listOfProducts>
      </reaction>
      <reaction fast="false" id="R_ALDD1" reversible="false" name="aldehyde dehydrogenase (formaldehyde, NAD)" fbc:upperFluxBound="cobra_default_ub" fbc:lowerFluxBound="cobra_0_bound">
        <listOfReactants>
          <speciesReference constant="true" species="M_fald[c]" stoichiometry="1"/>
          <speciesReference constant="true" species="M_h2o[c]" stoichiometry="1"/>
          <speciesReference constant="true" species="M_nad[c]" stoichiometry="1"/>
        </listOfReactants>
        <listOfProducts>
          <speciesReference constant="true" species="M_for[c]" stoichiometry="1"/>
          <speciesReference constant="true" species="M_h[c]" stoichiometry="2"/>
          <speciesReference constant="true" species="M_nadh[c]" stoichiometry="1"/>
        </listOfProducts>
        <fbc:geneProductAssociation>
          <fbc:or>
            <fbc:geneProductRef fbc:geneProduct="G_Rv3045"/>
            <fbc:geneProductRef fbc:geneProduct="G_Rv1895"/>
            <fbc:geneProductRef fbc:geneProduct="G_Rv2259"/>
          </fbc:or>
        </fbc:geneProductAssociation>
      </reaction>
      <reaction fast="false" id="R_ALDD19x" reversible="false" name="aldehyde dehydrogenase (phenylacetaldehyde, NAD)" fbc:upperFluxBound="cobra_default_ub" fbc:lowerFluxBound="cobra_0_bound">
        <listOfReactants>
          <speciesReference constant="true" species="M_h2o[c]" stoichiometry="1"/>
          <speciesReference constant="true" species="M_nad[c]" stoichiometry="1"/>
          <speciesReference constant="true" species="M_pacald[c]" stoichiometry="1"/>
        </listOfReactants>
        <listOfProducts>
          <speciesReference constant="true" species="M_h[c]" stoichiometry="2"/>
          <speciesReference constant="true" species="M_nadh[c]" stoichiometry="1"/>
          <speciesReference constant="true" species="M_pac[c]" stoichiometry="1"/>
        </listOfProducts>
        <fbc:geneProductAssociation>
          <fbc:geneProductRef fbc:geneProduct="G_Rv2858c"/>
        </fbc:geneProductAssociation>
      </reaction>
      <reaction fast="false" id="R_ALDD2x" reversible="false" name="aldehyde dehydrogenase (acetaldehyde, NAD)" fbc:upperFluxBound="cobra_default_ub" fbc:lowerFluxBound="cobra_0_bound">
        <listOfReactants>
          <speciesReference constant="true" species="M_acald[c]" stoichiometry="1"/>
          <speciesReference constant="true" species="M_h2o[c]" stoichiometry="1"/>
          <speciesReference constant="true" species="M_nad[c]" stoichiometry="1"/>
        </listOfReactants>
        <listOfProducts>
          <speciesReference constant="true" species="M_ac[c]" stoichiometry="1"/>
          <speciesReference constant="true" species="M_h[c]" stoichiometry="2"/>
          <speciesReference constant="true" species="M_nadh[c]" stoichiometry="1"/>
        </listOfProducts>
        <fbc:geneProductAssociation>
          <fbc:or>
            <fbc:and>
              <fbc:geneProductRef fbc:geneProduct="G_Rv3293"/>
              <fbc:geneProductRef fbc:geneProduct="G_Rv0768"/>
            </fbc:and>
            <fbc:geneProductRef fbc:geneProduct="G_Rv0147"/>
          </fbc:or>
        </fbc:geneProductAssociation>
      </reaction>
      <reaction fast="false" id="R_AMAOTr" reversible="true" name="adenosylmethionine-8-amino-7-oxononanoate transaminase" fbc:upperFluxBound="cobra_default_ub" fbc:lowerFluxBound="cobra_default_lb">
        <listOfReactants>
          <speciesReference constant="true" species="M_8aonn[c]" stoichiometry="1"/>
          <speciesReference constant="true" species="M_amet[c]" stoichiometry="1"/>
        </listOfReactants>
        <listOfProducts>
          <speciesReference constant="true" species="M_amob[c]" stoichiometry="1"/>
          <speciesReference constant="true" species="M_dann[c]" stoichiometry="1"/>
        </listOfProducts>
        <fbc:geneProductAssociation>
          <fbc:geneProductRef fbc:geneProduct="G_Rv1568"/>
        </fbc:geneProductAssociation>
      </reaction>
      <reaction fast="false" id="R_AMID4" reversible="false" name="amidase" fbc:upperFluxBound="cobra_default_ub" fbc:lowerFluxBound="cobra_0_bound">
        <listOfReactants>
          <speciesReference constant="true" species="M_ad[c]" stoichiometry="1"/>
          <speciesReference constant="true" species="M_h2o[c]" stoichiometry="1"/>
        </listOfReactants>
        <listOfProducts>
          <speciesReference constant="true" species="M_ac[c]" stoichiometry="1"/>
          <speciesReference constant="true" species="M_nh4[c]" stoichiometry="1"/>
        </listOfProducts>
        <fbc:geneProductAssociation>
          <fbc:geneProductRef fbc:geneProduct="G_Rv2363"/>
        </fbc:geneProductAssociation>
      </reaction>
      <reaction fast="false" id="R_AMMQT6" reversible="false" name="S-adenosylmethione" fbc:upperFluxBound="cobra_default_ub" fbc:lowerFluxBound="cobra_0_bound">
        <listOfReactants>
          <speciesReference constant="true" species="M_2dmmq6[c]" stoichiometry="1"/>
          <speciesReference constant="true" species="M_amet[c]" stoichiometry="1"/>
        </listOfReactants>
        <listOfProducts>
          <speciesReference constant="true" species="M_ahcys[c]" stoichiometry="1"/>
          <speciesReference constant="true" species="M_h[c]" stoichiometry="1"/>
          <speciesReference constant="true" species="M_mqn6[c]" stoichiometry="1"/>
        </listOfProducts>
      </reaction>
      <reaction fast="false" id="R_AMMQT8" reversible="false" name="S-adenosylmethione:2-demthylmenaquinone methyltransferase (menaquinone 8)" fbc:upperFluxBound="cobra_default_ub" fbc:lowerFluxBound="cobra_0_bound">
        <listOfReactants>
          <speciesReference constant="true" species="M_2dmmq8[c]" stoichiometry="1"/>
          <speciesReference constant="true" species="M_amet[c]" stoichiometry="1"/>
          <speciesReference constant="true" species="M_h[c]" stoichiometry="1"/>
        </listOfReactants>
        <listOfProducts>
          <speciesReference constant="true" species="M_ahcys[c]" stoichiometry="1"/>
          <speciesReference constant="true" species="M_mql8[c]" stoichiometry="1"/>
        </listOfProducts>
        <fbc:geneProductAssociation>
          <fbc:geneProductRef fbc:geneProduct="G_Rv0558"/>
        </fbc:geneProductAssociation>
      </reaction>
      <reaction fast="false" id="R_AMMQT8_2" reversible="false" name="S-adenosylmethione:2-demethylmenaquinone methyltransferase" fbc:upperFluxBound="cobra_default_ub" fbc:lowerFluxBound="cobra_0_bound">
        <listOfReactants>
          <speciesReference constant="true" species="M_2dmmq8[c]" stoichiometry="1"/>
          <speciesReference constant="true" species="M_amet[c]" stoichiometry="1"/>
        </listOfReactants>
        <listOfProducts>
          <speciesReference constant="true" species="M_ahcys[c]" stoichiometry="1"/>
          <speciesReference constant="true" species="M_h[c]" stoichiometry="1"/>
          <speciesReference constant="true" species="M_mqn8[c]" stoichiometry="1"/>
        </listOfProducts>
      </reaction>
      <reaction fast="false" id="R_AMPTASECG" reversible="false" name="alanyl aminopeptidase (cys-gly)" fbc:upperFluxBound="cobra_default_ub" fbc:lowerFluxBound="cobra_0_bound">
        <listOfReactants>
          <speciesReference constant="true" species="M_cgly[c]" stoichiometry="1"/>
          <speciesReference constant="true" species="M_h2o[c]" stoichiometry="1"/>
        </listOfReactants>
        <listOfProducts>
          <speciesReference constant="true" species="M_cys-L[c]" stoichiometry="1"/>
          <speciesReference constant="true" species="M_gly[c]" stoichiometry="1"/>
        </listOfProducts>
        <fbc:geneProductAssociation>
          <fbc:geneProductRef fbc:geneProduct="G_Rv2467"/>
        </fbc:geneProductAssociation>
      </reaction>
      <reaction fast="false" id="R_ANPRT" reversible="false" name="anthranilate phosphoribosyltransferase" fbc:upperFluxBound="cobra_default_ub" fbc:lowerFluxBound="cobra_0_bound">
        <listOfReactants>
          <speciesReference constant="true" species="M_anth[c]" stoichiometry="1"/>
          <speciesReference constant="true" species="M_prpp[c]" stoichiometry="1"/>
        </listOfReactants>
        <listOfProducts>
          <speciesReference constant="true" species="M_ppi[c]" stoichiometry="1"/>
          <speciesReference constant="true" species="M_pran[c]" stoichiometry="1"/>
        </listOfProducts>
        <fbc:geneProductAssociation>
          <fbc:geneProductRef fbc:geneProduct="G_Rv2192c"/>
        </fbc:geneProductAssociation>
      </reaction>
      <reaction fast="false" id="R_ANS" reversible="false" name="anthranilate synthase" fbc:upperFluxBound="cobra_default_ub" fbc:lowerFluxBound="cobra_0_bound">
        <listOfReactants>
          <speciesReference constant="true" species="M_chor[c]" stoichiometry="1"/>
          <speciesReference constant="true" species="M_gln-L[c]" stoichiometry="1"/>
        </listOfReactants>
        <listOfProducts>
          <speciesReference constant="true" species="M_anth[c]" stoichiometry="1"/>
          <speciesReference constant="true" species="M_glu-L[c]" stoichiometry="1"/>
          <speciesReference constant="true" species="M_h[c]" stoichiometry="1"/>
          <speciesReference constant="true" species="M_pyr[c]" stoichiometry="1"/>
        </listOfProducts>
        <fbc:geneProductAssociation>
          <fbc:or>
            <fbc:geneProductRef fbc:geneProduct="G_Rv1609"/>
            <fbc:geneProductRef fbc:geneProduct="G_Rv2859c"/>
          </fbc:or>
        </fbc:geneProductAssociation>
      </reaction>
      <reaction fast="false" id="R_AOXSr" reversible="true" name=" 8-amino-7-oxononanoate synthase" fbc:upperFluxBound="cobra_default_ub" fbc:lowerFluxBound="cobra_default_lb">
        <listOfReactants>
          <speciesReference constant="true" species="M_ala-L[c]" stoichiometry="1"/>
          <speciesReference constant="true" species="M_h[c]" stoichiometry="1"/>
          <speciesReference constant="true" species="M_pmcoa[c]" stoichiometry="1"/>
        </listOfReactants>
        <listOfProducts>
          <speciesReference constant="true" species="M_8aonn[c]" stoichiometry="1"/>
          <speciesReference constant="true" species="M_co2[c]" stoichiometry="1"/>
          <speciesReference constant="true" species="M_coa[c]" stoichiometry="1"/>
        </listOfProducts>
        <fbc:geneProductAssociation>
          <fbc:or>
            <fbc:geneProductRef fbc:geneProduct="G_Rv1569"/>
            <fbc:geneProductRef fbc:geneProduct="G_Rv0032"/>
          </fbc:or>
        </fbc:geneProductAssociation>
      </reaction>
      <reaction fast="false" id="R_APATr" reversible="true" name="B-alanine-pyruvate aminotransferase" fbc:upperFluxBound="cobra_default_ub" fbc:lowerFluxBound="cobra_default_lb">
        <listOfReactants>
          <speciesReference constant="true" species="M_ala-B[c]" stoichiometry="1"/>
          <speciesReference constant="true" species="M_pyr[c]" stoichiometry="1"/>
        </listOfReactants>
        <listOfProducts>
          <speciesReference constant="true" species="M_ala-L[c]" stoichiometry="1"/>
          <speciesReference constant="true" species="M_msa[c]" stoichiometry="1"/>
        </listOfProducts>
      </reaction>
      <reaction fast="false" id="R_APRAUR" reversible="false" name=" 5-amino-6-(5-phosphoribosylamino)uracil reductase" fbc:upperFluxBound="cobra_default_ub" fbc:lowerFluxBound="cobra_0_bound">
        <listOfReactants>
          <speciesReference constant="true" species="M_5apru[c]" stoichiometry="1"/>
          <speciesReference constant="true" species="M_h[c]" stoichiometry="1"/>
          <speciesReference constant="true" species="M_nadph[c]" stoichiometry="1"/>
        </listOfReactants>
        <listOfProducts>
          <speciesReference constant="true" species="M_5aprbu[c]" stoichiometry="1"/>
          <speciesReference constant="true" species="M_nadp[c]" stoichiometry="1"/>
        </listOfProducts>
        <fbc:geneProductAssociation>
          <fbc:geneProductRef fbc:geneProduct="G_Rv2671"/>
        </fbc:geneProductAssociation>
      </reaction>
      <reaction fast="false" id="R_ARABF" reversible="false" name="arabinan complex formation (M tb)" fbc:upperFluxBound="cobra_default_ub" fbc:lowerFluxBound="cobra_0_bound">
        <listOfReactants>
          <speciesReference constant="true" species="M_arab-D[c]" stoichiometry="12"/>
          <speciesReference constant="true" species="M_mharab-D[c]" stoichiometry="8"/>
          <speciesReference constant="true" species="M_tarab-D[c]" stoichiometry="12"/>
        </listOfReactants>
        <listOfProducts>
          <speciesReference constant="true" species="M_arabinan[c]" stoichiometry="1"/>
          <speciesReference constant="true" species="M_h2o[c]" stoichiometry="32"/>
        </listOfProducts>
      </reaction>
      <reaction fast="false" id="R_ARABI" reversible="true" name="arabinose isomerase" fbc:upperFluxBound="cobra_default_ub" fbc:lowerFluxBound="cobra_default_lb">
        <listOfReactants>
          <speciesReference constant="true" species="M_arab-D[c]" stoichiometry="1"/>
        </listOfReactants>
        <listOfProducts>
          <speciesReference constant="true" species="M_rbl-D[c]" stoichiometry="1"/>
        </listOfProducts>
      </reaction>
      <reaction fast="false" id="R_ARACHTA" reversible="true" name="transacylase" fbc:upperFluxBound="cobra_default_ub" fbc:lowerFluxBound="cobra_default_lb">
        <listOfReactants>
          <speciesReference constant="true" species="M_ACP[c]" stoichiometry="1"/>
          <speciesReference constant="true" species="M_arachcoa[c]" stoichiometry="1"/>
        </listOfReactants>
        <listOfProducts>
          <speciesReference constant="true" species="M_arachACP[c]" stoichiometry="1"/>
          <speciesReference constant="true" species="M_coa[c]" stoichiometry="1"/>
        </listOfProducts>
      </reaction>
      <reaction fast="false" id="R_ARAI" reversible="true" name="L-arabinose isomerase" fbc:upperFluxBound="cobra_default_ub" fbc:lowerFluxBound="cobra_default_lb">
        <listOfReactants>
          <speciesReference constant="true" species="M_arab-L[c]" stoichiometry="1"/>
        </listOfReactants>
        <listOfProducts>
          <speciesReference constant="true" species="M_rbl-L[c]" stoichiometry="1"/>
        </listOfProducts>
      </reaction>
      <reaction fast="false" id="R_ARB_Dabc" reversible="false" name="L-arabinose transport via ABC system" fbc:upperFluxBound="cobra_default_ub" fbc:lowerFluxBound="cobra_0_bound">
        <listOfReactants>
          <speciesReference constant="true" species="M_arab-D[e]" stoichiometry="1"/>
          <speciesReference constant="true" species="M_atp[c]" stoichiometry="1"/>
          <speciesReference constant="true" species="M_h2o[c]" stoichiometry="1"/>
        </listOfReactants>
        <listOfProducts>
          <speciesReference constant="true" species="M_adp[c]" stoichiometry="1"/>
          <speciesReference constant="true" species="M_arab-D[c]" stoichiometry="1"/>
          <speciesReference constant="true" species="M_h[c]" stoichiometry="1"/>
          <speciesReference constant="true" species="M_pi[c]" stoichiometry="1"/>
        </listOfProducts>
      </reaction>
      <reaction fast="false" id="R_ARBabc" reversible="false" name="L-arabinose transport via ABC system" fbc:upperFluxBound="cobra_default_ub" fbc:lowerFluxBound="cobra_0_bound">
        <listOfReactants>
          <speciesReference constant="true" species="M_arab-L[e]" stoichiometry="1"/>
          <speciesReference constant="true" species="M_atp[c]" stoichiometry="1"/>
          <speciesReference constant="true" species="M_h2o[c]" stoichiometry="1"/>
        </listOfReactants>
        <listOfProducts>
          <speciesReference constant="true" species="M_adp[c]" stoichiometry="1"/>
          <speciesReference constant="true" species="M_arab-L[c]" stoichiometry="1"/>
          <speciesReference constant="true" species="M_h[c]" stoichiometry="1"/>
          <speciesReference constant="true" species="M_pi[c]" stoichiometry="1"/>
        </listOfProducts>
      </reaction>
      <reaction fast="false" id="R_ARBt2r" reversible="true" name="L-arabinose transport via proton symport" fbc:upperFluxBound="cobra_default_ub" fbc:lowerFluxBound="cobra_default_lb">
        <listOfReactants>
          <speciesReference constant="true" species="M_arab-L[e]" stoichiometry="1"/>
          <speciesReference constant="true" species="M_h[e]" stoichiometry="1"/>
        </listOfReactants>
        <listOfProducts>
          <speciesReference constant="true" species="M_arab-L[c]" stoichiometry="1"/>
          <speciesReference constant="true" species="M_h[c]" stoichiometry="1"/>
        </listOfProducts>
      </reaction>
      <reaction fast="false" id="R_ARGDC" reversible="false" name="arginine decarboxylase" fbc:upperFluxBound="cobra_default_ub" fbc:lowerFluxBound="cobra_0_bound">
        <listOfReactants>
          <speciesReference constant="true" species="M_arg-L[c]" stoichiometry="1"/>
          <speciesReference constant="true" species="M_h[c]" stoichiometry="1"/>
        </listOfReactants>
        <listOfProducts>
          <speciesReference constant="true" species="M_agm[c]" stoichiometry="1"/>
          <speciesReference constant="true" species="M_co2[c]" stoichiometry="1"/>
        </listOfProducts>
        <fbc:geneProductAssociation>
          <fbc:geneProductRef fbc:geneProduct="G_Rv2531c"/>
        </fbc:geneProductAssociation>
      </reaction>
      <reaction fast="false" id="R_ARGDr" reversible="true" name="arginine deiminase" fbc:upperFluxBound="cobra_default_ub" fbc:lowerFluxBound="cobra_default_lb">
        <listOfReactants>
          <speciesReference constant="true" species="M_arg-L[c]" stoichiometry="1"/>
          <speciesReference constant="true" species="M_h2o[c]" stoichiometry="1"/>
        </listOfReactants>
        <listOfProducts>
          <speciesReference constant="true" species="M_citr-L[c]" stoichiometry="1"/>
          <speciesReference constant="true" species="M_nh4[c]" stoichiometry="1"/>
        </listOfProducts>
        <fbc:geneProductAssociation>
          <fbc:geneProductRef fbc:geneProduct="G_Rv1001"/>
        </fbc:geneProductAssociation>
      </reaction>
      <reaction fast="false" id="R_ARGSL" reversible="true" name="argininosuccinate lyase" fbc:upperFluxBound="cobra_default_ub" fbc:lowerFluxBound="cobra_default_lb">
        <listOfReactants>
          <speciesReference constant="true" species="M_argsuc[c]" stoichiometry="1"/>
        </listOfReactants>
        <listOfProducts>
          <speciesReference constant="true" species="M_arg-L[c]" stoichiometry="1"/>
          <speciesReference constant="true" species="M_fum[c]" stoichiometry="1"/>
        </listOfProducts>
        <fbc:geneProductAssociation>
          <fbc:geneProductRef fbc:geneProduct="G_Rv1659"/>
        </fbc:geneProductAssociation>
      </reaction>
      <reaction fast="false" id="R_ARGSS" reversible="false" name="argininosuccinate synthase" fbc:upperFluxBound="cobra_default_ub" fbc:lowerFluxBound="cobra_0_bound">
        <listOfReactants>
          <speciesReference constant="true" species="M_asp-L[c]" stoichiometry="1"/>
          <speciesReference constant="true" species="M_atp[c]" stoichiometry="1"/>
          <speciesReference constant="true" species="M_citr-L[c]" stoichiometry="1"/>
        </listOfReactants>
        <listOfProducts>
          <speciesReference constant="true" species="M_amp[c]" stoichiometry="1"/>
          <speciesReference constant="true" species="M_argsuc[c]" stoichiometry="1"/>
          <speciesReference constant="true" species="M_h[c]" stoichiometry="1"/>
          <speciesReference constant="true" species="M_ppi[c]" stoichiometry="1"/>
        </listOfProducts>
        <fbc:geneProductAssociation>
          <fbc:geneProductRef fbc:geneProduct="G_Rv1658"/>
        </fbc:geneProductAssociation>
      </reaction>
      <reaction fast="false" id="R_ARGt5r" reversible="true" name="L-arginine transport via diffusion" fbc:upperFluxBound="cobra_default_ub" fbc:lowerFluxBound="cobra_default_lb">
        <listOfReactants>
          <speciesReference constant="true" species="M_arg-L[e]" stoichiometry="1"/>
        </listOfReactants>
        <listOfProducts>
          <speciesReference constant="true" species="M_arg-L[c]" stoichiometry="1"/>
        </listOfProducts>
        <fbc:geneProductAssociation>
          <fbc:geneProductRef fbc:geneProduct="G_Rv2320c"/>
        </fbc:geneProductAssociation>
      </reaction>
      <reaction fast="false" id="R_ARI" reversible="true" name="arabinose ribose isomerase" fbc:upperFluxBound="cobra_default_ub" fbc:lowerFluxBound="cobra_default_lb">
        <listOfReactants>
          <speciesReference constant="true" species="M_arpp[c]" stoichiometry="1"/>
        </listOfReactants>
        <listOfProducts>
          <speciesReference constant="true" species="M_prpp[c]" stoichiometry="1"/>
        </listOfProducts>
      </reaction>
      <reaction fast="false" id="R_ASAD" reversible="true" name="aspartate-semialdehyde dehydrogenase" fbc:upperFluxBound="cobra_default_ub" fbc:lowerFluxBound="cobra_default_lb">
        <listOfReactants>
          <speciesReference constant="true" species="M_aspsa[c]" stoichiometry="1"/>
          <speciesReference constant="true" species="M_nadp[c]" stoichiometry="1"/>
          <speciesReference constant="true" species="M_pi[c]" stoichiometry="1"/>
        </listOfReactants>
        <listOfProducts>
          <speciesReference constant="true" species="M_4pasp[c]" stoichiometry="1"/>
          <speciesReference constant="true" species="M_h[c]" stoichiometry="1"/>
          <speciesReference constant="true" species="M_nadph[c]" stoichiometry="1"/>
        </listOfProducts>
        <fbc:geneProductAssociation>
          <fbc:geneProductRef fbc:geneProduct="G_Rv3708c"/>
        </fbc:geneProductAssociation>
      </reaction>
      <reaction fast="false" id="R_ASNN" reversible="false" name="L-asparaginase" fbc:upperFluxBound="cobra_default_ub" fbc:lowerFluxBound="cobra_0_bound">
        <listOfReactants>
          <speciesReference constant="true" species="M_asn-L[c]" stoichiometry="1"/>
          <speciesReference constant="true" species="M_h2o[c]" stoichiometry="1"/>
        </listOfReactants>
        <listOfProducts>
          <speciesReference constant="true" species="M_asp-L[c]" stoichiometry="1"/>
          <speciesReference constant="true" species="M_nh4[c]" stoichiometry="1"/>
        </listOfProducts>
        <fbc:geneProductAssociation>
          <fbc:geneProductRef fbc:geneProduct="G_Rv1538c"/>
        </fbc:geneProductAssociation>
      </reaction>
      <reaction fast="false" id="R_ASNS1" reversible="false" name="asparagine synthase (glutamine-hydrolysing)" fbc:upperFluxBound="cobra_default_ub" fbc:lowerFluxBound="cobra_0_bound">
        <listOfReactants>
          <speciesReference constant="true" species="M_asp-L[c]" stoichiometry="1"/>
          <speciesReference constant="true" species="M_atp[c]" stoichiometry="1"/>
          <speciesReference constant="true" species="M_gln-L[c]" stoichiometry="1"/>
          <speciesReference constant="true" species="M_h2o[c]" stoichiometry="1"/>
        </listOfReactants>
        <listOfProducts>
          <speciesReference constant="true" species="M_amp[c]" stoichiometry="1"/>
          <speciesReference constant="true" species="M_asn-L[c]" stoichiometry="1"/>
          <speciesReference constant="true" species="M_glu-L[c]" stoichiometry="1"/>
          <speciesReference constant="true" species="M_h[c]" stoichiometry="1"/>
          <speciesReference constant="true" species="M_ppi[c]" stoichiometry="1"/>
        </listOfProducts>
        <fbc:geneProductAssociation>
          <fbc:geneProductRef fbc:geneProduct="G_Rv2201"/>
        </fbc:geneProductAssociation>
      </reaction>
      <reaction fast="false" id="R_ASNt2r" reversible="true" name="L-asparagine reversible transport via proton symport" fbc:upperFluxBound="cobra_default_ub" fbc:lowerFluxBound="cobra_default_lb">
        <listOfReactants>
          <speciesReference constant="true" species="M_asn-L[e]" stoichiometry="1"/>
          <speciesReference constant="true" species="M_h[e]" stoichiometry="1"/>
        </listOfReactants>
        <listOfProducts>
          <speciesReference constant="true" species="M_asn-L[c]" stoichiometry="1"/>
          <speciesReference constant="true" species="M_h[c]" stoichiometry="1"/>
        </listOfProducts>
        <fbc:geneProductAssociation>
          <fbc:or>
            <fbc:geneProductRef fbc:geneProduct="G_Rv2127"/>
            <fbc:geneProductRef fbc:geneProduct="G_Rv0346c"/>
          </fbc:or>
        </fbc:geneProductAssociation>
      </reaction>
      <reaction fast="false" id="R_ASP1DC" reversible="false" name="aspartate 1-decarboxylase" fbc:upperFluxBound="cobra_default_ub" fbc:lowerFluxBound="cobra_0_bound">
        <listOfReactants>
          <speciesReference constant="true" species="M_asp-L[c]" stoichiometry="1"/>
          <speciesReference constant="true" species="M_h[c]" stoichiometry="1"/>
        </listOfReactants>
        <listOfProducts>
          <speciesReference constant="true" species="M_ala-B[c]" stoichiometry="1"/>
          <speciesReference constant="true" species="M_co2[c]" stoichiometry="1"/>
        </listOfProducts>
        <fbc:geneProductAssociation>
          <fbc:geneProductRef fbc:geneProduct="G_Rv3601c"/>
        </fbc:geneProductAssociation>
      </reaction>
      <reaction fast="false" id="R_ASPCT" reversible="false" name="aspartate carbamoyltransferase" fbc:upperFluxBound="cobra_default_ub" fbc:lowerFluxBound="cobra_0_bound">
        <listOfReactants>
          <speciesReference constant="true" species="M_asp-L[c]" stoichiometry="1"/>
          <speciesReference constant="true" species="M_cbp[c]" stoichiometry="1"/>
        </listOfReactants>
        <listOfProducts>
          <speciesReference constant="true" species="M_cbasp[c]" stoichiometry="1"/>
          <speciesReference constant="true" species="M_h[c]" stoichiometry="1"/>
          <speciesReference constant="true" species="M_pi[c]" stoichiometry="1"/>
        </listOfProducts>
        <fbc:geneProductAssociation>
          <fbc:geneProductRef fbc:geneProduct="G_Rv1380"/>
        </fbc:geneProductAssociation>
      </reaction>
      <reaction fast="false" id="R_ASPK" reversible="true" name="aspartate kinase" fbc:upperFluxBound="cobra_default_ub" fbc:lowerFluxBound="cobra_default_lb">
        <listOfReactants>
          <speciesReference constant="true" species="M_asp-L[c]" stoichiometry="1"/>
          <speciesReference constant="true" species="M_atp[c]" stoichiometry="1"/>
        </listOfReactants>
        <listOfProducts>
          <speciesReference constant="true" species="M_4pasp[c]" stoichiometry="1"/>
          <speciesReference constant="true" species="M_adp[c]" stoichiometry="1"/>
        </listOfProducts>
        <fbc:geneProductAssociation>
          <fbc:geneProductRef fbc:geneProduct="G_Rv3709c"/>
        </fbc:geneProductAssociation>
      </reaction>
      <reaction fast="false" id="R_ASPO1" reversible="false" name="L-aspartate oxidase" fbc:upperFluxBound="cobra_default_ub" fbc:lowerFluxBound="cobra_0_bound">
        <listOfReactants>
          <speciesReference constant="true" species="M_asp-L[c]" stoichiometry="1"/>
          <speciesReference constant="true" species="M_h2o[c]" stoichiometry="1"/>
          <speciesReference constant="true" species="M_o2[c]" stoichiometry="1"/>
        </listOfReactants>
        <listOfProducts>
          <speciesReference constant="true" species="M_h2o2[c]" stoichiometry="1"/>
          <speciesReference constant="true" species="M_nh4[c]" stoichiometry="1"/>
          <speciesReference constant="true" species="M_oaa[c]" stoichiometry="1"/>
        </listOfProducts>
        <fbc:geneProductAssociation>
          <fbc:geneProductRef fbc:geneProduct="G_Rv1595"/>
        </fbc:geneProductAssociation>
      </reaction>
      <reaction fast="false" id="R_ASPO5" reversible="false" name="L-aspartate oxidase" fbc:upperFluxBound="cobra_default_ub" fbc:lowerFluxBound="cobra_0_bound">
        <listOfReactants>
          <speciesReference constant="true" species="M_asp-L[c]" stoichiometry="1"/>
          <speciesReference constant="true" species="M_fum[c]" stoichiometry="1"/>
        </listOfReactants>
        <listOfProducts>
          <speciesReference constant="true" species="M_h[c]" stoichiometry="1"/>
          <speciesReference constant="true" species="M_iasp[c]" stoichiometry="1"/>
          <speciesReference constant="true" species="M_succ[c]" stoichiometry="1"/>
        </listOfProducts>
        <fbc:geneProductAssociation>
          <fbc:geneProductRef fbc:geneProduct="G_Rv1595"/>
        </fbc:geneProductAssociation>
      </reaction>
      <reaction fast="false" id="R_ASPTA" reversible="true" name="aspartate transaminase" fbc:upperFluxBound="cobra_default_ub" fbc:lowerFluxBound="cobra_default_lb">
        <listOfReactants>
          <speciesReference constant="true" species="M_akg[c]" stoichiometry="1"/>
          <speciesReference constant="true" species="M_asp-L[c]" stoichiometry="1"/>
        </listOfReactants>
        <listOfProducts>
          <speciesReference constant="true" species="M_glu-L[c]" stoichiometry="1"/>
          <speciesReference constant="true" species="M_oaa[c]" stoichiometry="1"/>
        </listOfProducts>
        <fbc:geneProductAssociation>
          <fbc:or>
            <fbc:geneProductRef fbc:geneProduct="G_Rv3565"/>
            <fbc:geneProductRef fbc:geneProduct="G_Rv0337c"/>
          </fbc:or>
        </fbc:geneProductAssociation>
      </reaction>
      <reaction fast="false" id="R_ASPt2r" reversible="true" name="L-aspartate reversible transport via proton symport" fbc:upperFluxBound="cobra_default_ub" fbc:lowerFluxBound="cobra_default_lb">
        <listOfReactants>
          <speciesReference constant="true" species="M_asp-L[e]" stoichiometry="1"/>
          <speciesReference constant="true" species="M_h[e]" stoichiometry="1"/>
        </listOfReactants>
        <listOfProducts>
          <speciesReference constant="true" species="M_asp-L[c]" stoichiometry="1"/>
          <speciesReference constant="true" species="M_h[c]" stoichiometry="1"/>
        </listOfProducts>
      </reaction>
      <reaction fast="false" id="R_AST" reversible="false" name="Arginine succinyltransferase" fbc:upperFluxBound="cobra_default_ub" fbc:lowerFluxBound="cobra_0_bound">
        <listOfReactants>
          <speciesReference constant="true" species="M_arg-L[c]" stoichiometry="1"/>
          <speciesReference constant="true" species="M_succoa[c]" stoichiometry="1"/>
        </listOfReactants>
        <listOfProducts>
          <speciesReference constant="true" species="M_coa[c]" stoichiometry="1"/>
          <speciesReference constant="true" species="M_h[c]" stoichiometry="1"/>
          <speciesReference constant="true" species="M_sucarg[c]" stoichiometry="1"/>
        </listOfProducts>
      </reaction>
      <reaction fast="false" id="R_ATPPRT" reversible="false" name="ATP phosphoribosyltransferase" fbc:upperFluxBound="cobra_default_ub" fbc:lowerFluxBound="cobra_0_bound">
        <listOfReactants>
          <speciesReference constant="true" species="M_atp[c]" stoichiometry="1"/>
          <speciesReference constant="true" species="M_prpp[c]" stoichiometry="1"/>
        </listOfReactants>
        <listOfProducts>
          <speciesReference constant="true" species="M_ppi[c]" stoichiometry="1"/>
          <speciesReference constant="true" species="M_prbatp[c]" stoichiometry="1"/>
        </listOfProducts>
        <fbc:geneProductAssociation>
          <fbc:geneProductRef fbc:geneProduct="G_Rv2121c"/>
        </fbc:geneProductAssociation>
      </reaction>
      <reaction fast="false" id="R_ATPS1" reversible="false" name="H+-exporting ATPase" fbc:upperFluxBound="cobra_default_ub" fbc:lowerFluxBound="cobra_0_bound">
        <listOfReactants>
          <speciesReference constant="true" species="M_atp[c]" stoichiometry="1"/>
          <speciesReference constant="true" species="M_h2o[c]" stoichiometry="1"/>
          <speciesReference constant="true" species="M_h[c]" stoichiometry="1"/>
        </listOfReactants>
        <listOfProducts>
          <speciesReference constant="true" species="M_adp[c]" stoichiometry="1"/>
          <speciesReference constant="true" species="M_h[e]" stoichiometry="2"/>
          <speciesReference constant="true" species="M_pi[c]" stoichiometry="1"/>
        </listOfProducts>
        <fbc:geneProductAssociation>
          <fbc:and>
            <fbc:geneProductRef fbc:geneProduct="G_Rv1306"/>
            <fbc:geneProductRef fbc:geneProduct="G_Rv1309"/>
            <fbc:geneProductRef fbc:geneProduct="G_Rv1304"/>
            <fbc:geneProductRef fbc:geneProduct="G_Rv1307"/>
            <fbc:geneProductRef fbc:geneProduct="G_Rv1305"/>
            <fbc:geneProductRef fbc:geneProduct="G_Rv1310"/>
            <fbc:geneProductRef fbc:geneProduct="G_Rv1311"/>
            <fbc:geneProductRef fbc:geneProduct="G_Rv1308"/>
          </fbc:and>
        </fbc:geneProductAssociation>
      </reaction>
      <reaction fast="false" id="R_ATPS4r" reversible="true" name="ATP synthase (four protons for one ATP)" fbc:upperFluxBound="cobra_default_ub" fbc:lowerFluxBound="cobra_default_lb">
        <listOfReactants>
          <speciesReference constant="true" species="M_adp[c]" stoichiometry="1"/>
          <speciesReference constant="true" species="M_h[e]" stoichiometry="4"/>
          <speciesReference constant="true" species="M_pi[c]" stoichiometry="1"/>
        </listOfReactants>
        <listOfProducts>
          <speciesReference constant="true" species="M_atp[c]" stoichiometry="1"/>
          <speciesReference constant="true" species="M_h2o[c]" stoichiometry="1"/>
          <speciesReference constant="true" species="M_h[c]" stoichiometry="3"/>
        </listOfProducts>
        <fbc:geneProductAssociation>
          <fbc:and>
            <fbc:geneProductRef fbc:geneProduct="G_Rv1306"/>
            <fbc:geneProductRef fbc:geneProduct="G_Rv1309"/>
            <fbc:geneProductRef fbc:geneProduct="G_Rv1304"/>
            <fbc:geneProductRef fbc:geneProduct="G_Rv1307"/>
            <fbc:geneProductRef fbc:geneProduct="G_Rv1305"/>
            <fbc:geneProductRef fbc:geneProduct="G_Rv1310"/>
            <fbc:geneProductRef fbc:geneProduct="G_Rv1311"/>
            <fbc:geneProductRef fbc:geneProduct="G_Rv1308"/>
          </fbc:and>
        </fbc:geneProductAssociation>
      </reaction>
      <reaction fast="false" id="R_BACCL" reversible="false" name="biotin-[acetyl-CoA-carboxylase] ligase" fbc:upperFluxBound="cobra_default_ub" fbc:lowerFluxBound="cobra_0_bound">
        <listOfReactants>
          <speciesReference constant="true" species="M_atp[c]" stoichiometry="1"/>
          <speciesReference constant="true" species="M_btn[c]" stoichiometry="1"/>
          <speciesReference constant="true" species="M_h[c]" stoichiometry="1"/>
        </listOfReactants>
        <listOfProducts>
          <speciesReference constant="true" species="M_btamp[c]" stoichiometry="1"/>
          <speciesReference constant="true" species="M_ppi[c]" stoichiometry="1"/>
        </listOfProducts>
        <fbc:geneProductAssociation>
          <fbc:geneProductRef fbc:geneProduct="G_Rv3279c"/>
        </fbc:geneProductAssociation>
      </reaction>
      <reaction fast="false" id="R_BALAt2r" reversible="true" name="beta-alanine reversible transport via proton symport" fbc:upperFluxBound="cobra_default_ub" fbc:lowerFluxBound="cobra_default_lb">
        <listOfReactants>
          <speciesReference constant="true" species="M_ala-B[e]" stoichiometry="1"/>
          <speciesReference constant="true" species="M_h[e]" stoichiometry="1"/>
        </listOfReactants>
        <listOfProducts>
          <speciesReference constant="true" species="M_ala-B[c]" stoichiometry="1"/>
          <speciesReference constant="true" species="M_h[c]" stoichiometry="1"/>
        </listOfProducts>
        <fbc:geneProductAssociation>
          <fbc:geneProductRef fbc:geneProduct="G_Rv0522"/>
        </fbc:geneProductAssociation>
      </reaction>
      <reaction fast="false" id="R_BDH" reversible="true" name="(R)-3-Hydroxybutanoate:NAD+ oxidoreductase" fbc:upperFluxBound="cobra_default_ub" fbc:lowerFluxBound="cobra_default_lb">
        <listOfReactants>
          <speciesReference constant="true" species="M_bhb[c]" stoichiometry="1"/>
          <speciesReference constant="true" species="M_nad[c]" stoichiometry="1"/>
        </listOfReactants>
        <listOfProducts>
          <speciesReference constant="true" species="M_acac[c]" stoichiometry="1"/>
          <speciesReference constant="true" species="M_h[c]" stoichiometry="1"/>
          <speciesReference constant="true" species="M_nadh[c]" stoichiometry="1"/>
        </listOfProducts>
      </reaction>
      <reaction fast="false" id="R_BETALDHx" reversible="false" name="betaine-aldehyde dehydrogenase" fbc:upperFluxBound="cobra_default_ub" fbc:lowerFluxBound="cobra_0_bound">
        <listOfReactants>
          <speciesReference constant="true" species="M_betald[c]" stoichiometry="1"/>
          <speciesReference constant="true" species="M_h2o[c]" stoichiometry="1"/>
          <speciesReference constant="true" species="M_nad[c]" stoichiometry="1"/>
        </listOfReactants>
        <listOfProducts>
          <speciesReference constant="true" species="M_glyb[c]" stoichiometry="1"/>
          <speciesReference constant="true" species="M_h[c]" stoichiometry="2"/>
          <speciesReference constant="true" species="M_nadh[c]" stoichiometry="1"/>
        </listOfProducts>
      </reaction>
      <reaction fast="false" id="R_BMNMSHS" reversible="false" name="conjugated mycothiol synthesis" fbc:upperFluxBound="cobra_default_ub" fbc:lowerFluxBound="cobra_0_bound">
        <listOfReactants>
          <speciesReference constant="true" species="M_bmn[c]" stoichiometry="1"/>
          <speciesReference constant="true" species="M_msh[c]" stoichiometry="1"/>
        </listOfReactants>
        <listOfProducts>
          <speciesReference constant="true" species="M_bmnmsh[c]" stoichiometry="1"/>
          <speciesReference constant="true" species="M_h[c]" stoichiometry="2"/>
        </listOfProducts>
      </reaction>
      <reaction fast="false" id="R_BMNt" reversible="true" name="bimane transport (diffusion)" fbc:upperFluxBound="cobra_default_ub" fbc:lowerFluxBound="cobra_default_lb">
        <listOfReactants>
          <speciesReference constant="true" species="M_bmn[c]" stoichiometry="1"/>
        </listOfReactants>
        <listOfProducts>
          <speciesReference constant="true" species="M_bmn[e]" stoichiometry="1"/>
        </listOfProducts>
      </reaction>
      <reaction fast="false" id="R_BPNT" reversible="false" name=" 3&apos;,5&apos;-bisphosphate nucleotidase" fbc:upperFluxBound="cobra_default_ub" fbc:lowerFluxBound="cobra_0_bound">
        <listOfReactants>
          <speciesReference constant="true" species="M_h2o[c]" stoichiometry="1"/>
          <speciesReference constant="true" species="M_pap[c]" stoichiometry="1"/>
        </listOfReactants>
        <listOfProducts>
          <speciesReference constant="true" species="M_amp[c]" stoichiometry="1"/>
          <speciesReference constant="true" species="M_pi[c]" stoichiometry="1"/>
        </listOfProducts>
      </reaction>
      <reaction fast="false" id="R_BTS2" reversible="true" name="biotin synthase (ala-L producing)" fbc:upperFluxBound="cobra_default_ub" fbc:lowerFluxBound="cobra_default_lb">
        <listOfReactants>
          <speciesReference constant="true" species="M_cys-L[c]" stoichiometry="1"/>
          <speciesReference constant="true" species="M_dtbt[c]" stoichiometry="1"/>
        </listOfReactants>
        <listOfProducts>
          <speciesReference constant="true" species="M_ala-L[c]" stoichiometry="1"/>
          <speciesReference constant="true" species="M_btn[c]" stoichiometry="1"/>
          <speciesReference constant="true" species="M_h[c]" stoichiometry="2"/>
        </listOfProducts>
        <fbc:geneProductAssociation>
          <fbc:geneProductRef fbc:geneProduct="G_Rv1589"/>
        </fbc:geneProductAssociation>
      </reaction>
      <reaction fast="false" id="R_BTS3r" reversible="true" name="biotin synthase" fbc:upperFluxBound="cobra_default_ub" fbc:lowerFluxBound="cobra_default_lb">
        <listOfReactants>
          <speciesReference constant="true" species="M_dtbt[c]" stoichiometry="1"/>
          <speciesReference constant="true" species="M_s[c]" stoichiometry="2"/>
        </listOfReactants>
        <listOfProducts>
          <speciesReference constant="true" species="M_btn[c]" stoichiometry="1"/>
          <speciesReference constant="true" species="M_h2s[c]" stoichiometry="1"/>
        </listOfProducts>
        <fbc:geneProductAssociation>
          <fbc:geneProductRef fbc:geneProduct="G_Rv1589"/>
        </fbc:geneProductAssociation>
      </reaction>
      <reaction fast="false" id="R_CAATPS" reversible="false" name="Ca ATPase" fbc:upperFluxBound="cobra_default_ub" fbc:lowerFluxBound="cobra_0_bound">
        <listOfReactants>
          <speciesReference constant="true" species="M_atp[c]" stoichiometry="1"/>
          <speciesReference constant="true" species="M_ca2[c]" stoichiometry="2"/>
          <speciesReference constant="true" species="M_h2o[c]" stoichiometry="1"/>
        </listOfReactants>
        <listOfProducts>
          <speciesReference constant="true" species="M_adp[c]" stoichiometry="1"/>
          <speciesReference constant="true" species="M_ca2[e]" stoichiometry="2"/>
          <speciesReference constant="true" species="M_h[e]" stoichiometry="1"/>
          <speciesReference constant="true" species="M_pi[c]" stoichiometry="1"/>
        </listOfProducts>
        <fbc:geneProductAssociation>
          <fbc:geneProductRef fbc:geneProduct="G_Rv0107c"/>
        </fbc:geneProductAssociation>
      </reaction>
      <reaction fast="false" id="R_CAT" reversible="false" name="catalase" fbc:upperFluxBound="cobra_default_ub" fbc:lowerFluxBound="cobra_0_bound">
        <listOfReactants>
          <speciesReference constant="true" species="M_h2o2[c]" stoichiometry="2"/>
        </listOfReactants>
        <listOfProducts>
          <speciesReference constant="true" species="M_h2o[c]" stoichiometry="2"/>
          <speciesReference constant="true" species="M_o2[c]" stoichiometry="1"/>
        </listOfProducts>
        <fbc:geneProductAssociation>
          <fbc:geneProductRef fbc:geneProduct="G_Rv1908c"/>
        </fbc:geneProductAssociation>
      </reaction>
      <reaction fast="false" id="R_CAt4" reversible="true" name="calcium transport in/out via proton antiporter" fbc:upperFluxBound="cobra_default_ub" fbc:lowerFluxBound="cobra_default_lb">
        <listOfReactants>
          <speciesReference constant="true" species="M_ca2[c]" stoichiometry="1"/>
          <speciesReference constant="true" species="M_h[e]" stoichiometry="1"/>
        </listOfReactants>
        <listOfProducts>
          <speciesReference constant="true" species="M_ca2[e]" stoichiometry="1"/>
          <speciesReference constant="true" species="M_h[c]" stoichiometry="1"/>
        </listOfProducts>
        <fbc:geneProductAssociation>
          <fbc:geneProductRef fbc:geneProduct="G_Rv1607"/>
        </fbc:geneProductAssociation>
      </reaction>
      <reaction fast="false" id="R_CBIAT" reversible="true" name="Cobinamide adenyltransferase" fbc:upperFluxBound="cobra_default_ub" fbc:lowerFluxBound="cobra_default_lb">
        <listOfReactants>
          <speciesReference constant="true" species="M_atp[c]" stoichiometry="1"/>
          <speciesReference constant="true" species="M_cbi[c]" stoichiometry="1"/>
          <speciesReference constant="true" species="M_h[c]" stoichiometry="1"/>
        </listOfReactants>
        <listOfProducts>
          <speciesReference constant="true" species="M_adocbi[c]" stoichiometry="1"/>
          <speciesReference constant="true" species="M_pppi[c]" stoichiometry="1"/>
        </listOfProducts>
        <fbc:geneProductAssociation>
          <fbc:geneProductRef fbc:geneProduct="G_Rv2849c"/>
        </fbc:geneProductAssociation>
      </reaction>
      <reaction fast="false" id="R_CBLAT" reversible="true" name="cob(I)alamin adenosyltransferase" fbc:upperFluxBound="cobra_default_ub" fbc:lowerFluxBound="cobra_default_lb">
        <listOfReactants>
          <speciesReference constant="true" species="M_atp[c]" stoichiometry="1"/>
          <speciesReference constant="true" species="M_cbl1[c]" stoichiometry="1"/>
          <speciesReference constant="true" species="M_h[c]" stoichiometry="1"/>
        </listOfReactants>
        <listOfProducts>
          <speciesReference constant="true" species="M_adocbl[c]" stoichiometry="1"/>
          <speciesReference constant="true" species="M_pppi[c]" stoichiometry="1"/>
        </listOfProducts>
        <fbc:geneProductAssociation>
          <fbc:geneProductRef fbc:geneProduct="G_Rv2849c"/>
        </fbc:geneProductAssociation>
      </reaction>
      <reaction fast="false" id="R_CBPS" reversible="false" name="carbamoyl-phosphate synthase (glutamine-hydrolysing)" fbc:upperFluxBound="cobra_default_ub" fbc:lowerFluxBound="cobra_0_bound">
        <listOfReactants>
          <speciesReference constant="true" species="M_atp[c]" stoichiometry="2"/>
          <speciesReference constant="true" species="M_gln-L[c]" stoichiometry="1"/>
          <speciesReference constant="true" species="M_h2o[c]" stoichiometry="1"/>
          <speciesReference constant="true" species="M_hco3[c]" stoichiometry="1"/>
        </listOfReactants>
        <listOfProducts>
          <speciesReference constant="true" species="M_adp[c]" stoichiometry="2"/>
          <speciesReference constant="true" species="M_cbp[c]" stoichiometry="1"/>
          <speciesReference constant="true" species="M_glu-L[c]" stoichiometry="1"/>
          <speciesReference constant="true" species="M_h[c]" stoichiometry="2"/>
          <speciesReference constant="true" species="M_pi[c]" stoichiometry="1"/>
        </listOfProducts>
        <fbc:geneProductAssociation>
          <fbc:geneProductRef fbc:geneProduct="G_Rv1383"/>
        </fbc:geneProductAssociation>
      </reaction>
      <reaction fast="false" id="R_CDAPPA160" reversible="false" name="CDP-Diacylglycerol pyrophostatase (n-C16:0)" fbc:upperFluxBound="cobra_default_ub" fbc:lowerFluxBound="cobra_0_bound">
        <listOfReactants>
          <speciesReference constant="true" species="M_cdpdhdecg[c]" stoichiometry="1"/>
          <speciesReference constant="true" species="M_h2o[c]" stoichiometry="1"/>
        </listOfReactants>
        <listOfProducts>
          <speciesReference constant="true" species="M_cmp[c]" stoichiometry="1"/>
          <speciesReference constant="true" species="M_h[c]" stoichiometry="2"/>
          <speciesReference constant="true" species="M_pa160[c]" stoichiometry="1"/>
        </listOfProducts>
        <fbc:geneProductAssociation>
          <fbc:geneProductRef fbc:geneProduct="G_Rv2289"/>
        </fbc:geneProductAssociation>
      </reaction>
      <reaction fast="false" id="R_CDAPPA160190" reversible="false" name="CDP-Diacylglycerol pyrophostatase (C16:0, C19:0)" fbc:upperFluxBound="cobra_default_ub" fbc:lowerFluxBound="cobra_0_bound">
        <listOfReactants>
          <speciesReference constant="true" species="M_cdpc16c19g[c]" stoichiometry="1"/>
          <speciesReference constant="true" species="M_h2o[c]" stoichiometry="1"/>
        </listOfReactants>
        <listOfProducts>
          <speciesReference constant="true" species="M_cmp[c]" stoichiometry="1"/>
          <speciesReference constant="true" species="M_h[c]" stoichiometry="2"/>
          <speciesReference constant="true" species="M_pa160190[c]" stoichiometry="1"/>
        </listOfProducts>
        <fbc:geneProductAssociation>
          <fbc:geneProductRef fbc:geneProduct="G_Rv2289"/>
        </fbc:geneProductAssociation>
      </reaction>
      <reaction fast="false" id="R_CDAPPA190" reversible="false" name="CDP-Diacylglycerol pyrophostatase (C19:0)" fbc:upperFluxBound="cobra_default_ub" fbc:lowerFluxBound="cobra_0_bound">
        <listOfReactants>
          <speciesReference constant="true" species="M_cdpc19c19g[c]" stoichiometry="1"/>
          <speciesReference constant="true" species="M_h2o[c]" stoichiometry="1"/>
        </listOfReactants>
        <listOfProducts>
          <speciesReference constant="true" species="M_cmp[c]" stoichiometry="1"/>
          <speciesReference constant="true" species="M_h[c]" stoichiometry="2"/>
          <speciesReference constant="true" species="M_pa190190[c]" stoichiometry="1"/>
        </listOfProducts>
        <fbc:geneProductAssociation>
          <fbc:geneProductRef fbc:geneProduct="G_Rv2289"/>
        </fbc:geneProductAssociation>
      </reaction>
      <reaction fast="false" id="R_CDPMEK" reversible="false" name=" 4-(cytidine 5&apos;-diphospho)-2-C-methyl-D-erythritol kinase" fbc:upperFluxBound="cobra_default_ub" fbc:lowerFluxBound="cobra_0_bound">
        <listOfReactants>
          <speciesReference constant="true" species="M_4c2me[c]" stoichiometry="1"/>
          <speciesReference constant="true" species="M_atp[c]" stoichiometry="1"/>
        </listOfReactants>
        <listOfProducts>
          <speciesReference constant="true" species="M_2p4c2me[c]" stoichiometry="1"/>
          <speciesReference constant="true" species="M_adp[c]" stoichiometry="1"/>
          <speciesReference constant="true" species="M_h[c]" stoichiometry="1"/>
        </listOfProducts>
        <fbc:geneProductAssociation>
          <fbc:geneProductRef fbc:geneProduct="G_Rv1011"/>
        </fbc:geneProductAssociation>
      </reaction>
      <reaction fast="false" id="R_CDPPT160" reversible="false" name="CDP diacylglycerol inositon 3-phosphatidyltransferase" fbc:upperFluxBound="cobra_default_ub" fbc:lowerFluxBound="cobra_0_bound">
        <listOfReactants>
          <speciesReference constant="true" species="M_cdpdhdecg[c]" stoichiometry="1"/>
          <speciesReference constant="true" species="M_inost[c]" stoichiometry="1"/>
        </listOfReactants>
        <listOfProducts>
          <speciesReference constant="true" species="M_cmp[c]" stoichiometry="1"/>
          <speciesReference constant="true" species="M_h[c]" stoichiometry="1"/>
          <speciesReference constant="true" species="M_ptd1ino160[c]" stoichiometry="1"/>
        </listOfProducts>
        <fbc:geneProductAssociation>
          <fbc:geneProductRef fbc:geneProduct="G_Rv2612c"/>
        </fbc:geneProductAssociation>
      </reaction>
      <reaction fast="false" id="R_CDPPT160190" reversible="false" name="CDP diacylglycerol inositon 3-phosphatidyltransferase" fbc:upperFluxBound="cobra_default_ub" fbc:lowerFluxBound="cobra_0_bound">
        <listOfReactants>
          <speciesReference constant="true" species="M_cdpc16c19g[c]" stoichiometry="1"/>
          <speciesReference constant="true" species="M_inost[c]" stoichiometry="1"/>
        </listOfReactants>
        <listOfProducts>
          <speciesReference constant="true" species="M_cmp[c]" stoichiometry="1"/>
          <speciesReference constant="true" species="M_h[c]" stoichiometry="1"/>
          <speciesReference constant="true" species="M_ptd1ino160190[c]" stoichiometry="1"/>
        </listOfProducts>
        <fbc:geneProductAssociation>
          <fbc:geneProductRef fbc:geneProduct="G_Rv2612c"/>
        </fbc:geneProductAssociation>
      </reaction>
      <reaction fast="false" id="R_CHLabc" reversible="false" name="choline transport via ABC system" fbc:upperFluxBound="cobra_default_ub" fbc:lowerFluxBound="cobra_0_bound">
        <listOfReactants>
          <speciesReference constant="true" species="M_atp[c]" stoichiometry="1"/>
          <speciesReference constant="true" species="M_chol[e]" stoichiometry="1"/>
          <speciesReference constant="true" species="M_h2o[c]" stoichiometry="1"/>
        </listOfReactants>
        <listOfProducts>
          <speciesReference constant="true" species="M_adp[c]" stoichiometry="1"/>
          <speciesReference constant="true" species="M_chol[c]" stoichiometry="1"/>
          <speciesReference constant="true" species="M_h[c]" stoichiometry="1"/>
          <speciesReference constant="true" species="M_pi[c]" stoichiometry="1"/>
        </listOfProducts>
        <fbc:geneProductAssociation>
          <fbc:and>
            <fbc:geneProductRef fbc:geneProduct="G_Rv3757c"/>
            <fbc:geneProductRef fbc:geneProduct="G_Rv3759c"/>
            <fbc:geneProductRef fbc:geneProduct="G_Rv3756c"/>
            <fbc:geneProductRef fbc:geneProduct="G_Rv3758c"/>
          </fbc:and>
        </fbc:geneProductAssociation>
      </reaction>
      <reaction fast="false" id="R_CHOLD" reversible="false" name="choline dehydrogenase" fbc:upperFluxBound="cobra_default_ub" fbc:lowerFluxBound="cobra_0_bound">
        <listOfReactants>
          <speciesReference constant="true" species="M_chol[c]" stoichiometry="1"/>
          <speciesReference constant="true" species="M_nad[c]" stoichiometry="1"/>
        </listOfReactants>
        <listOfProducts>
          <speciesReference constant="true" species="M_betald[c]" stoichiometry="1"/>
          <speciesReference constant="true" species="M_h[c]" stoichiometry="1"/>
          <speciesReference constant="true" species="M_nadh[c]" stoichiometry="1"/>
        </listOfProducts>
      </reaction>
      <reaction fast="false" id="R_CHORM" reversible="false" name="chorismate mutase" fbc:upperFluxBound="cobra_default_ub" fbc:lowerFluxBound="cobra_0_bound">
        <listOfReactants>
          <speciesReference constant="true" species="M_chor[c]" stoichiometry="1"/>
        </listOfReactants>
        <listOfProducts>
          <speciesReference constant="true" species="M_pphn[c]" stoichiometry="1"/>
        </listOfProducts>
        <fbc:geneProductAssociation>
          <fbc:geneProductRef fbc:geneProduct="G_Rv1885c"/>
        </fbc:geneProductAssociation>
      </reaction>
      <reaction fast="false" id="R_CHORS" reversible="false" name="chorismate synthase" fbc:upperFluxBound="cobra_default_ub" fbc:lowerFluxBound="cobra_0_bound">
        <listOfReactants>
          <speciesReference constant="true" species="M_3psme[c]" stoichiometry="1"/>
        </listOfReactants>
        <listOfProducts>
          <speciesReference constant="true" species="M_chor[c]" stoichiometry="1"/>
          <speciesReference constant="true" species="M_pi[c]" stoichiometry="1"/>
        </listOfProducts>
        <fbc:geneProductAssociation>
          <fbc:geneProductRef fbc:geneProduct="G_Rv2540c"/>
        </fbc:geneProductAssociation>
      </reaction>
      <reaction fast="false" id="R_CHRPL" reversible="false" name="Chorismate pyruvate lyase" fbc:upperFluxBound="cobra_default_ub" fbc:lowerFluxBound="cobra_0_bound">
        <listOfReactants>
          <speciesReference constant="true" species="M_chor[c]" stoichiometry="1"/>
        </listOfReactants>
        <listOfProducts>
          <speciesReference constant="true" species="M_4hbz[c]" stoichiometry="1"/>
          <speciesReference constant="true" species="M_pyr[c]" stoichiometry="1"/>
        </listOfProducts>
        <fbc:geneProductAssociation>
          <fbc:geneProductRef fbc:geneProduct="G_Rv2949c"/>
        </fbc:geneProductAssociation>
      </reaction>
      <reaction fast="false" id="R_CIGAMS" reversible="false" name="cys-1D-myo-inositol 2-deoxy-D-glucopyranoside synthase" fbc:upperFluxBound="cobra_default_ub" fbc:lowerFluxBound="cobra_0_bound">
        <listOfReactants>
          <speciesReference constant="true" species="M_atp[c]" stoichiometry="1"/>
          <speciesReference constant="true" species="M_cys-L[c]" stoichiometry="1"/>
          <speciesReference constant="true" species="M_igam[c]" stoichiometry="1"/>
        </listOfReactants>
        <listOfProducts>
          <speciesReference constant="true" species="M_amp[c]" stoichiometry="1"/>
          <speciesReference constant="true" species="M_cigam[c]" stoichiometry="1"/>
          <speciesReference constant="true" species="M_h[c]" stoichiometry="2"/>
          <speciesReference constant="true" species="M_ppi[c]" stoichiometry="1"/>
        </listOfProducts>
        <fbc:geneProductAssociation>
          <fbc:geneProductRef fbc:geneProduct="G_Rv2130c"/>
        </fbc:geneProductAssociation>
      </reaction>
      <reaction fast="false" id="R_CITL" reversible="false" name="Citrate lyase" fbc:upperFluxBound="cobra_0_bound" fbc:lowerFluxBound="cobra_0_bound">
        <listOfReactants>
          <speciesReference constant="true" species="M_cit[c]" stoichiometry="1"/>
        </listOfReactants>
        <listOfProducts>
          <speciesReference constant="true" species="M_ac[c]" stoichiometry="1"/>
          <speciesReference constant="true" species="M_oaa[c]" stoichiometry="1"/>
        </listOfProducts>
      </reaction>
      <reaction fast="false" id="R_CITLr" reversible="true" name="Citrate lyase (reversible)" fbc:upperFluxBound="cobra_default_ub" fbc:lowerFluxBound="cobra_default_lb">
        <listOfReactants>
          <speciesReference constant="true" species="M_cit[c]" stoichiometry="1"/>
        </listOfReactants>
        <listOfProducts>
          <speciesReference constant="true" species="M_ac[c]" stoichiometry="1"/>
          <speciesReference constant="true" species="M_oaa[c]" stoichiometry="1"/>
        </listOfProducts>
        <fbc:geneProductAssociation>
          <fbc:or>
            <fbc:geneProductRef fbc:geneProduct="G_Rv2498c"/>
            <fbc:geneProductRef fbc:geneProduct="G_Rv2075c"/>
          </fbc:or>
        </fbc:geneProductAssociation>
      </reaction>
      <reaction fast="false" id="R_CITabc" reversible="false" name="citrate transport via ABC system" fbc:upperFluxBound="cobra_default_ub" fbc:lowerFluxBound="cobra_0_bound">
        <listOfReactants>
          <speciesReference constant="true" species="M_atp[c]" stoichiometry="1"/>
          <speciesReference constant="true" species="M_cit[e]" stoichiometry="1"/>
          <speciesReference constant="true" species="M_h2o[c]" stoichiometry="1"/>
        </listOfReactants>
        <listOfProducts>
          <speciesReference constant="true" species="M_adp[c]" stoichiometry="1"/>
          <speciesReference constant="true" species="M_cit[c]" stoichiometry="1"/>
          <speciesReference constant="true" species="M_h[c]" stoichiometry="1"/>
          <speciesReference constant="true" species="M_pi[c]" stoichiometry="1"/>
        </listOfProducts>
      </reaction>
      <reaction fast="false" id="R_CLPNS160190" reversible="true" name="cardiolipin synthase (C16:0, C19:0) tuberculosis" fbc:upperFluxBound="cobra_default_ub" fbc:lowerFluxBound="cobra_default_lb">
        <listOfReactants>
          <speciesReference constant="true" species="M_pg160190[c]" stoichiometry="2"/>
        </listOfReactants>
        <listOfProducts>
          <speciesReference constant="true" species="M_clpn160190[c]" stoichiometry="1"/>
          <speciesReference constant="true" species="M_glyc[c]" stoichiometry="1"/>
        </listOfProducts>
      </reaction>
      <reaction fast="false" id="R_CMCBTFL" reversible="false" name="carboxymycobactin Fe3 loading" fbc:upperFluxBound="cobra_default_ub" fbc:lowerFluxBound="cobra_0_bound">
        <listOfReactants>
          <speciesReference constant="true" species="M_cmcbtt[c]" stoichiometry="1"/>
          <speciesReference constant="true" species="M_fe3[e]" stoichiometry="1"/>
        </listOfReactants>
        <listOfProducts>
          <speciesReference constant="true" species="M_fcmcbtt[c]" stoichiometry="1"/>
        </listOfProducts>
      </reaction>
      <reaction fast="false" id="R_CMCBTFU" reversible="false" name="carboxymycobactin Fe3 unloading" fbc:upperFluxBound="cobra_default_ub" fbc:lowerFluxBound="cobra_0_bound">
        <listOfReactants>
          <speciesReference constant="true" species="M_fcmcbtt[c]" stoichiometry="1"/>
        </listOfReactants>
        <listOfProducts>
          <speciesReference constant="true" species="M_cmcbtt[c]" stoichiometry="1"/>
          <speciesReference constant="true" species="M_fe3[c]" stoichiometry="1"/>
        </listOfProducts>
      </reaction>
      <reaction fast="false" id="R_CMLDC" reversible="false" name=" 4-carboxymuconolactone decarboxylase" fbc:upperFluxBound="cobra_default_ub" fbc:lowerFluxBound="cobra_0_bound">
        <listOfReactants>
          <speciesReference constant="true" species="M_2c25dho[c]" stoichiometry="1"/>
        </listOfReactants>
        <listOfProducts>
          <speciesReference constant="true" species="M_5odhf2a[c]" stoichiometry="1"/>
          <speciesReference constant="true" species="M_co2[c]" stoichiometry="1"/>
          <speciesReference constant="true" species="M_h[c]" stoichiometry="1"/>
        </listOfProducts>
        <fbc:geneProductAssociation>
          <fbc:geneProductRef fbc:geneProduct="G_Rv0771"/>
        </fbc:geneProductAssociation>
      </reaction>
      <reaction fast="false" id="R_CO2t" reversible="true" name="CO2 transporter via diffusion" fbc:upperFluxBound="cobra_default_ub" fbc:lowerFluxBound="cobra_default_lb">
        <listOfReactants>
          <speciesReference constant="true" species="M_co2[e]" stoichiometry="1"/>
        </listOfReactants>
        <listOfProducts>
          <speciesReference constant="true" species="M_co2[c]" stoichiometry="1"/>
        </listOfProducts>
      </reaction>
      <reaction fast="false" id="R_COAt" reversible="true" name="CoA transporter" fbc:upperFluxBound="cobra_default_ub" fbc:lowerFluxBound="cobra_default_lb">
        <listOfReactants>
          <speciesReference constant="true" species="M_coa[e]" stoichiometry="1"/>
        </listOfReactants>
        <listOfProducts>
          <speciesReference constant="true" species="M_coa[c]" stoichiometry="1"/>
        </listOfProducts>
      </reaction>
      <reaction fast="false" id="R_COBALTt5" reversible="true" name="cobalt transport in/out via permease (no H+)" fbc:upperFluxBound="cobra_default_ub" fbc:lowerFluxBound="cobra_default_lb">
        <listOfReactants>
          <speciesReference constant="true" species="M_cobalt2[c]" stoichiometry="1"/>
        </listOfReactants>
        <listOfProducts>
          <speciesReference constant="true" species="M_cobalt2[e]" stoichiometry="1"/>
        </listOfProducts>
        <fbc:geneProductAssociation>
          <fbc:geneProductRef fbc:geneProduct="G_Rv1239c"/>
        </fbc:geneProductAssociation>
      </reaction>
      <reaction fast="false" id="R_COCHL" reversible="false" name="cobaltochelatase" fbc:upperFluxBound="cobra_default_ub" fbc:lowerFluxBound="cobra_0_bound">
        <listOfReactants>
          <speciesReference constant="true" species="M_atp[c]" stoichiometry="1"/>
          <speciesReference constant="true" species="M_cobalt2[c]" stoichiometry="1"/>
          <speciesReference constant="true" species="M_h2o[c]" stoichiometry="1"/>
          <speciesReference constant="true" species="M_hgbam[c]" stoichiometry="1"/>
        </listOfReactants>
        <listOfProducts>
          <speciesReference constant="true" species="M_adp[c]" stoichiometry="1"/>
          <speciesReference constant="true" species="M_co2dam[c]" stoichiometry="1"/>
          <speciesReference constant="true" species="M_h[c]" stoichiometry="2"/>
          <speciesReference constant="true" species="M_pi[c]" stoichiometry="1"/>
        </listOfProducts>
        <fbc:geneProductAssociation>
          <fbc:geneProductRef fbc:geneProduct="G_Rv2062c"/>
        </fbc:geneProductAssociation>
      </reaction>
      <reaction fast="false" id="R_CODH2r" reversible="true" name="carbon monoxide dehydrogenase / acetyl-CoA synthase 2" fbc:upperFluxBound="cobra_default_ub" fbc:lowerFluxBound="cobra_default_lb">
        <listOfReactants>
          <speciesReference constant="true" species="M_co[c]" stoichiometry="1"/>
          <speciesReference constant="true" species="M_fdox[c]" stoichiometry="2"/>
          <speciesReference constant="true" species="M_h2o[c]" stoichiometry="1"/>
        </listOfReactants>
        <listOfProducts>
          <speciesReference constant="true" species="M_co2[c]" stoichiometry="1"/>
          <speciesReference constant="true" species="M_fdred[c]" stoichiometry="2"/>
          <speciesReference constant="true" species="M_h[c]" stoichiometry="2"/>
        </listOfProducts>
        <fbc:geneProductAssociation>
          <fbc:and>
            <fbc:geneProductRef fbc:geneProduct="G_Rv0373c"/>
            <fbc:geneProductRef fbc:geneProduct="G_Rv0375c"/>
            <fbc:geneProductRef fbc:geneProduct="G_Rv0374c"/>
          </fbc:and>
        </fbc:geneProductAssociation>
      </reaction>
      <reaction fast="false" id="R_CODH3" reversible="false" name="carbon monoxide dehydrogenase / acetyl-CoA synthase 2" fbc:upperFluxBound="cobra_default_ub" fbc:lowerFluxBound="cobra_0_bound">
        <listOfReactants>
          <speciesReference constant="true" species="M_adfdOX[c]" stoichiometry="1"/>
          <speciesReference constant="true" species="M_co[c]" stoichiometry="2"/>
          <speciesReference constant="true" species="M_h2o[c]" stoichiometry="2"/>
        </listOfReactants>
        <listOfProducts>
          <speciesReference constant="true" species="M_adfdRD[c]" stoichiometry="1"/>
          <speciesReference constant="true" species="M_co2[c]" stoichiometry="2"/>
          <speciesReference constant="true" species="M_h[c]" stoichiometry="2"/>
        </listOfProducts>
        <fbc:geneProductAssociation>
          <fbc:and>
            <fbc:geneProductRef fbc:geneProduct="G_Rv0373c"/>
            <fbc:geneProductRef fbc:geneProduct="G_Rv0375c"/>
            <fbc:geneProductRef fbc:geneProduct="G_Rv0374c"/>
          </fbc:and>
        </fbc:geneProductAssociation>
      </reaction>
      <reaction fast="false" id="R_COt" reversible="true" name="CO transporter via diffusion" fbc:upperFluxBound="cobra_default_ub" fbc:lowerFluxBound="cobra_default_lb">
        <listOfReactants>
          <speciesReference constant="true" species="M_co[c]" stoichiometry="1"/>
        </listOfReactants>
        <listOfProducts>
          <speciesReference constant="true" species="M_co[e]" stoichiometry="1"/>
        </listOfProducts>
      </reaction>
      <reaction fast="false" id="R_CPC2MT" reversible="false" name="precorrin-2 C20-methyltransferase" fbc:upperFluxBound="cobra_default_ub" fbc:lowerFluxBound="cobra_0_bound">
        <listOfReactants>
          <speciesReference constant="true" species="M_amet[c]" stoichiometry="1"/>
          <speciesReference constant="true" species="M_copre2[c]" stoichiometry="1"/>
        </listOfReactants>
        <listOfProducts>
          <speciesReference constant="true" species="M_ahcys[c]" stoichiometry="1"/>
          <speciesReference constant="true" species="M_copre3[c]" stoichiometry="1"/>
          <speciesReference constant="true" species="M_h[c]" stoichiometry="1"/>
        </listOfProducts>
        <fbc:geneProductAssociation>
          <fbc:geneProductRef fbc:geneProduct="G_Rv2066"/>
        </fbc:geneProductAssociation>
      </reaction>
      <reaction fast="false" id="R_CPC3MT" reversible="false" name="precorrin-3B C17-methyltransferase" fbc:upperFluxBound="cobra_default_ub" fbc:lowerFluxBound="cobra_0_bound">
        <listOfReactants>
          <speciesReference constant="true" species="M_amet[c]" stoichiometry="1"/>
          <speciesReference constant="true" species="M_copre3[c]" stoichiometry="1"/>
        </listOfReactants>
        <listOfProducts>
          <speciesReference constant="true" species="M_ahcys[c]" stoichiometry="1"/>
          <speciesReference constant="true" species="M_copre4[c]" stoichiometry="1"/>
        </listOfProducts>
        <fbc:geneProductAssociation>
          <fbc:geneProductRef fbc:geneProduct="G_Rv2066"/>
        </fbc:geneProductAssociation>
      </reaction>
      <reaction fast="false" id="R_CPC4MT" reversible="false" name="precorrin-4 C11-methyltransferase" fbc:upperFluxBound="cobra_default_ub" fbc:lowerFluxBound="cobra_0_bound">
        <listOfReactants>
          <speciesReference constant="true" species="M_amet[c]" stoichiometry="1"/>
          <speciesReference constant="true" species="M_copre4[c]" stoichiometry="1"/>
        </listOfReactants>
        <listOfProducts>
          <speciesReference constant="true" species="M_ahcys[c]" stoichiometry="1"/>
          <speciesReference constant="true" species="M_copre5[c]" stoichiometry="1"/>
          <speciesReference constant="true" species="M_h[c]" stoichiometry="1"/>
        </listOfProducts>
        <fbc:geneProductAssociation>
          <fbc:geneProductRef fbc:geneProduct="G_Rv2071c"/>
        </fbc:geneProductAssociation>
      </reaction>
      <reaction fast="false" id="R_CPC6MT" reversible="false" name="precorrin-6Y C5,15-methyltransferase (decarboxylating)" fbc:upperFluxBound="cobra_default_ub" fbc:lowerFluxBound="cobra_0_bound">
        <listOfReactants>
          <speciesReference constant="true" species="M_amet[c]" stoichiometry="2"/>
          <speciesReference constant="true" species="M_codhpre6[c]" stoichiometry="1"/>
        </listOfReactants>
        <listOfProducts>
          <speciesReference constant="true" species="M_ahcys[c]" stoichiometry="2"/>
          <speciesReference constant="true" species="M_co2[c]" stoichiometry="1"/>
          <speciesReference constant="true" species="M_copre8[c]" stoichiometry="1"/>
          <speciesReference constant="true" species="M_h[c]" stoichiometry="1"/>
        </listOfProducts>
        <fbc:geneProductAssociation>
          <fbc:geneProductRef fbc:geneProduct="G_Rv2072c"/>
        </fbc:geneProductAssociation>
      </reaction>
      <reaction fast="false" id="R_CPC6R" reversible="false" name="precorrin-6A reductase" fbc:upperFluxBound="cobra_default_ub" fbc:lowerFluxBound="cobra_0_bound">
        <listOfReactants>
          <speciesReference constant="true" species="M_copre6[c]" stoichiometry="1"/>
          <speciesReference constant="true" species="M_h[c]" stoichiometry="1"/>
          <speciesReference constant="true" species="M_nadph[c]" stoichiometry="1"/>
        </listOfReactants>
        <listOfProducts>
          <speciesReference constant="true" species="M_codhpre6[c]" stoichiometry="1"/>
          <speciesReference constant="true" species="M_nadp[c]" stoichiometry="1"/>
        </listOfProducts>
        <fbc:geneProductAssociation>
          <fbc:geneProductRef fbc:geneProduct="G_Rv2070c"/>
        </fbc:geneProductAssociation>
      </reaction>
      <reaction fast="false" id="R_CPC8MM" reversible="true" name="precorrin-8X methylmutase" fbc:upperFluxBound="cobra_default_ub" fbc:lowerFluxBound="cobra_default_lb">
        <listOfReactants>
          <speciesReference constant="true" species="M_copre8[c]" stoichiometry="1"/>
        </listOfReactants>
        <listOfProducts>
          <speciesReference constant="true" species="M_cobya[c]" stoichiometry="1"/>
        </listOfProducts>
        <fbc:geneProductAssociation>
          <fbc:geneProductRef fbc:geneProduct="G_Rv2065"/>
        </fbc:geneProductAssociation>
      </reaction>
      <reaction fast="false" id="R_CPPPGO" reversible="false" name="coproporphyrinogen oxidase (O2 required)" fbc:upperFluxBound="cobra_default_ub" fbc:lowerFluxBound="cobra_0_bound">
        <listOfReactants>
          <speciesReference constant="true" species="M_cpppg3[c]" stoichiometry="1"/>
          <speciesReference constant="true" species="M_h[c]" stoichiometry="2"/>
          <speciesReference constant="true" species="M_o2[c]" stoichiometry="1"/>
        </listOfReactants>
        <listOfProducts>
          <speciesReference constant="true" species="M_co2[c]" stoichiometry="2"/>
          <speciesReference constant="true" species="M_h2o[c]" stoichiometry="2"/>
          <speciesReference constant="true" species="M_pppg9[c]" stoichiometry="1"/>
        </listOfProducts>
        <fbc:geneProductAssociation>
          <fbc:geneProductRef fbc:geneProduct="G_Rv2388c"/>
        </fbc:geneProductAssociation>
      </reaction>
      <reaction fast="false" id="R_CRNabc" reversible="false" name="L-carnitine transport via ABC system" fbc:upperFluxBound="cobra_default_ub" fbc:lowerFluxBound="cobra_0_bound">
        <listOfReactants>
          <speciesReference constant="true" species="M_atp[c]" stoichiometry="1"/>
          <speciesReference constant="true" species="M_crn[e]" stoichiometry="1"/>
          <speciesReference constant="true" species="M_h2o[c]" stoichiometry="1"/>
        </listOfReactants>
        <listOfProducts>
          <speciesReference constant="true" species="M_adp[c]" stoichiometry="1"/>
          <speciesReference constant="true" species="M_crn[c]" stoichiometry="1"/>
          <speciesReference constant="true" species="M_h[c]" stoichiometry="1"/>
          <speciesReference constant="true" species="M_pi[c]" stoichiometry="1"/>
        </listOfProducts>
        <fbc:geneProductAssociation>
          <fbc:and>
            <fbc:geneProductRef fbc:geneProduct="G_Rv3757c"/>
            <fbc:geneProductRef fbc:geneProduct="G_Rv3759c"/>
            <fbc:geneProductRef fbc:geneProduct="G_Rv3756c"/>
            <fbc:geneProductRef fbc:geneProduct="G_Rv3758c"/>
          </fbc:and>
        </fbc:geneProductAssociation>
      </reaction>
      <reaction fast="false" id="R_CS" reversible="false" name="citrate synthase" fbc:upperFluxBound="cobra_default_ub" fbc:lowerFluxBound="cobra_0_bound">
        <listOfReactants>
          <speciesReference constant="true" species="M_accoa[c]" stoichiometry="1"/>
          <speciesReference constant="true" species="M_h2o[c]" stoichiometry="1"/>
          <speciesReference constant="true" species="M_oaa[c]" stoichiometry="1"/>
        </listOfReactants>
        <listOfProducts>
          <speciesReference constant="true" species="M_cit[c]" stoichiometry="1"/>
          <speciesReference constant="true" species="M_coa[c]" stoichiometry="1"/>
          <speciesReference constant="true" species="M_h[c]" stoichiometry="1"/>
        </listOfProducts>
        <fbc:geneProductAssociation>
          <fbc:or>
            <fbc:geneProductRef fbc:geneProduct="G_Rv0889c"/>
            <fbc:geneProductRef fbc:geneProduct="G_Rv1131"/>
            <fbc:geneProductRef fbc:geneProduct="G_Rv0896"/>
          </fbc:or>
        </fbc:geneProductAssociation>
      </reaction>
      <reaction fast="false" id="R_CTPS1" reversible="false" name="CTP synthase (NH3)" fbc:upperFluxBound="cobra_default_ub" fbc:lowerFluxBound="cobra_0_bound">
        <listOfReactants>
          <speciesReference constant="true" species="M_atp[c]" stoichiometry="1"/>
          <speciesReference constant="true" species="M_nh4[c]" stoichiometry="1"/>
          <speciesReference constant="true" species="M_utp[c]" stoichiometry="1"/>
        </listOfReactants>
        <listOfProducts>
          <speciesReference constant="true" species="M_adp[c]" stoichiometry="1"/>
          <speciesReference constant="true" species="M_ctp[c]" stoichiometry="1"/>
          <speciesReference constant="true" species="M_h[c]" stoichiometry="2"/>
          <speciesReference constant="true" species="M_pi[c]" stoichiometry="1"/>
        </listOfProducts>
        <fbc:geneProductAssociation>
          <fbc:geneProductRef fbc:geneProduct="G_Rv1699"/>
        </fbc:geneProductAssociation>
      </reaction>
      <reaction fast="false" id="R_CTPS2" reversible="false" name="CTP synthase (glutamine)" fbc:upperFluxBound="cobra_default_ub" fbc:lowerFluxBound="cobra_0_bound">
        <listOfReactants>
          <speciesReference constant="true" species="M_atp[c]" stoichiometry="1"/>
          <speciesReference constant="true" species="M_gln-L[c]" stoichiometry="1"/>
          <speciesReference constant="true" species="M_h2o[c]" stoichiometry="1"/>
          <speciesReference constant="true" species="M_utp[c]" stoichiometry="1"/>
        </listOfReactants>
        <listOfProducts>
          <speciesReference constant="true" species="M_adp[c]" stoichiometry="1"/>
          <speciesReference constant="true" species="M_ctp[c]" stoichiometry="1"/>
          <speciesReference constant="true" species="M_glu-L[c]" stoichiometry="1"/>
          <speciesReference constant="true" species="M_h[c]" stoichiometry="2"/>
          <speciesReference constant="true" species="M_pi[c]" stoichiometry="1"/>
        </listOfProducts>
        <fbc:geneProductAssociation>
          <fbc:geneProductRef fbc:geneProduct="G_Rv1699"/>
        </fbc:geneProductAssociation>
      </reaction>
      <reaction fast="false" id="R_CYANST" reversible="false" name="Cyanide sulfurtransferase" fbc:upperFluxBound="cobra_default_ub" fbc:lowerFluxBound="cobra_0_bound">
        <listOfReactants>
          <speciesReference constant="true" species="M_cyan[c]" stoichiometry="1"/>
          <speciesReference constant="true" species="M_tsul[c]" stoichiometry="1"/>
        </listOfReactants>
        <listOfProducts>
          <speciesReference constant="true" species="M_h[c]" stoichiometry="1"/>
          <speciesReference constant="true" species="M_so3[c]" stoichiometry="1"/>
          <speciesReference constant="true" species="M_tcynt[c]" stoichiometry="1"/>
        </listOfProducts>
        <fbc:geneProductAssociation>
          <fbc:geneProductRef fbc:geneProduct="G_Rv3283"/>
        </fbc:geneProductAssociation>
      </reaction>
      <reaction fast="false" id="R_CYO1a" reversible="false" name="cytochrome-c reductase (ubiquinol: 2 protons)" fbc:upperFluxBound="cobra_default_ub" fbc:lowerFluxBound="cobra_0_bound">
        <listOfReactants>
          <speciesReference constant="true" species="M_ficytc[c]" stoichiometry="2"/>
          <speciesReference constant="true" species="M_h[c]" stoichiometry="2"/>
          <speciesReference constant="true" species="M_qh2[c]" stoichiometry="1"/>
        </listOfReactants>
        <listOfProducts>
          <speciesReference constant="true" species="M_focytc[c]" stoichiometry="2"/>
          <speciesReference constant="true" species="M_h[e]" stoichiometry="2"/>
          <speciesReference constant="true" species="M_q[c]" stoichiometry="1"/>
        </listOfProducts>
        <fbc:geneProductAssociation>
          <fbc:and>
            <fbc:geneProductRef fbc:geneProduct="G_Rv2195"/>
            <fbc:geneProductRef fbc:geneProduct="G_Rv2196"/>
            <fbc:geneProductRef fbc:geneProduct="G_Rv2194"/>
          </fbc:and>
        </fbc:geneProductAssociation>
      </reaction>
      <reaction fast="false" id="R_CYO1b" reversible="false" name="cytochrome-c oxidase (2 protons)" fbc:upperFluxBound="cobra_default_ub" fbc:lowerFluxBound="cobra_0_bound">
        <listOfReactants>
          <speciesReference constant="true" species="M_focytc[c]" stoichiometry="2"/>
          <speciesReference constant="true" species="M_o2[c]" stoichiometry="0.5"/>
        </listOfReactants>
        <listOfProducts>
          <speciesReference constant="true" species="M_ficytc[c]" stoichiometry="2"/>
          <speciesReference constant="true" species="M_h2o[c]" stoichiometry="1"/>
        </listOfProducts>
        <fbc:geneProductAssociation>
          <fbc:and>
            <fbc:geneProductRef fbc:geneProduct="G_Rv2193"/>
            <fbc:geneProductRef fbc:geneProduct="G_Rv1451"/>
            <fbc:geneProductRef fbc:geneProduct="G_Rv3043c"/>
            <fbc:geneProductRef fbc:geneProduct="G_Rv2200c"/>
          </fbc:and>
        </fbc:geneProductAssociation>
      </reaction>
      <reaction fast="false" id="R_CYRDAAT" reversible="false" name="cob(I)yrinic acid a,c-diamide adenosyltransferase" fbc:upperFluxBound="cobra_default_ub" fbc:lowerFluxBound="cobra_0_bound">
        <listOfReactants>
          <speciesReference constant="true" species="M_atp[c]" stoichiometry="1"/>
          <speciesReference constant="true" species="M_co1dam[c]" stoichiometry="1"/>
          <speciesReference constant="true" species="M_h[c]" stoichiometry="1"/>
        </listOfReactants>
        <listOfProducts>
          <speciesReference constant="true" species="M_adcobdam[c]" stoichiometry="1"/>
          <speciesReference constant="true" species="M_pppi[c]" stoichiometry="1"/>
        </listOfProducts>
        <fbc:geneProductAssociation>
          <fbc:geneProductRef fbc:geneProduct="G_Rv2849c"/>
        </fbc:geneProductAssociation>
      </reaction>
      <reaction fast="false" id="R_CYRDAR" reversible="false" name="cob(II)yrinic acid a,c-diamide reductase" fbc:upperFluxBound="cobra_default_ub" fbc:lowerFluxBound="cobra_0_bound">
        <listOfReactants>
          <speciesReference constant="true" species="M_co2dam[c]" stoichiometry="2"/>
          <speciesReference constant="true" species="M_nadh[c]" stoichiometry="1"/>
        </listOfReactants>
        <listOfProducts>
          <speciesReference constant="true" species="M_co1dam[c]" stoichiometry="2"/>
          <speciesReference constant="true" species="M_h[c]" stoichiometry="1"/>
          <speciesReference constant="true" species="M_nad[c]" stoichiometry="1"/>
        </listOfProducts>
        <fbc:geneProductAssociation>
          <fbc:geneProductRef fbc:geneProduct="G_Rv0306"/>
        </fbc:geneProductAssociation>
      </reaction>
      <reaction fast="false" id="R_CYSS" reversible="false" name="cysteine synthase" fbc:upperFluxBound="cobra_default_ub" fbc:lowerFluxBound="cobra_0_bound">
        <listOfReactants>
          <speciesReference constant="true" species="M_acser[c]" stoichiometry="1"/>
          <speciesReference constant="true" species="M_h2s[c]" stoichiometry="1"/>
        </listOfReactants>
        <listOfProducts>
          <speciesReference constant="true" species="M_ac[c]" stoichiometry="1"/>
          <speciesReference constant="true" species="M_cys-L[c]" stoichiometry="1"/>
          <speciesReference constant="true" species="M_h[c]" stoichiometry="1"/>
        </listOfProducts>
        <fbc:geneProductAssociation>
          <fbc:or>
            <fbc:geneProductRef fbc:geneProduct="G_Rv0848"/>
            <fbc:geneProductRef fbc:geneProduct="G_Rv2334"/>
            <fbc:geneProductRef fbc:geneProduct="G_Rv1336"/>
          </fbc:or>
        </fbc:geneProductAssociation>
      </reaction>
      <reaction fast="false" id="R_CYSTGL" reversible="false" name="cystathionine g-lyase" fbc:upperFluxBound="cobra_default_ub" fbc:lowerFluxBound="cobra_0_bound">
        <listOfReactants>
          <speciesReference constant="true" species="M_cyst-L[c]" stoichiometry="1"/>
          <speciesReference constant="true" species="M_h2o[c]" stoichiometry="1"/>
        </listOfReactants>
        <listOfProducts>
          <speciesReference constant="true" species="M_2obut[c]" stoichiometry="1"/>
          <speciesReference constant="true" species="M_cys-L[c]" stoichiometry="1"/>
          <speciesReference constant="true" species="M_nh4[c]" stoichiometry="1"/>
        </listOfProducts>
      </reaction>
      <reaction fast="false" id="R_CYSTL" reversible="false" name="cystathionine b-lyase" fbc:upperFluxBound="cobra_default_ub" fbc:lowerFluxBound="cobra_0_bound">
        <listOfReactants>
          <speciesReference constant="true" species="M_cyst-L[c]" stoichiometry="1"/>
          <speciesReference constant="true" species="M_h2o[c]" stoichiometry="1"/>
        </listOfReactants>
        <listOfProducts>
          <speciesReference constant="true" species="M_hcys-L[c]" stoichiometry="1"/>
          <speciesReference constant="true" species="M_nh4[c]" stoichiometry="1"/>
          <speciesReference constant="true" species="M_pyr[c]" stoichiometry="1"/>
        </listOfProducts>
        <fbc:geneProductAssociation>
          <fbc:geneProductRef fbc:geneProduct="G_Rv3340"/>
        </fbc:geneProductAssociation>
      </reaction>
      <reaction fast="false" id="R_CYSTS" reversible="false" name="cystathionine beta-synthase" fbc:upperFluxBound="cobra_default_ub" fbc:lowerFluxBound="cobra_0_bound">
        <listOfReactants>
          <speciesReference constant="true" species="M_hcys-L[c]" stoichiometry="1"/>
          <speciesReference constant="true" species="M_ser-L[c]" stoichiometry="1"/>
        </listOfReactants>
        <listOfProducts>
          <speciesReference constant="true" species="M_cyst-L[c]" stoichiometry="1"/>
          <speciesReference constant="true" species="M_h2o[c]" stoichiometry="1"/>
        </listOfProducts>
        <fbc:geneProductAssociation>
          <fbc:geneProductRef fbc:geneProduct="G_Rv1077"/>
        </fbc:geneProductAssociation>
      </reaction>
      <reaction fast="false" id="R_CYTBD" reversible="false" name="cytochrome oxidase bd (ubiquinol-8: 2 protons)" fbc:upperFluxBound="cobra_default_ub" fbc:lowerFluxBound="cobra_0_bound">
        <listOfReactants>
          <speciesReference constant="true" species="M_h[c]" stoichiometry="2"/>
          <speciesReference constant="true" species="M_o2[c]" stoichiometry="0.5"/>
          <speciesReference constant="true" species="M_q8h2[c]" stoichiometry="1"/>
        </listOfReactants>
        <listOfProducts>
          <speciesReference constant="true" species="M_h2o[c]" stoichiometry="1"/>
          <speciesReference constant="true" species="M_h[e]" stoichiometry="2"/>
          <speciesReference constant="true" species="M_q8[c]" stoichiometry="1"/>
        </listOfProducts>
        <fbc:geneProductAssociation>
          <fbc:and>
            <fbc:geneProductRef fbc:geneProduct="G_Rv1621c"/>
            <fbc:geneProductRef fbc:geneProduct="G_Rv1622c"/>
            <fbc:geneProductRef fbc:geneProduct="G_Rv1620c"/>
            <fbc:geneProductRef fbc:geneProduct="G_Rv1623c"/>
          </fbc:and>
        </fbc:geneProductAssociation>
      </reaction>
      <reaction fast="false" id="R_CYTBD2" reversible="false" name="cytochrome oxidase bd (menaquinol-8: 2 protons)" fbc:upperFluxBound="cobra_default_ub" fbc:lowerFluxBound="cobra_0_bound">
        <listOfReactants>
          <speciesReference constant="true" species="M_h[c]" stoichiometry="2"/>
          <speciesReference constant="true" species="M_mql8[c]" stoichiometry="1"/>
          <speciesReference constant="true" species="M_o2[c]" stoichiometry="0.5"/>
        </listOfReactants>
        <listOfProducts>
          <speciesReference constant="true" species="M_h2o[c]" stoichiometry="1"/>
          <speciesReference constant="true" species="M_h[e]" stoichiometry="2"/>
          <speciesReference constant="true" species="M_mqn8[c]" stoichiometry="1"/>
        </listOfProducts>
        <fbc:geneProductAssociation>
          <fbc:and>
            <fbc:geneProductRef fbc:geneProduct="G_Rv1621c"/>
            <fbc:geneProductRef fbc:geneProduct="G_Rv1622c"/>
            <fbc:geneProductRef fbc:geneProduct="G_Rv1620c"/>
            <fbc:geneProductRef fbc:geneProduct="G_Rv1623c"/>
          </fbc:and>
        </fbc:geneProductAssociation>
      </reaction>
      <reaction fast="false" id="R_CYTD" reversible="false" name="cytidine deaminase" fbc:upperFluxBound="cobra_default_ub" fbc:lowerFluxBound="cobra_0_bound">
        <listOfReactants>
          <speciesReference constant="true" species="M_cytd[c]" stoichiometry="1"/>
          <speciesReference constant="true" species="M_h2o[c]" stoichiometry="1"/>
          <speciesReference constant="true" species="M_h[c]" stoichiometry="1"/>
        </listOfReactants>
        <listOfProducts>
          <speciesReference constant="true" species="M_nh4[c]" stoichiometry="1"/>
          <speciesReference constant="true" species="M_uri[c]" stoichiometry="1"/>
        </listOfProducts>
        <fbc:geneProductAssociation>
          <fbc:geneProductRef fbc:geneProduct="G_Rv3315c"/>
        </fbc:geneProductAssociation>
      </reaction>
      <reaction fast="false" id="R_CYTDK2" reversible="false" name="cytidine kinase (GTP)" fbc:upperFluxBound="cobra_default_ub" fbc:lowerFluxBound="cobra_0_bound">
        <listOfReactants>
          <speciesReference constant="true" species="M_cytd[c]" stoichiometry="1"/>
          <speciesReference constant="true" species="M_gtp[c]" stoichiometry="1"/>
        </listOfReactants>
        <listOfProducts>
          <speciesReference constant="true" species="M_cmp[c]" stoichiometry="1"/>
          <speciesReference constant="true" species="M_gdp[c]" stoichiometry="1"/>
          <speciesReference constant="true" species="M_h[c]" stoichiometry="1"/>
        </listOfProducts>
      </reaction>
      <reaction fast="false" id="R_CYTDt2r" reversible="true" name="cytidine transport in via proton symport, reversible" fbc:upperFluxBound="cobra_default_ub" fbc:lowerFluxBound="cobra_default_lb">
        <listOfReactants>
          <speciesReference constant="true" species="M_cytd[e]" stoichiometry="1"/>
          <speciesReference constant="true" species="M_h[e]" stoichiometry="1"/>
        </listOfReactants>
        <listOfProducts>
          <speciesReference constant="true" species="M_cytd[c]" stoichiometry="1"/>
          <speciesReference constant="true" species="M_h[c]" stoichiometry="1"/>
        </listOfProducts>
      </reaction>
      <reaction fast="false" id="R_CYTK1" reversible="true" name="cytidylate kinase (CMP)" fbc:upperFluxBound="cobra_default_ub" fbc:lowerFluxBound="cobra_default_lb">
        <listOfReactants>
          <speciesReference constant="true" species="M_atp[c]" stoichiometry="1"/>
          <speciesReference constant="true" species="M_cmp[c]" stoichiometry="1"/>
        </listOfReactants>
        <listOfProducts>
          <speciesReference constant="true" species="M_adp[c]" stoichiometry="1"/>
          <speciesReference constant="true" species="M_cdp[c]" stoichiometry="1"/>
        </listOfProducts>
        <fbc:geneProductAssociation>
          <fbc:geneProductRef fbc:geneProduct="G_Rv1712"/>
        </fbc:geneProductAssociation>
      </reaction>
      <reaction fast="false" id="R_CYTK2" reversible="true" name="cytidylate kinase (dCMP)" fbc:upperFluxBound="cobra_default_ub" fbc:lowerFluxBound="cobra_default_lb">
        <listOfReactants>
          <speciesReference constant="true" species="M_atp[c]" stoichiometry="1"/>
          <speciesReference constant="true" species="M_dcmp[c]" stoichiometry="1"/>
        </listOfReactants>
        <listOfProducts>
          <speciesReference constant="true" species="M_adp[c]" stoichiometry="1"/>
          <speciesReference constant="true" species="M_dcdp[c]" stoichiometry="1"/>
        </listOfProducts>
        <fbc:geneProductAssociation>
          <fbc:geneProductRef fbc:geneProduct="G_Rv1712"/>
        </fbc:geneProductAssociation>
      </reaction>
      <reaction fast="false" id="R_Clt" reversible="true" name="chlorideion transport out via diffusion" fbc:upperFluxBound="cobra_default_ub" fbc:lowerFluxBound="cobra_default_lb">
        <listOfReactants>
          <speciesReference constant="true" species="M_cl[e]" stoichiometry="1"/>
        </listOfReactants>
        <listOfProducts>
          <speciesReference constant="true" species="M_cl[c]" stoichiometry="1"/>
        </listOfProducts>
        <fbc:geneProductAssociation>
          <fbc:geneProductRef fbc:geneProduct="G_Rv0143c"/>
        </fbc:geneProductAssociation>
      </reaction>
      <reaction fast="false" id="R_Cuabc" reversible="false" name="Copper transport via ABC system" fbc:upperFluxBound="cobra_default_ub" fbc:lowerFluxBound="cobra_0_bound">
        <listOfReactants>
          <speciesReference constant="true" species="M_atp[c]" stoichiometry="1"/>
          <speciesReference constant="true" species="M_cu2[e]" stoichiometry="1"/>
          <speciesReference constant="true" species="M_h2o[c]" stoichiometry="1"/>
        </listOfReactants>
        <listOfProducts>
          <speciesReference constant="true" species="M_adp[c]" stoichiometry="1"/>
          <speciesReference constant="true" species="M_cu2[c]" stoichiometry="1"/>
          <speciesReference constant="true" species="M_h[c]" stoichiometry="1"/>
          <speciesReference constant="true" species="M_pi[c]" stoichiometry="1"/>
        </listOfProducts>
        <fbc:geneProductAssociation>
          <fbc:geneProductRef fbc:geneProduct="G_Rv0103c"/>
        </fbc:geneProductAssociation>
      </reaction>
      <reaction fast="false" id="R_Cut1" reversible="false" name="Copper export via ATPase" fbc:upperFluxBound="cobra_default_ub" fbc:lowerFluxBound="cobra_0_bound">
        <listOfReactants>
          <speciesReference constant="true" species="M_atp[c]" stoichiometry="1"/>
          <speciesReference constant="true" species="M_cu2[c]" stoichiometry="1"/>
          <speciesReference constant="true" species="M_h2o[c]" stoichiometry="1"/>
        </listOfReactants>
        <listOfProducts>
          <speciesReference constant="true" species="M_adp[c]" stoichiometry="1"/>
          <speciesReference constant="true" species="M_cu2[e]" stoichiometry="1"/>
          <speciesReference constant="true" species="M_h[c]" stoichiometry="1"/>
          <speciesReference constant="true" species="M_pi[c]" stoichiometry="1"/>
        </listOfProducts>
        <fbc:geneProductAssociation>
          <fbc:geneProductRef fbc:geneProduct="G_Rv0103c"/>
        </fbc:geneProductAssociation>
      </reaction>
      <reaction fast="false" id="R_DADA" reversible="false" name="Deoxyadenosine deaminase" fbc:upperFluxBound="cobra_default_ub" fbc:lowerFluxBound="cobra_0_bound">
        <listOfReactants>
          <speciesReference constant="true" species="M_dad-2[c]" stoichiometry="1"/>
          <speciesReference constant="true" species="M_h2o[c]" stoichiometry="1"/>
          <speciesReference constant="true" species="M_h[c]" stoichiometry="1"/>
        </listOfReactants>
        <listOfProducts>
          <speciesReference constant="true" species="M_din[c]" stoichiometry="1"/>
          <speciesReference constant="true" species="M_nh4[c]" stoichiometry="1"/>
        </listOfProducts>
      </reaction>
      <reaction fast="false" id="R_DADK" reversible="true" name="deoxyadenylate kinase" fbc:upperFluxBound="cobra_default_ub" fbc:lowerFluxBound="cobra_default_lb">
        <listOfReactants>
          <speciesReference constant="true" species="M_atp[c]" stoichiometry="1"/>
          <speciesReference constant="true" species="M_damp[c]" stoichiometry="1"/>
        </listOfReactants>
        <listOfProducts>
          <speciesReference constant="true" species="M_adp[c]" stoichiometry="1"/>
          <speciesReference constant="true" species="M_dadp[c]" stoichiometry="1"/>
        </listOfProducts>
      </reaction>
      <reaction fast="false" id="R_DAGK160" reversible="false" name="diacylglycerol kinase (n-C16:0)" fbc:upperFluxBound="cobra_default_ub" fbc:lowerFluxBound="cobra_0_bound">
        <listOfReactants>
          <speciesReference constant="true" species="M_12dgr160[c]" stoichiometry="1"/>
          <speciesReference constant="true" species="M_atp[c]" stoichiometry="1"/>
        </listOfReactants>
        <listOfProducts>
          <speciesReference constant="true" species="M_adp[c]" stoichiometry="1"/>
          <speciesReference constant="true" species="M_h[c]" stoichiometry="1"/>
          <speciesReference constant="true" species="M_pa160[c]" stoichiometry="1"/>
        </listOfProducts>
        <fbc:geneProductAssociation>
          <fbc:geneProductRef fbc:geneProduct="G_Rv0499"/>
        </fbc:geneProductAssociation>
      </reaction>
      <reaction fast="false" id="R_DALAOX" reversible="false" name="D-Alanine Oxidase" fbc:upperFluxBound="cobra_default_ub" fbc:lowerFluxBound="cobra_0_bound">
        <listOfReactants>
          <speciesReference constant="true" species="M_ala-D[c]" stoichiometry="1"/>
          <speciesReference constant="true" species="M_h2o[c]" stoichiometry="1"/>
          <speciesReference constant="true" species="M_o2[c]" stoichiometry="1"/>
        </listOfReactants>
        <listOfProducts>
          <speciesReference constant="true" species="M_h2o2[c]" stoichiometry="1"/>
          <speciesReference constant="true" species="M_nh4[c]" stoichiometry="1"/>
          <speciesReference constant="true" species="M_pyr[c]" stoichiometry="1"/>
        </listOfProducts>
        <fbc:geneProductAssociation>
          <fbc:geneProductRef fbc:geneProduct="G_Rv1905c"/>
        </fbc:geneProductAssociation>
      </reaction>
      <reaction fast="false" id="R_DALAt2r" reversible="true" name="D-alanine transport via proton symport" fbc:upperFluxBound="cobra_default_ub" fbc:lowerFluxBound="cobra_default_lb">
        <listOfReactants>
          <speciesReference constant="true" species="M_ala-D[e]" stoichiometry="1"/>
          <speciesReference constant="true" species="M_h[e]" stoichiometry="1"/>
        </listOfReactants>
        <listOfProducts>
          <speciesReference constant="true" species="M_ala-D[c]" stoichiometry="1"/>
          <speciesReference constant="true" species="M_h[c]" stoichiometry="1"/>
        </listOfProducts>
        <fbc:geneProductAssociation>
          <fbc:geneProductRef fbc:geneProduct="G_Rv1704c"/>
        </fbc:geneProductAssociation>
      </reaction>
      <reaction fast="false" id="R_DAPDC" reversible="false" name="diaminopimelate decarboxylase" fbc:upperFluxBound="cobra_default_ub" fbc:lowerFluxBound="cobra_0_bound">
        <listOfReactants>
          <speciesReference constant="true" species="M_26dap-M[c]" stoichiometry="1"/>
          <speciesReference constant="true" species="M_h[c]" stoichiometry="1"/>
        </listOfReactants>
        <listOfProducts>
          <speciesReference constant="true" species="M_co2[c]" stoichiometry="1"/>
          <speciesReference constant="true" species="M_lys-L[c]" stoichiometry="1"/>
        </listOfProducts>
        <fbc:geneProductAssociation>
          <fbc:geneProductRef fbc:geneProduct="G_Rv1293"/>
        </fbc:geneProductAssociation>
      </reaction>
      <reaction fast="false" id="R_DAPE" reversible="true" name="diaminopimelate epimerase" fbc:upperFluxBound="cobra_default_ub" fbc:lowerFluxBound="cobra_default_lb">
        <listOfReactants>
          <speciesReference constant="true" species="M_26dap-LL[c]" stoichiometry="1"/>
        </listOfReactants>
        <listOfProducts>
          <speciesReference constant="true" species="M_26dap-M[c]" stoichiometry="1"/>
        </listOfProducts>
        <fbc:geneProductAssociation>
          <fbc:geneProductRef fbc:geneProduct="G_Rv2726c"/>
        </fbc:geneProductAssociation>
      </reaction>
      <reaction fast="false" id="R_DASYN160" reversible="false" name="CDP-diacylglycerol synthetase (n-C16:0)" fbc:upperFluxBound="cobra_default_ub" fbc:lowerFluxBound="cobra_0_bound">
        <listOfReactants>
          <speciesReference constant="true" species="M_ctp[c]" stoichiometry="1"/>
          <speciesReference constant="true" species="M_h[c]" stoichiometry="1"/>
          <speciesReference constant="true" species="M_pa160[c]" stoichiometry="1"/>
        </listOfReactants>
        <listOfProducts>
          <speciesReference constant="true" species="M_cdpdhdecg[c]" stoichiometry="1"/>
          <speciesReference constant="true" species="M_ppi[c]" stoichiometry="1"/>
        </listOfProducts>
        <fbc:geneProductAssociation>
          <fbc:geneProductRef fbc:geneProduct="G_Rv2881c"/>
        </fbc:geneProductAssociation>
      </reaction>
      <reaction fast="false" id="R_DASYN160190" reversible="false" name="CDP-diacylglycerol synthetase (C16:0, C19:0)" fbc:upperFluxBound="cobra_default_ub" fbc:lowerFluxBound="cobra_0_bound">
        <listOfReactants>
          <speciesReference constant="true" species="M_ctp[c]" stoichiometry="1"/>
          <speciesReference constant="true" species="M_h[c]" stoichiometry="1"/>
          <speciesReference constant="true" species="M_pa160190[c]" stoichiometry="1"/>
        </listOfReactants>
        <listOfProducts>
          <speciesReference constant="true" species="M_cdpc16c19g[c]" stoichiometry="1"/>
          <speciesReference constant="true" species="M_ppi[c]" stoichiometry="1"/>
        </listOfProducts>
        <fbc:geneProductAssociation>
          <fbc:geneProductRef fbc:geneProduct="G_Rv2881c"/>
        </fbc:geneProductAssociation>
      </reaction>
      <reaction fast="false" id="R_DASYN190190" reversible="false" name="CDP-diacylglycerol synthetase (C19:0, C19:0)" fbc:upperFluxBound="cobra_default_ub" fbc:lowerFluxBound="cobra_0_bound">
        <listOfReactants>
          <speciesReference constant="true" species="M_ctp[c]" stoichiometry="1"/>
          <speciesReference constant="true" species="M_h[c]" stoichiometry="1"/>
          <speciesReference constant="true" species="M_pa190190[c]" stoichiometry="1"/>
        </listOfReactants>
        <listOfProducts>
          <speciesReference constant="true" species="M_cdpc19c19g[c]" stoichiometry="1"/>
          <speciesReference constant="true" species="M_ppi[c]" stoichiometry="1"/>
        </listOfProducts>
        <fbc:geneProductAssociation>
          <fbc:geneProductRef fbc:geneProduct="G_Rv2881c"/>
        </fbc:geneProductAssociation>
      </reaction>
      <reaction fast="false" id="R_DB4PS" reversible="false" name=" 3,4-Dihydroxy-2-butanone-4-phosphate synthase" fbc:upperFluxBound="cobra_default_ub" fbc:lowerFluxBound="cobra_0_bound">
        <listOfReactants>
          <speciesReference constant="true" species="M_ru5p-D[c]" stoichiometry="1"/>
        </listOfReactants>
        <listOfProducts>
          <speciesReference constant="true" species="M_db4p[c]" stoichiometry="1"/>
          <speciesReference constant="true" species="M_for[c]" stoichiometry="1"/>
          <speciesReference constant="true" species="M_h[c]" stoichiometry="1"/>
        </listOfProducts>
      </reaction>
      <reaction fast="false" id="R_DBTSr" reversible="true" name="dethiobiotin synthase" fbc:upperFluxBound="cobra_default_ub" fbc:lowerFluxBound="cobra_default_lb">
        <listOfReactants>
          <speciesReference constant="true" species="M_atp[c]" stoichiometry="1"/>
          <speciesReference constant="true" species="M_co2[c]" stoichiometry="1"/>
          <speciesReference constant="true" species="M_dann[c]" stoichiometry="1"/>
        </listOfReactants>
        <listOfProducts>
          <speciesReference constant="true" species="M_adp[c]" stoichiometry="1"/>
          <speciesReference constant="true" species="M_dtbt[c]" stoichiometry="1"/>
          <speciesReference constant="true" species="M_h[c]" stoichiometry="3"/>
          <speciesReference constant="true" species="M_pi[c]" stoichiometry="1"/>
        </listOfProducts>
        <fbc:geneProductAssociation>
          <fbc:geneProductRef fbc:geneProduct="G_Rv1570"/>
        </fbc:geneProductAssociation>
      </reaction>
      <reaction fast="false" id="R_DCPDP" reversible="false" name="decaprenyl-diphosphatase" fbc:upperFluxBound="cobra_default_ub" fbc:lowerFluxBound="cobra_0_bound">
        <listOfReactants>
          <speciesReference constant="true" species="M_decdp_tb[c]" stoichiometry="1"/>
          <speciesReference constant="true" species="M_h2o[c]" stoichiometry="1"/>
        </listOfReactants>
        <listOfProducts>
          <speciesReference constant="true" species="M_decd_tb[c]" stoichiometry="1"/>
          <speciesReference constant="true" species="M_h[c]" stoichiometry="1"/>
          <speciesReference constant="true" species="M_pi[c]" stoichiometry="1"/>
        </listOfProducts>
        <fbc:geneProductAssociation>
          <fbc:geneProductRef fbc:geneProduct="G_Rv2136c"/>
        </fbc:geneProductAssociation>
      </reaction>
      <reaction fast="false" id="R_DCPDPP" reversible="false" name="decaprenylphosphoryl ribose phosphate dephosphatase" fbc:upperFluxBound="cobra_default_ub" fbc:lowerFluxBound="cobra_0_bound">
        <listOfReactants>
          <speciesReference constant="true" species="M_decdpr_tb[c]" stoichiometry="1"/>
          <speciesReference constant="true" species="M_h2o[c]" stoichiometry="1"/>
        </listOfReactants>
        <listOfProducts>
          <speciesReference constant="true" species="M_decdr_tb[c]" stoichiometry="1"/>
          <speciesReference constant="true" species="M_pi[c]" stoichiometry="1"/>
        </listOfProducts>
      </reaction>
      <reaction fast="false" id="R_DCPDPP2" reversible="false" name="decaprenylphosphoryl arabinose phosphate dephosphatase" fbc:upperFluxBound="cobra_default_ub" fbc:lowerFluxBound="cobra_0_bound">
        <listOfReactants>
          <speciesReference constant="true" species="M_decdpa_tb[c]" stoichiometry="1"/>
          <speciesReference constant="true" species="M_h2o[c]" stoichiometry="1"/>
        </listOfReactants>
        <listOfProducts>
          <speciesReference constant="true" species="M_decda_tb[c]" stoichiometry="1"/>
          <speciesReference constant="true" species="M_pi[c]" stoichiometry="1"/>
        </listOfProducts>
      </reaction>
      <reaction fast="false" id="R_DCPDPS" reversible="false" name="Decaprenyl diphosphate synthase" fbc:upperFluxBound="cobra_default_ub" fbc:lowerFluxBound="cobra_0_bound">
        <listOfReactants>
          <speciesReference constant="true" species="M_frdp[c]" stoichiometry="1"/>
          <speciesReference constant="true" species="M_ipdp[c]" stoichiometry="7"/>
        </listOfReactants>
        <listOfProducts>
          <speciesReference constant="true" species="M_decdp_tb[c]" stoichiometry="1"/>
          <speciesReference constant="true" species="M_ppi[c]" stoichiometry="7"/>
        </listOfProducts>
      </reaction>
      <reaction fast="false" id="R_DCPE" reversible="true" name="decaprenylphosphoryl  ribose, arabinofuranose isomerization" fbc:upperFluxBound="cobra_default_ub" fbc:lowerFluxBound="cobra_default_lb">
        <listOfReactants>
          <speciesReference constant="true" species="M_decdr_tb[c]" stoichiometry="1"/>
        </listOfReactants>
        <listOfProducts>
          <speciesReference constant="true" species="M_decda_tb[c]" stoichiometry="1"/>
        </listOfProducts>
        <fbc:geneProductAssociation>
          <fbc:and>
            <fbc:geneProductRef fbc:geneProduct="G_Rv3791"/>
            <fbc:geneProductRef fbc:geneProduct="G_Rv3790"/>
          </fbc:and>
        </fbc:geneProductAssociation>
      </reaction>
      <reaction fast="false" id="R_DCPT" reversible="false" name="phosphoribose transferase (undecaprenyl phosphate)" fbc:upperFluxBound="cobra_default_ub" fbc:lowerFluxBound="cobra_0_bound">
        <listOfReactants>
          <speciesReference constant="true" species="M_decd_tb[c]" stoichiometry="1"/>
          <speciesReference constant="true" species="M_prpp[c]" stoichiometry="1"/>
        </listOfReactants>
        <listOfProducts>
          <speciesReference constant="true" species="M_decdpr_tb[c]" stoichiometry="1"/>
          <speciesReference constant="true" species="M_ppi[c]" stoichiometry="1"/>
        </listOfProducts>
        <fbc:geneProductAssociation>
          <fbc:geneProductRef fbc:geneProduct="G_Rv3806c"/>
        </fbc:geneProductAssociation>
      </reaction>
      <reaction fast="false" id="R_DCPT2" reversible="false" name="phosphoribose transferase (undecaprenyl phosphate)" fbc:upperFluxBound="cobra_default_ub" fbc:lowerFluxBound="cobra_0_bound">
        <listOfReactants>
          <speciesReference constant="true" species="M_arpp[c]" stoichiometry="1"/>
          <speciesReference constant="true" species="M_decd_tb[c]" stoichiometry="1"/>
        </listOfReactants>
        <listOfProducts>
          <speciesReference constant="true" species="M_decdpa_tb[c]" stoichiometry="1"/>
          <speciesReference constant="true" species="M_ppi[c]" stoichiometry="1"/>
        </listOfProducts>
      </reaction>
      <reaction fast="false" id="R_DCTPD" reversible="false" name="dCTP deaminase" fbc:upperFluxBound="cobra_default_ub" fbc:lowerFluxBound="cobra_0_bound">
        <listOfReactants>
          <speciesReference constant="true" species="M_dctp[c]" stoichiometry="1"/>
          <speciesReference constant="true" species="M_h2o[c]" stoichiometry="1"/>
          <speciesReference constant="true" species="M_h[c]" stoichiometry="1"/>
        </listOfReactants>
        <listOfProducts>
          <speciesReference constant="true" species="M_dutp[c]" stoichiometry="1"/>
          <speciesReference constant="true" species="M_nh4[c]" stoichiometry="1"/>
        </listOfProducts>
        <fbc:geneProductAssociation>
          <fbc:geneProductRef fbc:geneProduct="G_Rv0321"/>
        </fbc:geneProductAssociation>
      </reaction>
      <reaction fast="false" id="R_DCTPD2" reversible="false" name="dCTP deaminase" fbc:upperFluxBound="cobra_default_ub" fbc:lowerFluxBound="cobra_0_bound">
        <listOfReactants>
          <speciesReference constant="true" species="M_ctp[c]" stoichiometry="1"/>
          <speciesReference constant="true" species="M_h2o[c]" stoichiometry="1"/>
          <speciesReference constant="true" species="M_h[c]" stoichiometry="1"/>
        </listOfReactants>
        <listOfProducts>
          <speciesReference constant="true" species="M_nh4[c]" stoichiometry="1"/>
          <speciesReference constant="true" species="M_utp[c]" stoichiometry="1"/>
        </listOfProducts>
        <fbc:geneProductAssociation>
          <fbc:geneProductRef fbc:geneProduct="G_Rv0321"/>
        </fbc:geneProductAssociation>
      </reaction>
      <reaction fast="false" id="R_DCYTD" reversible="false" name="deoxycytidine deaminase" fbc:upperFluxBound="cobra_default_ub" fbc:lowerFluxBound="cobra_0_bound">
        <listOfReactants>
          <speciesReference constant="true" species="M_dcyt[c]" stoichiometry="1"/>
          <speciesReference constant="true" species="M_h2o[c]" stoichiometry="1"/>
          <speciesReference constant="true" species="M_h[c]" stoichiometry="1"/>
        </listOfReactants>
        <listOfProducts>
          <speciesReference constant="true" species="M_duri[c]" stoichiometry="1"/>
          <speciesReference constant="true" species="M_nh4[c]" stoichiometry="1"/>
        </listOfProducts>
      </reaction>
      <reaction fast="false" id="R_DDPA" reversible="false" name=" 3-deoxy-D-arabino-heptulosonate 7-phosphate synthetase" fbc:upperFluxBound="cobra_default_ub" fbc:lowerFluxBound="cobra_0_bound">
        <listOfReactants>
          <speciesReference constant="true" species="M_e4p[c]" stoichiometry="1"/>
          <speciesReference constant="true" species="M_h2o[c]" stoichiometry="1"/>
          <speciesReference constant="true" species="M_pep[c]" stoichiometry="1"/>
        </listOfReactants>
        <listOfProducts>
          <speciesReference constant="true" species="M_2dda7p[c]" stoichiometry="1"/>
          <speciesReference constant="true" species="M_pi[c]" stoichiometry="1"/>
        </listOfProducts>
        <fbc:geneProductAssociation>
          <fbc:geneProductRef fbc:geneProduct="G_Rv2178c"/>
        </fbc:geneProductAssociation>
      </reaction>
      <reaction fast="false" id="R_DESAT16" reversible="false" name="Palmitoyl-CoA desaturase (n-C16:0CoA -&gt; n-C16:1CoA)" fbc:upperFluxBound="cobra_default_ub" fbc:lowerFluxBound="cobra_0_bound">
        <listOfReactants>
          <speciesReference constant="true" species="M_h[c]" stoichiometry="1"/>
          <speciesReference constant="true" species="M_nadph[c]" stoichiometry="1"/>
          <speciesReference constant="true" species="M_o2[c]" stoichiometry="1"/>
          <speciesReference constant="true" species="M_pmtcoa[c]" stoichiometry="1"/>
        </listOfReactants>
        <listOfProducts>
          <speciesReference constant="true" species="M_h2o[c]" stoichiometry="2"/>
          <speciesReference constant="true" species="M_hdcoa[c]" stoichiometry="1"/>
          <speciesReference constant="true" species="M_nadp[c]" stoichiometry="1"/>
        </listOfProducts>
        <fbc:geneProductAssociation>
          <fbc:geneProductRef fbc:geneProduct="G_Rv3229c"/>
        </fbc:geneProductAssociation>
      </reaction>
      <reaction fast="false" id="R_DESAT18" reversible="false" name="stearoyl-CoA desaturase (n-C18:0CoA -&gt; n-C18:1CoA)" fbc:upperFluxBound="cobra_default_ub" fbc:lowerFluxBound="cobra_0_bound">
        <listOfReactants>
          <speciesReference constant="true" species="M_h[c]" stoichiometry="1"/>
          <speciesReference constant="true" species="M_nadph[c]" stoichiometry="1"/>
          <speciesReference constant="true" species="M_o2[c]" stoichiometry="1"/>
          <speciesReference constant="true" species="M_stcoa[c]" stoichiometry="1"/>
        </listOfReactants>
        <listOfProducts>
          <speciesReference constant="true" species="M_h2o[c]" stoichiometry="2"/>
          <speciesReference constant="true" species="M_nadp[c]" stoichiometry="1"/>
          <speciesReference constant="true" species="M_odecoa[c]" stoichiometry="1"/>
        </listOfProducts>
        <fbc:geneProductAssociation>
          <fbc:or>
            <fbc:geneProductRef fbc:geneProduct="G_Rv1094"/>
            <fbc:geneProductRef fbc:geneProduct="G_Rv0824c"/>
          </fbc:or>
        </fbc:geneProductAssociation>
      </reaction>
      <reaction fast="false" id="R_DGC3D" reversible="false" name=" 2-deoxy-D-gluconate 3-dehydrogenase" fbc:upperFluxBound="cobra_default_ub" fbc:lowerFluxBound="cobra_0_bound">
        <listOfReactants>
          <speciesReference constant="true" species="M_2dglcn[c]" stoichiometry="1"/>
          <speciesReference constant="true" species="M_nad[c]" stoichiometry="1"/>
        </listOfReactants>
        <listOfProducts>
          <speciesReference constant="true" species="M_3ddgc[c]" stoichiometry="1"/>
          <speciesReference constant="true" species="M_h[c]" stoichiometry="1"/>
          <speciesReference constant="true" species="M_nadh[c]" stoichiometry="1"/>
        </listOfProducts>
        <fbc:geneProductAssociation>
          <fbc:or>
            <fbc:geneProductRef fbc:geneProduct="G_Rv1928c"/>
            <fbc:geneProductRef fbc:geneProduct="G_Rv1714"/>
          </fbc:or>
        </fbc:geneProductAssociation>
      </reaction>
      <reaction fast="false" id="R_DGK1" reversible="true" name="deoxyguanylate kinase (dGMP:ATP)" fbc:upperFluxBound="cobra_default_ub" fbc:lowerFluxBound="cobra_default_lb">
        <listOfReactants>
          <speciesReference constant="true" species="M_atp[c]" stoichiometry="1"/>
          <speciesReference constant="true" species="M_dgmp[c]" stoichiometry="1"/>
        </listOfReactants>
        <listOfProducts>
          <speciesReference constant="true" species="M_adp[c]" stoichiometry="1"/>
          <speciesReference constant="true" species="M_dgdp[c]" stoichiometry="1"/>
        </listOfProducts>
        <fbc:geneProductAssociation>
          <fbc:geneProductRef fbc:geneProduct="G_Rv1389"/>
        </fbc:geneProductAssociation>
      </reaction>
      <reaction fast="false" id="R_DHAD1" reversible="false" name="dihydroxy-acid dehydratase (2,3-dihydroxy-3-methylbutanoate)" fbc:upperFluxBound="cobra_default_ub" fbc:lowerFluxBound="cobra_0_bound">
        <listOfReactants>
          <speciesReference constant="true" species="M_23dhmb[c]" stoichiometry="1"/>
        </listOfReactants>
        <listOfProducts>
          <speciesReference constant="true" species="M_3mob[c]" stoichiometry="1"/>
          <speciesReference constant="true" species="M_h2o[c]" stoichiometry="1"/>
        </listOfProducts>
        <fbc:geneProductAssociation>
          <fbc:geneProductRef fbc:geneProduct="G_Rv0189c"/>
        </fbc:geneProductAssociation>
      </reaction>
      <reaction fast="false" id="R_DHAD2" reversible="false" name="Dihydroxy-acid dehydratase (2,3-dihydroxy-3-methylpentanoate)" fbc:upperFluxBound="cobra_default_ub" fbc:lowerFluxBound="cobra_0_bound">
        <listOfReactants>
          <speciesReference constant="true" species="M_23dhmp[c]" stoichiometry="1"/>
        </listOfReactants>
        <listOfProducts>
          <speciesReference constant="true" species="M_3mop[c]" stoichiometry="1"/>
          <speciesReference constant="true" species="M_h2o[c]" stoichiometry="1"/>
        </listOfProducts>
      </reaction>
      <reaction fast="false" id="R_DHDPRy" reversible="false" name="dihydrodipicolinate reductase (NADPH)" fbc:upperFluxBound="cobra_default_ub" fbc:lowerFluxBound="cobra_0_bound">
        <listOfReactants>
          <speciesReference constant="true" species="M_23dhdp[c]" stoichiometry="1"/>
          <speciesReference constant="true" species="M_h[c]" stoichiometry="1"/>
          <speciesReference constant="true" species="M_nadph[c]" stoichiometry="1"/>
        </listOfReactants>
        <listOfProducts>
          <speciesReference constant="true" species="M_nadp[c]" stoichiometry="1"/>
          <speciesReference constant="true" species="M_thdp[c]" stoichiometry="1"/>
        </listOfProducts>
        <fbc:geneProductAssociation>
          <fbc:geneProductRef fbc:geneProduct="G_Rv2773c"/>
        </fbc:geneProductAssociation>
      </reaction>
      <reaction fast="false" id="R_DHDPS" reversible="false" name="dihydrodipicolinate synthase" fbc:upperFluxBound="cobra_default_ub" fbc:lowerFluxBound="cobra_0_bound">
        <listOfReactants>
          <speciesReference constant="true" species="M_aspsa[c]" stoichiometry="1"/>
          <speciesReference constant="true" species="M_pyr[c]" stoichiometry="1"/>
        </listOfReactants>
        <listOfProducts>
          <speciesReference constant="true" species="M_23dhdp[c]" stoichiometry="1"/>
          <speciesReference constant="true" species="M_h2o[c]" stoichiometry="2"/>
          <speciesReference constant="true" species="M_h[c]" stoichiometry="1"/>
        </listOfProducts>
        <fbc:geneProductAssociation>
          <fbc:geneProductRef fbc:geneProduct="G_Rv2753c"/>
        </fbc:geneProductAssociation>
      </reaction>
      <reaction fast="false" id="R_DHFR" reversible="true" name="dihydrofolate reductase" fbc:upperFluxBound="cobra_default_ub" fbc:lowerFluxBound="cobra_default_lb">
        <listOfReactants>
          <speciesReference constant="true" species="M_dhf[c]" stoichiometry="1"/>
          <speciesReference constant="true" species="M_h[c]" stoichiometry="1"/>
          <speciesReference constant="true" species="M_nadph[c]" stoichiometry="1"/>
        </listOfReactants>
        <listOfProducts>
          <speciesReference constant="true" species="M_nadp[c]" stoichiometry="1"/>
          <speciesReference constant="true" species="M_thf[c]" stoichiometry="1"/>
        </listOfProducts>
        <fbc:geneProductAssociation>
          <fbc:geneProductRef fbc:geneProduct="G_Rv2763c"/>
        </fbc:geneProductAssociation>
      </reaction>
      <reaction fast="false" id="R_DHFS" reversible="false" name="dihydrofolate synthase" fbc:upperFluxBound="cobra_default_ub" fbc:lowerFluxBound="cobra_0_bound">
        <listOfReactants>
          <speciesReference constant="true" species="M_atp[c]" stoichiometry="1"/>
          <speciesReference constant="true" species="M_dhpt[c]" stoichiometry="1"/>
          <speciesReference constant="true" species="M_glu-L[c]" stoichiometry="1"/>
        </listOfReactants>
        <listOfProducts>
          <speciesReference constant="true" species="M_adp[c]" stoichiometry="1"/>
          <speciesReference constant="true" species="M_dhf[c]" stoichiometry="1"/>
          <speciesReference constant="true" species="M_h[c]" stoichiometry="1"/>
          <speciesReference constant="true" species="M_pi[c]" stoichiometry="1"/>
        </listOfProducts>
        <fbc:geneProductAssociation>
          <fbc:geneProductRef fbc:geneProduct="G_Rv2447c"/>
        </fbc:geneProductAssociation>
      </reaction>
      <reaction fast="false" id="R_DHNAOT" reversible="false" name=" 1,4-dihydroxy-2-naphthoate octaprenyltransferase" fbc:upperFluxBound="cobra_default_ub" fbc:lowerFluxBound="cobra_0_bound">
[truncated: 668,295 more chars]
