# Supplementary material for: Understanding the role of interactions between host and Mycobacterium tuberculosis under hypoxic condition: an in silico approach
Source: BMC Genomics. 2018 Jul 27;19:555. doi: 10.1186/s12864-018-4947-8 (PMC6064076; doi:10.1186/s12864-018-4947-8)
Supplement: Supplementary file 12 — List of metabolic reactions in M. tuberculosis H37Rv which were significantly perturbed (over 2-fold) during hypoxia as compared to aerobic condition (results obtained through FBA simulations) (.xlsx format). (XLSX 14 kb) [file 12864_2018_4947_MOESM12_ESM.xlsx]

## Sheet: SM12
Additional File 12: List of metabolic reactions in M. tuberculosis H37Rv (Mtb) which were significantly perturbed (over 2-fold) during hypoxia as compared to aerobic condition (results obtained through FBA simulations).
Reaction_Name	Reaction_Description	Subsystem/ Pathway	Aerobic_flux (mM/gDW/hr)	Hypoxia_flux (mM/gDW/hr)	Aerobic : Hypoxia	Associated_Genes/Enzymes
PPGKr	Polyphosphate glucokinase reversible	Glycolysis	0.909028	-0.0312336	-29.1042	Rv2702
PGI	glucose-6-phosphate isomerase	Glycolysis	0.86102	-0.0477161	-18.0447	Rv0946c
FBA	fructose-bisphosphate aldolase	Glycolysis	0.541285	-0.157491	-3.43692	Rv0363c
PPDK	Pyruvate,phosphate dikinase.	Pyruvate Metabolism	0	12.0164	0	Rv1127c
PPA	inorganic diphosphatase	Miscellaneous	0.520652	12.3209	0.0422576	Rv3628
ME1	malic enzyme (NAD)	Pyruvate Metabolism	0.811734	12.9016	0.0629172	Rv2332
G5SADs	L-glutamate 5-semialdehyde dehydratase (spontaneous)	Arginine and Proline Metabolism	0.0384826	0.439546	0.0875508
G5SD	glutamate-5-semialdehyde dehydrogenase	Urea Cycle	0.0384826	0.439546	0.0875508	Rv2427c
GLU5K	glutamate 5-kinase	Urea Cycle	0.0384826	0.439546	0.0875508	Rv2439c
PAPR	Phosphoadenosine phosphosulfate reductase	Other Amino Acid Metabolism	0.0158606	0.125105	0.126778	Rv2392
SULR	sulfite reductase (NADPH2)	Other Amino Acid Metabolism	-0.0158606	-0.125105	0.126778
EX_so4(e)	Sulfate exchange	NA	-0.0179825	-0.125833	0.142907
BPNT	3',5'-bisphosphate nucleotidase	Other Amino Acid Metabolism	0.0179825	0.125833	0.142907
ADSK	adenylyl-sulfate kinase	Purine Metabolism	0.0179825	0.125833	0.142907	Rv1285 Rv1286
SADT	sulfate adenylyltransferase	Purine Metabolism	0.0179825	0.125833	0.142907	Rv1285 Rv1286
SULabc	sulfate transport via ABC system	Transport	0.0179825	0.125833	0.142907	Rv1739c Rv2397c Rv2398c Rv2399c Rv2400c
TRDR	thioredoxin reductase (NADPH)	Pyrimidine Metabolism	0.0215668	0.127064	0.169731	Rv3913
GLNS	glutamine synthetase	Glutamate Metabolism	0.567543	0.245113	2.31543	Rv1878 Rv2220 Rv2222c Rv2860c
PFL	pyruvate formate lyase	Pyruvate Metabolism	1.89544	0.740487	2.55972
ATPS4r	ATP synthase (four protons for one ATP)	Purine Metabolism	0.935098	0.353596	2.64454	Rv1304 Rv1305 Rv1306 Rv1307 Rv1308 Rv1309 Rv1310 Rv1311
HCO3E	HCO3 equilibration reaction	Miscellaneous	1.95002	0.719761	2.70926	Rv3273 Rv3588c
EX_h2(e)	H2 exchange	NA	2.00518	0.719439	2.78715
FHL	Formate-hydrogen lyase	Redox Metabolism	2.00518	0.719439	2.78715	Rv0084
H2td	hydrogen transport	Transport	2.00518	0.719439	2.78715
FAS80_L	fatty acid synthase (n-C8:0), lumped reaction	Fatty Acid Metabolism	0.203544	0.0698832	2.91263	Rv1350 Rv1484 Rv2524c Rv2947c
RPI	ribose-5-phosphate isomerase	Pentose Phosphate Pathway	-0.180464	-0.061959	2.91263	Rv2465c
ACCOACr	acetyl-CoA carboxylase, reversible reaction	Pyruvate Metabolism	1.80614	0.620104	2.91263	Rv0904c Rv3280 Rv3281
PRPPS	phosphoribosylpyrophosphate synthetase	Pentose Phosphate Pathway	0.258514	0.088756	2.91263	Rv1017c
FAS100	fatty acid synthase (n-C10:0)	Fatty Acid Metabolism	0.158203	0.0543161	2.91263	Rv1350 Rv1484 Rv2524c Rv2947c
FAS120	fatty acid synthase (n-C12:0)	Fatty Acid Metabolism	0.158203	0.0543161	2.91263	Rv1350 Rv1484 Rv2524c Rv2947c
FAS140	fatty acid synthase (n-C14:0)	Fatty Acid Metabolism	0.158203	0.0543161	2.91263	Rv0533c Rv1350 Rv1484 Rv2524c Rv2947c
biomass_Mtb_9_60atp	biomass composition for Mycobacterium tuberculosis (v 0.1) - 60 atp	NA	0.278799	0.0957205	2.91263
MCOATA	Malonyl-CoA-ACP transacylase	Fatty Acid Metabolism	0.165343	0.0567674	2.91263	Rv0649 Rv2243
FAS160	fatty acid synthase (n-C16:0)	Fatty Acid Metabolism	0.154804	0.053149	2.91263	Rv1350 Rv1484 Rv2524c Rv2947c
ASPTA	aspartate transaminase	Glutamate Metabolism	-0.414278	-0.142235	2.91263	Rv0337c Rv3565
RPE	ribulose 5-phosphate 3-epimerase	Pentose Phosphate Pathway	-0.186985	-0.0641981	2.91263	Rv1408
EX_pi(e)	Phosphate exchange	NA	-0.308986	-0.106085	2.91263
PIt	Inorganic phosphate exchange, diffusion	Transport	-0.308986	-0.106085	2.91263	Rv0545c Rv2281
ENO	enolase	Glycolysis	1.57952	0.541668	2.91604	Rv1023
PGM	phosphoglycerate mutase	Glycolysis	-1.57952	-0.541668	2.91604	Rv0489
GAPD	glyceraldehyde-3-phosphate dehydrogenase	Glycolysis	1.93119	0.633044	3.05064	Rv1436
PGK	phosphoglycerate kinase	Glycolysis	-1.93119	-0.633044	3.05064	Rv1437
EX_nh4(e)	Ammonia exchange	NA	-0.822403	-0.253054	3.24992
NH4t	ammonia reversible transport	Transport	0.822403	0.253054	3.24992	Rv2920c
PGCD	phosphoglycerate dehydrogenase	Glycine, Serine, and Threonine Metabolism	0.351668	0.091376	3.84859	Rv0728c Rv2996c
PSERT	phosphoserine transaminase	Glycine, Serine, and Threonine Metabolism	0.351668	0.091376	3.84859	Rv0884c
PSP_L	phosphoserine phosphatase (L-serine)	Glycine, Serine, and Threonine Metabolism	0.351668	0.091376	3.84859	Rv0505c Rv3042c
EX_o2(e)	O2 exchange	NA	-0.98	-0.25	3.92
O2t	o2 transport (diffusion)	Transport	0.98	0.25	3.92
GHMT2	glycine hydroxymethyltransferase	Glycine, Serine, and Threonine Metabolism	0.288668	0.0697459	4.13885	Rv0070c Rv1093
MTHFC	methenyltetrahydrofolate cyclohydrolase	Folate Metabolism	0.340109	0.0580442	5.85947	Rv3356c
CITLr	Citrate lyase (reversible)	Citric Acid Cycle	0.261327	1e-05	26132.7	Rv2075c Rv2498c
CITabc	citrate transport via ABC system	Transport	0.261327	1e-05	26132.7
PFK	phosphofructokinase	Glycolysis	0.541285	1e-05	54128.5	Rv2029c Rv3010c
SSALx	succinate-semialdehyde dehydrogenase (NAD)	Glutamate Metabolism	0.875027	1e-05	87502.7	Rv0234c Rv1731
GLCabc	D-glucose transport via ABC system	Transport	1	1e-05	100000	Rv1236 Rv1237 Rv1238
L_LACD2	L-Lactate dehydrogenase (ubiquinone)	Pyruvate Metabolism	1.02818	1e-05	102818	Rv1872c
CYTBD	cytochrome oxidase bd (ubiquinol-8: 2 protons)	Redox Metabolism	1.02818	1e-05	102818	Rv1620c Rv1621c Rv1622c Rv1623c
PYK	pyruvate kinase	Glycolysis	1.50535	1e-05	150535	Rv1617
LDH_L	L-lactate dehydrogenase	Glycolysis	-1.02818	-1.31266e-27	7.83277e+26	Rv0694
