# Supplementary material for: Understanding the role of interactions between host and Mycobacterium tuberculosis under hypoxic condition: an in silico approach
Source: BMC Genomics. 2018 Jul 27;19:555. doi: 10.1186/s12864-018-4947-8 (PMC6064076; doi:10.1186/s12864-018-4947-8)
Supplement: Supplementary file 13 — Significantly enriched GO biological process terms in the set of M. tuberculosis H37Rv proteins involved in HPIs are listed. Up-regulation or down-regulation of the biological processes during early and late infection time points, as inferred from the expression profiles of the genes constituting the respective processes, are also indicated. (XLSX 13 kb) [file 12864_2018_4947_MOESM13_ESM.xlsx]

## Sheet: SM13
Additional File 13: Significantly enriched GO biological process terms in the set of M. tuberculosis H37Rv (Mtb) proteins involved in HPIs are listed. Upregulation or downregulation of the biological processes during early and late infection time points, as inferred from the expression profiles of the genes constituting the respective processes, are also indicated.								Supplementary File 4A: Significantly enriched GO biological process terms in the set of human proteins related to the HPIs				Supplementary File 4A: Significantly enriched GO biological process terms in the set of human proteins related to the HPIs				Supplementary File 4A: Significantly enriched GO biological process terms in the set of human proteins related to the HPIs				Supplementary File 4A: Significantly enriched GO biological process terms in the set of human proteins related to the HPIs				Supplementary File 4A: Significantly enriched GO biological process terms in the set of human proteins related to the HPIs				Supplementary File 4A: Significantly enriched GO biological process terms in the set of human proteins related to the HPIs				Supplementary File 4A: Significantly enriched GO biological process terms in the set of human proteins related to the HPIs				Supplementary File 4A: Significantly enriched GO biological process terms in the set of human proteins related to the HPIs				Supplementary File 4A: Significantly enriched GO biological process terms in the set of human proteins related to the HPIs				Supplementary File 4A: Significantly enriched GO biological process terms in the set of human proteins related to the HPIs				Supplementary File 4A: Significantly enriched GO biological process terms in the set of human proteins related to the HPIs
GO-term	No.of Genes	Early time pt. (before 18 hrs. post infection)	Late time pt. (18 hrs. post infection and later)
GO:0000271_polysaccharide biosynthetic process	5	DN	Unperturbed
GO:0005975_carbohydrate metabolic process	47	UP	Unperturbed
GO:0005976_polysaccharide metabolic process	5	DN	Unperturbed
GO:0005996_monosaccharide metabolic process	16	UP	Unperturbed
GO:0006082_organic acid metabolic process	51	UP	Unperturbed
GO:0006084_acetyl-CoA metabolic process	3	DN	DN
GO:0006091_generation of precursor metabolites and energy	19	DN	Unperturbed
GO:0006096_glycolytic process	9	UP	Unperturbed
GO:0006098_pentose-phosphate shunt	10	UP	Unperturbed
GO:0006099_tricarboxylic acid cycle	13	UP	Unperturbed
GO:0006144_purine nucleobase metabolic process	2	UP	Unperturbed
GO:0006163_purine nucleotide metabolic process	17	UP	UP
GO:0006213_pyrimidine nucleoside metabolic process	5	Unperturbed	Unperturbed
GO:0006220_pyrimidine nucleotide metabolic process	5	Unperturbed	Unperturbed
GO:0006631_fatty acid metabolic process	7	UP	UP
GO:0006637_acyl-CoA metabolic process	5	DN	Unperturbed
GO:0006733_oxidoreduction coenzyme metabolic process	10	UP	Unperturbed
GO:0006740_NADPH regeneration	10	UP	Unperturbed
GO:0006753_nucleoside phosphate metabolic process	35	UP	Unperturbed
GO:0006801_superoxide metabolic process	2	DN	Unperturbed
GO:0006812_cation transport	7	UP	UP
GO:0006818_hydrogen transport	7	UP	UP
GO:0008653_lipopolysaccharide metabolic process	2	DN	Unperturbed
GO:0009056_catabolic process	29	Unperturbed	Unperturbed
GO:0009064_glutamine family amino acid metabolic process	8	Unperturbed	Unperturbed
GO:0009103_lipopolysaccharide biosynthetic process	2	DN	Unperturbed
GO:0009112_nucleobase metabolic process	3	UP	Unperturbed
GO:0009113_purine nucleobase biosynthetic process	2	UP	Unperturbed
GO:0009116_nucleoside metabolic process	19	UP	UP
GO:0009117_nucleotide metabolic process	35	UP	Unperturbed
GO:0009119_ribonucleoside metabolic process	18	UP	UP
GO:0009123_nucleoside monophosphate metabolic process	14	UP	UP
GO:0009124_nucleoside monophosphate biosynthetic process	14	UP	UP
GO:0009141_nucleoside triphosphate metabolic process	11	UP	UP
GO:0009142_nucleoside triphosphate biosynthetic process	9	UP	UP
GO:0009163_nucleoside biosynthetic process	15	UP	UP
GO:0009259_ribonucleotide metabolic process	19	UP	Unperturbed
GO:0015672_monovalent inorganic cation transport	7	UP	UP
GO:0015992_proton transport	7	UP	UP
GO:0016043_cellular component organization	7	UP	UP
GO:0016051_carbohydrate biosynthetic process	12	Unperturbed	Unperturbed
GO:0016052_carbohydrate catabolic process	19	UP	Unperturbed
GO:0016054_organic acid catabolic process	5	DN	Unperturbed
GO:0016226_iron-sulfur cluster assembly	3	UP	UP
GO:0019318_hexose metabolic process	15	UP	Unperturbed
GO:0019362_pyridine nucleotide metabolic process	10	UP	Unperturbed
GO:0019439_aromatic compound catabolic process	6	DN	Unperturbed
GO:0019693_ribose phosphate metabolic process	20	UP	Unperturbed
GO:0022607_cellular component assembly	6	UP	UP
GO:0022900_electron transport chain	8	DN	DN
GO:0022904_respiratory electron transport chain	6	DN	Unperturbed
GO:0031163_metallo-sulfur cluster assembly	3	UP	UP
GO:0033692_cellular polysaccharide biosynthetic process	4	Unperturbed	Unperturbed
GO:0034220_ion transmembrane transport	7	UP	UP
GO:0034637_cellular carbohydrate biosynthetic process	5	Unperturbed	Unperturbed
GO:0035383_thioester metabolic process	5	DN	Unperturbed
GO:0035384_thioester biosynthetic process	4	DN	DN
GO:0042126_nitrate metabolic process	4	DN	DN
GO:0042128_nitrate assimilation	2	DN	DN
GO:0042278_purine nucleoside metabolic process	14	UP	UP
GO:0042773_ATP synthesis coupled electron transport	6	DN	Unperturbed
GO:0043094_cellular metabolic compound salvage	4	UP	UP
GO:0043101_purine-containing compound salvage	3	UP	UP
GO:0043173_nucleotide salvage	3	UP	UP
GO:0043174_nucleoside salvage	2	UP	UP
GO:0043436_oxoacid metabolic process	50	UP	Unperturbed
GO:0044248_cellular catabolic process	12	DN	Unperturbed
GO:0044262_cellular carbohydrate metabolic process	11	UP	Unperturbed
GO:0044264_cellular polysaccharide metabolic process	4	Unperturbed	Unperturbed
GO:0044712_single-organism catabolic process	25	UP	Unperturbed
GO:0044723_single-organism carbohydrate metabolic process	31	Unperturbed	Unperturbed
GO:0044724_single-organism carbohydrate catabolic process	18	UP	Unperturbed
GO:0046364_monosaccharide biosynthetic process	5	UP	Unperturbed
GO:0046365_monosaccharide catabolic process	10	UP	Unperturbed
GO:0046390_ribose phosphate biosynthetic process	17	UP	UP
GO:0046395_carboxylic acid catabolic process	5	DN	Unperturbed
GO:0055086_nucleobase-containing small molecule metabolic process	36	UP	Unperturbed
GO:0055114_oxidation-reduction process	22	DN	Unperturbed
GO:0071616_acyl-CoA biosynthetic process	4	DN	DN
GO:0071941_nitrogen cycle metabolic process	3	DN	DN
GO:0072521_purine-containing compound metabolic process	18	UP	UP
GO:0072522_purine-containing compound biosynthetic process	13	UP	UP
GO:0072524_pyridine-containing compound metabolic process	10	UP	Unperturbed
GO:0072593_reactive oxygen species metabolic process	3	DN	Unperturbed
GO:1901137_carbohydrate derivative biosynthetic process	21	UP	Unperturbed
GO:1901575_organic substance catabolic process	25	Unperturbed	Unperturbed
GO:1901657_glycosyl compound metabolic process	19	UP	UP
GO:1901659_glycosyl compound biosynthetic process	15	UP	UP
GO:1902600_hydrogen ion transmembrane transport	7	UP	UP
GO:2001057_reactive nitrogen species metabolic process	4	DN	DN
