# Supplementary material for: Understanding the role of interactions between host and Mycobacterium tuberculosis under hypoxic condition: an in silico approach
Source: BMC Genomics. 2018 Jul 27;19:555. doi: 10.1186/s12864-018-4947-8 (PMC6064076; doi:10.1186/s12864-018-4947-8)
Supplement: Supplementary file 14 — Significantly enriched GO biological process terms in the set of M. tuberculosis H37Rv proteins, which were observed to be ‘active’/ switched ON in the ‘hypoxic’ stable state. This stable state was obtained through simulation of Boolean model corresponding to the gene regulatory network collated in the present study. (XLSX 10 kb) [file 12864_2018_4947_MOESM14_ESM.xlsx]

## Sheet: SM14
Additional File 14: Significantly enriched GO biological process terms in the set of M. tuberculosis H37Rv (Mtb) proteins, which were observed to be 'active'/ switched ON in the 'hypoxic' stable state. This stable state was obtained through simulation of Boolean model corresponding to the gene regulatory network collated in the present study.
GO-term	No. of genes	Log2 enrichment
GO:0043101_purine-containing compound salvage	3	2.74024
GO:0043174_nucleoside salvage	2	2.57032
GO:0000103_sulfate assimilation	2	2.53717
GO:0043173_nucleotide salvage	3	2.41831
GO:0043094_cellular metabolic compound salvage	4	2.31478
GO:0016310_phosphorylation	3	2.15528
GO:0007049_cell cycle	6	1.00156
GO:0006732_coenzyme metabolic process	4	-1.2529
GO:0006520_cellular amino acid metabolic process	7	-1.29933
GO:0009108_coenzyme biosynthetic process	3	-1.30415
GO:0006520_cellular amino acid metabolic process	7	-1.30442
GO:0044283_small molecule biosynthetic process	7	-1.36513
GO:0019693_ribose phosphate metabolic process	2	-1.49257
GO:0016053_organic acid biosynthetic process	4	-1.73954
GO:0046394_carboxylic acid biosynthetic process	4	-1.73954
GO:0006259_DNA metabolic process	4	-1.76359
GO:0016053_organic acid biosynthetic process	4	-1.77268
GO:0006259_DNA metabolic process	4	-1.79673
GO:1901605_alpha-amino acid metabolic process	3	-2.05418
GO:1901605_alpha-amino acid metabolic process	3	-2.08732
GO:1901607_alpha-amino acid biosynthetic process	2	-2.27099
GO:0008652_cellular amino acid biosynthetic process	2	-2.48858
GO:0008652_cellular amino acid biosynthetic process	2	-2.52172
