# Supplementary material for: Understanding the role of interactions between host and Mycobacterium tuberculosis under hypoxic condition: an in silico approach
Source: BMC Genomics. 2018 Jul 27;19:555. doi: 10.1186/s12864-018-4947-8 (PMC6064076; doi:10.1186/s12864-018-4947-8)
Supplement: Supplementary file 16 — M. tuberculosis H37Rv (Mtb) interaction network demonstrating the cross-talks between (A) HPI-network, (B) the Mtb hypoxic-GRN, and (C) the hypoxic-metabolism network during hypoxic adaptation. (XLSX 179 kb) [file 12864_2018_4947_MOESM16_ESM.xlsx]

## Sheet: Additional File 16
	Additional File 16: M. tuberculosis H37Rv (Mtb) interaction network demonstrating the cross-talks between (A) HPI-network, (B) the Mtb hypoxic-GRN, and (C) the hypoxic-metabolism network
	Network Sheet: Integrated network constituting edges pertaining to (A) HPI-network, (B) Mtb hypoxic-GRN, and (C) hypoxic-metabolism network, along with (intermediate) edges mediating cross-talk between (A), (B) and (C)
	Annotation Sheet: Annotations for each of the nodes constituting the integrated network

## Sheet: Network
Network sheet: Integrated network constituting edges pertaining to (A) HPI-network, (B) Mtb hypoxic-GRN, and (C) hypoxic-metabolism network, along with (intermediate) edges mediating cross-talk between (A), (B) and (C)
Source	Target
Rv0788	Rv0321
Rv1436	Rv1308
Rv2420c	Rv3068c
Rv2883c	Rv1023
Rv1297	Rv0363c
Rv0384c	Rv1630
Rv2442c	Rv3282
Rv3506	Rv0768
Rv3065	Rv3455c
Rv3523	Rv0904c
Rv1964	Rv0655
Rv1656	Rv2439c
Rv1438	Rv3914
Rv0069c	Rv1294
Rv1233c	Rv1236
Rv1612	Rv2213
Rv3773c	Rv2590
Rv0467	Rv3853
Rv0823c	Rv0824c
Rv1438	Rv2896c
Rv2839c	Rv2832c
Rv0967	Rv0969
Rv2752c	Rv1695
Rv1384	Rv0350
Rv2839c	Rv0718
Rv2465c	Rv3068c
Rv3598c	Rv2445c
Rv2839c	Rv1710
Rv0733	Rv1309
Rv3859c	Rv1659
Rv1629	Rv1310
Rv3674c	Rv3913
Rv1475c	Rv1248c
Rv0823c	Rv1412
Rv0733	Rv3014c
Rv3012c	Rv3282
Rv2448c	Rv1391
Rv2703	Rv0639
Rv3772	Rv1180
Rv1449c	Rv1299
Rv1613	Rv1599
Rv0952	Rv2121c
Rv1659	Rv1010
Rv3257c	Rv0334
Rv1437	Rv1023
Rv2540c	Rv2753c
Rv1699	Rv2533c
Rv3272	Rv3273
Rv3598c	Rv2976c
Rv1656	Rv0777
Rv2584c	Rv0957
Rv1310	Rv3318
Rv0957	Rv0070c
Rv2889c	Rv2737c
Rv2614c	Rv2988c
Rv0408	Rv3422c
Rv2839c	Rv3458c
Rv2704	Rv2211c
Rv3419c	Rv0685
Rv1617	Rv0728c
Rv1602	Rv2121c
Rv1420	Rv2534c
Rv1437	Rv1423
Rv3601c	Rv3598c
Rv2890c	Rv2965c
Rv0685	Rv1310
Rv1259	Rv1420
Rv1448c	Rv1652
Rv2967c	Rv1098c
Rv0478	Rv2241
Rv2445c	Rv1649
Rv0951	Rv2192c
Rv2858c	Rv2860c
Rv1256c	Rv0766c
Rv1547	Rv2364c
Rv0510	Rv1599
Rv2790c	Rv0873
Rv3309c	Rv1296
Rv1362c	Rv1312
Rv3628	Rv1392
Rv2502c	Rv3039c
Rv3014c	Rv2674
Rv1408	Rv1412
Rv3148	Rv2882c
Rv2534c	Rv3443c
Rv0041	Rv3282
Rv0041	Rv0733
Rv2210c	Rv3709c
Rv1694	Rv3014c
Rv1638	Rv1437
Rv0467	Rv1475c
Rv0189c	Rv2995c
Rv1274	Rv1312
Rv3859c	Rv1658
Rv0993	Rv3436c
Rv1240	Rv1870c
Rv0189c	Rv3838c
Rv0896	Rv2498c
Rv3560c	Rv0905
Rv2684	Rv2642
Rv0408	Rv0467
Rv2746c	Rv2889c
Rv0823c	Rv3708c
Rv2225	Rv0350
Rv0066c	Rv0951
Rv2404c	Rv1536
Rv2496c	Rv1617
Rv3355c	Rv1620c
Rv1220c	Rv1392
Rv2394	Rv0788
Rv1316c	Rv0325
Rv2332	Rv1837c
Rv1437	Rv1421
Rv0189c	Rv0570
Rv2720	Rv2465c
Rv0808	Rv1613
Rv1112	Rv0480c
Rv2221c	Rv2192c
Rv0946c	Rv3068c
Rv1932	Rv1832
Rv2394	Rv1187
Rv1640c	Rv0909
Rv1122	Rv1612
Rv1308	Rv3339c
Rv2439c	Rv1187
Rv1165	Rv1696
Rv0685	Rv2243
Rv1629	Rv1630
Rv1629	Rv1569
Rv0357c	Rv3410c
Rv1449c	Rv2710
Rv1994c	Rv2643
Rv3336c	Rv1613
Rv1122	Rv1408
Rv1611	Rv1599
Rv3001c	Rv1649
Rv1304	Rv1449c
Rv3148	Rv3336c
Rv2445c	Rv1021
Rv2374c	Rv0350
Rv0513	Rv1363c
Rv2889c	Rv1699
Rv1310	Rv2465c
Rv3917c	Rv1310
Rv2967c	Rv1731
Rv2204c	Rv2783c
Rv0685	Rv1309
Rv1408	Rv1389
Rv0067c	Rv0066c
Rv1656	Rv3858c
Rv0189c	Rv0006
Rv0788	Rv2747
Rv1350	Rv2524c
Rv0041	Rv1408
Rv0357c	Rv2583c
Rv2497c	Rv2498c
Rv1161	Rv1340
Rv1112	Rv1017c
Rv2584c	Rv3314c
Rv1310	Rv1536
Rv2201	Rv2987c
Rv3140	Rv0243
Rv1882c	Rv0905
Rv3319	Rv3149
Rv2858c	Rv1538c
Rv1638	Rv0069c
Rv0777	Rv2967c
Rv3051c	Rv2136c
Rv1421	Rv3309c
Rv0823c	Rv2225
Rv0753c	Rv0408
Rv1362c	Rv0873
Rv0952	Rv3708c
Rv1464	Rv2988c
Rv1696	Rv1108c
Rv3490	Rv1326c
Rv1448c	Rv3010c
Rv2841c	Rv3585
Rv3813c	Rv2367c
Rv2538c	Rv2534c
Rv2462c	Rv0350
Rv2995c	Rv3688c
Rv2498c	Rv1240
Rv0384c	Rv3585
Rv1296	Rv3042c
Rv2299c	Rv1310
Rv1093	Rv1308
Rv0006	Rv0350
Rv3774	Rv3216
Rv1571	Rv2241
Rv1460	Rv0092
Rv3051c	Rv1341
Rv3319	Rv0951
Rv1383	Rv2996c
Rv1257c	Rv1905c
Rv2882c	Rv2150c
Rv1389	Rv1696
Rv3922c	Rv1341
Rv1843c	Rv3396c
Rv3100c	Rv2753c
Rv1596	Rv3275c
Rv2584c	Rv2213
Rv1112	Rv3834c
Rv2703	Rv1436
Rv0655	Rv0653c
Rv0823c	Rv3606c
Rv1389	Rv2357c
Rv3913	Rv3011c
Rv1594	Rv0423c
Rv1611	Rv2720
Rv0752c	Rv3029c
Rv2834c	Rv1238
Rv0248c	Rv1731
Rv2070c	Rv1985c
Rv1312	Rv1362c
Rv3319	Rv3318
Rv0823c	Rv1707
Rv1550	Rv0458
Rv1908c	Rv1600
Rv1638	Rv0685
Rv3318	Rv1098c
Rv1308	Rv3318
Rv1098c	Rv1617
Rv2793c	Rv2839c
Rv2889c	Rv1112
Rv1314c	Rv2538c
Rv1213	Rv2925c
Rv2025c	Rv1897c
Rv1409	Rv3624c
Rv3601c	Rv1014c
Rv1112	Rv2427c
Rv1612	Rv0070c
Rv0211	Rv2476c
Rv2710	Rv3457c
Rv2364c	Rv3356c
Rv0823c	Rv1080c
Rv2697c	Rv2839c
Rv2845c	Rv0558
Rv2773c	Rv3913
Rv3597c	Rv3598c
Rv0768	Rv0357c
Rv2845c	Rv1613
Rv1658	Rv1656
Rv2785c	Rv1297
Rv0896	Rv1636
Rv1362c	Rv1226c
Rv1437	Rv2211c
Rv2213	Rv2440c
Rv2462c	Rv1309
Rv1309	Rv2215
Rv1122	Rv1279
Rv2500c	Rv2498c
Rv0852	Rv0649
Rv3834c	Rv3336c
Rv0768	Rv1595
Rv1409	Rv2344c
Rv1162	Rv0984
Rv2467	Rv0070c
Rv2150c	Rv2559c
Rv1436	Rv2093c
Rv1623c	Rv1620c
Rv1475c	Rv2359
Rv3676	Rv0524
Rv0058	Rv3913
Rv1935c	Rv1964
Rv2839c	Rv2889c
Rv1617	Rv3010c
Rv0655	Rv1971
Rv0873	Rv3605c
Rv3366	Rv2916c
Rv1408	Rv2448c
Rv1389	Rv2364c
Rv3075c	Rv0777
Rv0405	Rv2987c
Rv2793c	Rv2710
Rv0685	Rv2785c
Rv1175c	Rv0338c
Rv2027c	Rv2031c
Rv2727c	Rv3913
Rv0211	Rv1127c
Rv1162	Rv0865
Rv2404c	Rv2925c
Rv3028c	Rv1613
Rv2136c	Rv0357c
Rv2537c	Rv3356c
Rv0056	Rv1017c
Rv2428	Rv1308
Rv3858c	Rv1018c
Rv1093	Rv1310
Rv2793c	Rv2889c
Rv3922c	Rv1297
Rv2925c	Rv1617
Rv2220	Rv2920c
Rv2201	Rv3068c
Rv0211	Rv2900c
Rv2359	Rv2357c
Rv0896	Rv2440c
Rv3436c	Rv2220
Rv1985c	Rv3315c
Rv2882c	Rv2861c
Rv3457c	Rv1415
Rv1112	Rv0640
Rv0772	Rv3282
Rv1612	Rv0667
Rv0092	Rv0405
Rv3460c	Rv1309
Rv1630	Rv1437
Rv2882c	Rv1112
Rv0066c	Rv1932
Rv0858c	Rv0473
Rv0533c	Rv2364c
Rv1308	Rv0056
Rv1093	Rv3356c
Rv1715	Rv3556c
Rv1985c	Rv0254c
Rv1449c	Rv1437
Rv1448c	Rv0843
Rv2839c	Rv2783c
Rv3774	Rv3061c
Rv0408	Rv2904c
Rv3227	Rv2996c
Rv2592c	Rv0777
Rv0478	Rv3309c
Rv1656	Rv0382c
Rv0946c	Rv1023
Rv1165	Rv2841c
Rv2367c	Rv0350
Rv1262c	Rv1017c
Rv1014c	Rv1015c
Rv2404c	Rv2897c
Rv1122	Rv2465c
Rv1436	Rv1023
Rv0685	Rv2889c
Rv2839c	Rv2897c
Rv2404c	Rv1294
Rv0952	Rv1240
Rv3667	Rv0904c
Rv1438	Rv1392
Rv2976c	Rv0091
Rv2316	Rv2038c
Rv0512	Rv3436c
Rv2465c	Rv1421
Rv2185c	Rv2503c
Rv0667	Rv0350
Rv2211c	Rv2323c
Rv3859c	Rv3628
Rv3601c	Rv3432c
Rv1649	Rv1449c
Rv0092	Rv1460
Rv3014c	Rv3356c
Rv3442c	Rv2392
Rv2845c	Rv2992c
Rv2243	Rv1350
Rv3336c	Rv1017c
Rv1310	Rv3418c
Rv1408	Rv1017c
Rv2500c	Rv2503c
Rv1262c	Rv1602
Rv1310	Rv1656
Rv2703	Rv0350
Rv0357c	Rv0389
Rv1617	Rv1629
Rv1654	Rv1276c
Rv0975c	Rv0860
Rv3028c	Rv1070c
Rv3001c	Rv2896c
Rv1449c	Rv1392
Rv2343c	Rv2357c
Rv3799c	Rv0975c
Rv1463	Rv0768
Rv2782c	Rv2773c
Rv1612	Rv3601c
Rv0211	Rv1617
Rv3003c	Rv1617
Rv2445c	Rv1316c
Rv3105c	Rv2404c
Rv3609c	Rv1658
Rv1843c	Rv3411c
Rv3266c	Rv0946c
Rv1599	Rv1598c
Rv1596	Rv1392
Rv1630	Rv1306
Rv1656	Rv2427c
Rv1309	Rv1297
Rv2448c	Rv0772
Rv2476c	Rv2967c
Rv2391	Rv2400c
Rv2973c	Rv3010c
Rv2737c	Rv1392
Rv2404c	Rv1310
Rv2211c	Rv2222c
Rv0685	Rv2906c
Rv1390	Rv1392
Rv0975c	Rv0859
Rv1472	Rv0860
Rv3152	Rv1020
Rv1696	Rv2682c
Rv2785c	Rv0685
Rv2033c	Rv2772c
Rv1449c	Rv3458c
Rv3319	Rv1552
Rv1571	Rv1553
Rv2534c	Rv1437
Rv0910	Rv2524c
Rv1187	Rv1380
Rv2368c	Rv2916c
Rv0808	Rv2222c
Rv3834c	Rv0006
Rv0322	Rv3419c
Rv0967	Rv0966c
Rv2445c	Rv1389
Rv0808	Rv2988c
Rv1315	Rv1093
Rv3065	Rv1622c
Rv2534c	Rv3648c
Rv0069c	Rv2483c
Rv3279c	Rv2839c
Rv1315	Rv2965c
Rv3070	Rv3068c
Rv1633	Rv1112
Rv3667	Rv0510
Rv2889c	Rv1014c
Rv2372c	Rv2211c
Rv1629	Rv3014c
Rv2441c	Rv1612
Rv1438	Rv1017c
Rv2440c	Rv1436
Rv1238	Rv1236
Rv3148	Rv2613c
Rv0972c	Rv2790c
Rv1436	Rv2967c
Rv1316c	Rv2445c
Rv0254c	Rv2987c
Rv2136c	Rv2445c
Rv3515c	Rv0768
Rv2366c	Rv3356c
Rv0721	Rv1309
Rv0437c	Rv3003c
Rv3057c	Rv3039c
Rv0510	Rv2847c
Rv3138	Rv3443c
Rv1436	Rv1437
Rv0780	Rv0777
Rv1659	Rv0357c
Rv3014c	Rv1023
Rv2421c	Rv1436
Rv1226c	Rv1362c
Rv2374c	Rv1695
Rv0480c	Rv1338
Rv0041	Rv2427c
Rv0321	Rv2357c
Rv1130	Rv2967c
Rv2366c	Rv1416
Rv0536	Rv2590
Rv1485	Rv2973c
Rv0189c	Rv3150
Rv3432c	Rv3420c
Rv3455c	Rv1613
Rv3285	Rv0263c
Rv2404c	Rv0056
Rv1612	Rv1093
Rv2995c	Rv2967c
Rv3628	Rv2966c
Rv1420	Rv2394
Rv1297	Rv2678c
Rv3432c	Rv3433c
Rv3834c	Rv0478
Rv1408	Rv2793c
Rv1340	Rv2462c
Rv0480c	Rv3100c
Rv2468c	Rv1234
Rv1240	Rv1310
Rv2782c	Rv2966c
Rv1421	Rv2374c
Rv2421c	Rv2555c
Rv3774	Rv0231
Rv0951	Rv0859
Rv1629	Rv1308
Rv1309	Rv2440c
Rv3648c	Rv1309
Rv0668	Rv1617
Rv0350	Rv0685
Rv0733	Rv2916c
Rv2440c	Rv1007c
Rv2786c	Rv1406
Rv3419c	Rv0668
Rv1496	Rv2368c
Rv1436	Rv3100c
Rv3153	Rv3356c
Rv0405	Rv2383c
Rv2041c	Rv1238
Rv1638	Rv3913
Rv0946c	Rv0951
Rv2476c	Rv1240
Rv1392	Rv2916c
Rv3366	Rv3436c
Rv1308	Rv0951
Rv2374c	Rv2412
Rv2322c	Rv2324
Rv2374c	Rv0352
Rv3100c	Rv1689
Rv0533c	Rv3279c
Rv0701	Rv2839c
Rv1712	Rv2448c
Rv3601c	Rv3603c
Rv1547	Rv1599
Rv2394	Rv2860c
Rv2465c	Rv0070c
Rv2476c	Rv2455c
Rv2448c	Rv2555c
Rv1629	Rv2445c
Rv2404c	Rv2368c
Rv3834c	Rv1112
Rv0479c	Rv1274
Rv2783c	Rv1112
Rv1595	Rv1594
Rv1415	Rv3588c
Rv2921c	Rv1437
Rv3600c	Rv3917c
Rv2790c	Rv1323
Rv0946c	Rv0409
Rv1709	Rv2534c
Rv0211	Rv1023
Rv0422c	Rv2440c
Rv3553	Rv2245
Rv0479c	Rv0175
Rv1595	Rv0768
Rv1412	Rv1437
Rv1275	Rv1016c
Rv3366	Rv3014c
Rv0827c	Rv2643
Rv0946c	Rv0363c
Rv0133	Rv2773c
Rv0086	Rv0081
Rv0384c	Rv2374c
Rv0357c	Rv1014c
Rv2790c	Rv3667
Rv0764c	Rv0423c
Rv2201	Rv1392
Rv2904c	Rv2916c
Rv0768	Rv1658
Rv2710	Rv1821
Rv2772c	Rv2782c
Rv2374c	Rv2367c
Rv2889c	Rv3443c
Rv1630	Rv3356c
Rv0478	Rv1449c
Rv0041	Rv2718c
Rv0823c	Rv1699
Rv1935c	Rv3560c
Rv2441c	Rv3834c
Rv0951	Rv1323
Rv0590A	Rv1312
Rv2889c	Rv2404c
Rv3356c	Rv2211c
Rv1449c	Rv0389
Rv1338	Rv1878
Rv0753c	Rv0860
Rv1308	Rv2883c
Rv2455c	Rv3858c
Rv0924c	Rv1629
Rv2428	Rv1437
Rv1383	Rv2220
Rv1731	Rv1131
Rv2603c	Rv1310
Rv2966c	Rv2243
Rv1297	Rv3913
Rv2440c	Rv1713
Rv3029c	Rv3667
Rv0350	Rv2710
Rv1023	Rv3010c
Rv3846	Rv1844c
Rv2152c	Rv1437
Rv0322	Rv0501
Rv1629	Rv2442c
Rv1649	Rv1093
Rv3628	Rv2984
Rv3139	Rv1472
Rv1014c	Rv1017c
Rv1287	Rv2965c
Rv2335	Rv0070c
Rv0069c	Rv2973c
Rv1112	Rv1308
Rv3396c	Rv1449c
Rv1301	Rv1008
Rv3366	Rv1304
Rv3366	Rv2964
Rv3667	Rv2496c
Rv1187	Rv2860c
Rv3506	Rv0905
Rv2445c	Rv1341
Rv0655	Rv1362c
Rv0803	Rv0807
Rv1496	Rv3280
Rv1392	Rv3709c
Rv1547	Rv2965c
Rv0263c	Rv1897c
Rv0975c	Rv3280
Rv2497c	Rv1449c
Rv1099c	Rv2029c
Rv2448c	Rv2614c
Rv0951	Rv1589
Rv3422c	Rv3436c
Rv3010c	Rv1617
Rv0389	Rv1449c
Rv3546	Rv3667
Rv2367c	Rv2920c
Rv3458c	Rv1306
Rv2790c	Rv3564
Rv0423c	Rv1594
Rv0685	Rv3443c
Rv2445c	Rv2976c
Rv1652	Rv1656
Rv3708c	Rv3341
Rv0957	Rv3667
Rv2245	Rv1484
Rv3610c	Rv3628
Rv2496c	Rv1326c
Rv1098c	Rv1844c
Rv0946c	Rv1449c
Rv3562	Rv3553
Rv3140	Rv0408
Rv1259	Rv0668
Rv1017c	Rv1093
Rv0667	Rv0652
Rv2448c	Rv1897c
Rv3314c	Rv1623c
Rv3418c	Rv1617
Rv1309	Rv2995c
Rv2448c	Rv1380
Rv1449c	Rv2977c
Rv1446c	Rv1449c
Rv1699	Rv2678c
Rv2883c	Rv0091
Rv1423	Rv1437
Rv1689	Rv2906c
Rv1617	Rv2332
Rv0041	Rv2335
Rv1213	Rv1338
Rv1837c	Rv3667
Rv2584c	Rv0952
Rv3774	Rv0752c
Rv1389	Rv2785c
Rv0440	Rv1617
Rv0858c	Rv1294
Rv1299	Rv2465c
Rv1844c	Rv0946c
Rv2430c	Rv3707c
Rv1882c	Rv0860
Rv3336c	Rv2025c
Rv2919c	Rv2220
Rv1436	Rv2674
Rv3356c	Rv2439c
Rv2889c	Rv2992c
Rv1389	Rv2704
Rv1363c	Rv1871c
Rv3009c	Rv3913
Rv3257c	Rv2702
Rv3002c	Rv1559
Rv0823c	Rv2404c
Rv1617	Rv1872c
Rv0823c	Rv0013
Rv2603c	Rv2906c
Rv3436c	Rv2332
Rv0438c	Rv1857
Rv0524	Rv2136c
Rv0808	Rv2584c
Rv0768	Rv2205c
Rv0041	Rv3462c
Rv1023	Rv1309
Rv0856	Rv0655
Rv1695	Rv0510
Rv0766c	Rv2268c
Rv3002c	Rv3859c
Rv1338	Rv1098c
Rv2368c	Rv1496
Rv3492c	Rv1871c
Rv3667	Rv2967c
Rv0509	Rv1408
Rv3838c	Rv1437
Rv0852	Rv1935c
Rv1017c	Rv0070c
Rv1310	Rv1553
Rv3024c	Rv0091
Rv3922c	Rv1338
Rv0723	Rv2839c
Rv3443c	Rv0357c
Rv1707	Rv1712
Rv2967c	Rv1837c
Rv0667	Rv3462c
Rv1612	Rv2335
Rv1285	Rv2400c
Rv2523c	Rv2524c
Rv3560c	Rv3039c
Rv3774	Rv0975c
Rv2841c	Rv2785c
Rv2412	Rv2906c
Rv0177	Rv1640c
Rv3515c	Rv3039c
Rv1699	Rv0823c
Rv1298	Rv0070c
Rv0248c	Rv1594
Rv1248c	Rv0946c
Rv3846	Rv1449c
Rv3846	Rv3914
Rv2603c	Rv1437
Rv2136c	Rv2220
Rv1018c	Rv1017c
Rv2603c	Rv1695
Rv2904c	Rv2404c
Rv3148	Rv2603c
Rv1436	Rv2534c
Rv1711	Rv0510
Rv0041	Rv1017c
Rv1112	Rv2965c
Rv1121	Rv0946c
Rv2448c	Rv1689
Rv3846	Rv1341
Rv3332	Rv2211c
Rv1656	Rv1650
Rv0322	Rv3834c
Rv0860	Rv3598c
Rv2501c	Rv2496c
Rv3100c	Rv2364c
Rv0952	Rv1309
Rv1656	Rv0951
Rv3859c	Rv1383
Rv0946c	Rv1438
Rv2555c	Rv2357c
Rv3436c	Rv1304
Rv3396c	Rv2225
Rv1308	Rv3148
Rv1309	Rv1437
Rv2710	Rv2841c
Rv1322A	Rv3148
Rv2580c	Rv1437
Rv3002c	Rv2332
Rv0041	Rv1412
Rv3100c	Rv1014c
Rv2386c	Rv2935
Rv3075c	Rv3859c
Rv0896	Rv1310
Rv1641	Rv2906c
Rv0794c	Rv2211c
Rv1617	Rv0266c
Rv0752c	Rv1472
Rv2764c	Rv1017c
Rv2847c	Rv2400c
Rv0708	Rv2909c
Rv1301	Rv1305
Rv2988c	Rv0694
Rv1297	Rv1613
Rv1099c	Rv1297
Rv1964	Rv1933c
Rv3443c	Rv3436c
Rv0458	Rv3667
Rv1309	Rv0684
Rv1314c	Rv2448c
Rv1596	Rv0809
Rv3240c	Rv1300
Rv3028c	Rv1309
Rv2603c	Rv2793c
Rv1449c	Rv1023
Rv0006	Rv1649
Rv0467	Rv2967c
Rv1596	Rv1296
Rv1727	Rv0856
Rv3100c	Rv2868c
Rv1187	Rv0768
Rv2782c	Rv2783c
Rv1438	Rv1080c
Rv0823c	Rv3010c
Rv1599	Rv2281
Rv0084	Rv3148
Rv1612	Rv2584c
Rv1859	Rv2398c
Rv0131c	Rv0860
Rv2445c	Rv3610c
Rv3458c	Rv2839c
Rv3224	Rv2790c
Rv2704	Rv1599
Rv0860	Rv2782c
Rv1437	Rv1449c
Rv2476c	Rv2747
Rv2210c	Rv2211c
Rv0092	Rv1843c
Rv3100c	Rv2839c
Rv1596	Rv1599
Rv2883c	Rv0733
Rv0561c	Rv0558
Rv1641	Rv3356c
Rv0131c	Rv3561
Rv0632c	Rv3560c
Rv3834c	Rv2783c
Rv3241c	Rv1309
Rv1659	Rv2445c
Rv0951	Rv3556c
Rv3858c	Rv2220
Rv3598c	Rv1596
Rv2882c	Rv3148
Rv1602	Rv1599
Rv1309	Rv3459c
Rv2447c	Rv3282
Rv3914	Rv3913
Rv2033c	Rv0794c
Rv0721	Rv2839c
Rv2404c	Rv1421
Rv1098c	Rv1240
Rv3436c	Rv0946c
Rv2845c	Rv2150c
Rv1636	Rv2185c
Rv1312	Rv2861c
Rv3600c	Rv2965c
Rv0752c	Rv3039c
Rv2592c	Rv1308
Rv0006	Rv3795
Rv2442c	Rv2427c
Rv1475c	Rv1476
Rv3366	Rv3913
Rv3356c	Rv0070c
Rv3029c	Rv2995c
Rv2215	Rv1310
Rv2455c	Rv3336c
Rv3366	Rv0512
Rv3336c	Rv2404c
Rv1611	Rv1023
Rv0069c	Rv2593c
Rv0889c	Rv0211
Rv1699	Rv1304
Rv1409	Rv1415
Rv1659	Rv2747
Rv0357c	Rv0685
Rv1695	Rv3628
Rv3002c	Rv2988c
Rv1017c	Rv2965c
Rv0357c	Rv1837c
Rv1844c	Rv0951
Rv2440c	Rv1309
Rv1098c	Rv2967c
Rv2987c	Rv2967c
Rv0685	Rv2904c
Rv3667	Rv0409
Rv3001c	Rv0437c
Rv1613	Rv1600
Rv2448c	Rv2152c
Rv1389	Rv1421
Rv0640	Rv1306
Rv3419c	Rv1023
Rv2678c	Rv3859c
Rv0768	Rv3432c
Rv0701	Rv2882c
Rv2497c	Rv0694
Rv3001c	Rv2995c
Rv3493c	Rv1482c
Rv3309c	Rv2674
Rv1112	Rv2055c
Rv1023	Rv3014c
Rv0255c	Rv1985c
Rv0322	Rv1003
Rv3102c	Rv2801c
Rv0358	Rv2524c
Rv2995c	Rv2439c
Rv1341	Rv0667
Rv3148	Rv0561c
Rv2374c	Rv2786c
Rv1609	Rv1617
Rv2498c	Rv2967c
Rv2171	Rv3755c
Rv2500c	Rv3029c
Rv0011c	Rv1233c
Rv0189c	Rv1121
Rv2421c	Rv3282
Rv0892	Rv0766c
Rv2404c	Rv2534c
Rv1322A	Rv2752c
Rv2925c	Rv2710
Rv2727c	Rv2439c
Rv2967c	Rv2852c
Rv3100c	Rv1127c
Rv2029c	Rv1449c
Rv0458	Rv1187
Rv0667	Rv1098c
Rv3101c	Rv3240c
Rv0946c	Rv1448c
Rv1301	Rv0351
Rv2400c	Rv2398c
Rv2710	Rv2584c
Rv1112	Rv0512
Rv1412	Rv1656
Rv2497c	Rv1448c
Rv1596	Rv2241
Rv0640	Rv0685
Rv1547	Rv0904c
Rv2590	Rv3905c
Rv0685	Rv0440
Rv0357c	Rv1843c
Rv3456c	Rv1436
Rv2786c	Rv1449c
Rv1895	Rv0905
Rv2445c	Rv0533c
Rv0357c	Rv2584c
Rv2394	Rv2213
Rv1408	Rv1699
Rv1602	Rv2976c
Rv3100c	Rv1649
Rv2700	Rv3038c
Rv3834c	Rv0558
Rv1448c	Rv2201
Rv1023	Rv1437
Rv0013	Rv1436
Rv1070c	Rv3544c
Rv1612	Rv2793c
Rv2357c	Rv2710
Rv1612	Rv2441c
Rv2701c	Rv2702
Rv1309	Rv1311
Rv0069c	Rv3042c
Rv3710	Rv1127c
Rv3913	Rv1460
Rv2447c	Rv0904c
Rv1309	Rv3146
Rv1595	Rv1599
Rv2211c	Rv2476c
Rv3597c	Rv2867c
Rv0357c	Rv1659
Rv1240	Rv3859c
Rv2537c	Rv1449c
Rv0005	Rv1310
Rv3315c	Rv1985c
Rv2388c	Rv2392
Rv2324	Rv2321c
Rv2374c	Rv2737c
Rv1617	Rv1025
Rv0946c	Rv1122
Rv1878	Rv0808
Rv1300	Rv1310
Rv2331	Rv2332
Rv3628	Rv1308
Rv1612	Rv1712
Rv2533c	Rv0715
Rv2922c	Rv2244
Rv0896	Rv0234c
Rv0860	Rv0753c
Rv1262c	Rv3715c
Rv0951	Rv2883c
Rv2603c	Rv3148
Rv0512	Rv1485
Rv2995c	Rv3846
Rv1309	Rv0056
Rv1310	Rv3914
Rv1294	Rv0069c
Rv0777	Rv3396c
Rv2976c	Rv2357c
Rv3709c	Rv1436
Rv0860	Rv3523
Rv1552	Rv1731
Rv1602	Rv3442c
Rv1301	Rv2839c
Rv2445c	Rv2447c
Rv2925c	Rv2245
Rv2448c	Rv3648c
Rv2867c	Rv3597c
Rv3846	Rv1438
Rv2763c	Rv2448c
Rv3148	Rv1310
Rv0809	Rv0777
Rv1186c	Rv1187
Rv2977c	Rv0070c
Rv1707	Rv0081
Rv1408	Rv1649
Rv1080c	Rv3042c
Rv2448c	Rv2225
Rv0189c	Rv1445c
Rv0531	Rv3434c
Rv3396c	Rv0733
Rv3356c	Rv3858c
Rv0041	Rv3014c
Rv2510c	Rv2964
Rv3676	Rv0512
Rv2845c	Rv2838c
Rv2392	Rv3457c
Rv1617	Rv2965c
Rv0946c	Rv3601c
Rv3024c	Rv1408
Rv0254c	Rv1985c
Rv1003	Rv3240c
Rv1493	Rv3624c
Rv0458	Rv3432c
Rv0772	Rv0823c
Rv1338	Rv1294
Rv1589	Rv1322A
Rv1599	Rv3598c
Rv2841c	Rv2883c
Rv3598c	Rv2782c
Rv2036	Rv2034
Rv1656	Rv3846
Rv1262c	Rv1436
Rv1464	Rv2965c
Rv0458	Rv1595
Rv0723	Rv1306
Rv1390	Rv1389
Rv2215	Rv0889c
Rv0823c	Rv1629
Rv0322	Rv2093c
Rv1408	Rv2786c
Rv2093c	Rv0512
Rv1640c	Rv3492c
Rv2497c	Rv2217
Rv0896	Rv3846
Rv0400c	Rv3029c
Rv0436c	Rv1699
Rv2321c	Rv2324
Rv1629	Rv1165
Rv0066c	Rv1731
Rv2465c	Rv1017c
Rv2367c	Rv1436
Rv2995c	Rv3366
Rv1985c	Rv0823c
Rv3859c	Rv0889c
Rv1346	Rv1765c
Rv2536	Rv2534c
Rv2603c	Rv3282
Rv0154c	Rv0905
Rv2368c	Rv2552c
Rv2440c	Rv3624c
Rv1436	Rv3709c
Rv0685	Rv3457c
Rv2025c	Rv3598c
Rv2205c	Rv2996c
Rv0685	Rv0733
Rv3319	Rv3150
Rv2502c	Rv2498c
Rv2727c	Rv2965c
Rv2445c	Rv2136c
Rv2440c	Rv1023
Rv3609c	Rv2462c
Rv0056	Rv2916c
Rv3774	Rv0131c
Rv3610c	Rv2136c
Rv0896	Rv2476c
Rv1256c	Rv1882c
Rv0479c	Rv3288c
Rv1595	Rv2967c
Rv0946c	Rv2603c
Rv3001c	Rv3752c
Rv3279c	Rv2245
Rv1162	Rv0253
Rv1408	Rv0566c
Rv3580c	Rv0512
Rv1493	Rv3280
Rv3282	Rv1017c
Rv1015c	Rv1305
Rv2497c	Rv2967c
Rv1112	Rv1108c
Rv0510	Rv0254c
Rv1612	Rv2889c
Rv1629	Rv1112
Rv2218	Rv1093
Rv2211c	Rv2124c
Rv1213	Rv3100c
Rv1613	Rv2883c
Rv1475c	Rv1485
Rv2950c	Rv2947c
Rv2534c	Rv1017c
Rv1310	Rv1093
Rv1406	Rv1099c
Rv3288c	Rv2042c
Rv1641	Rv3002c
Rv0788	Rv0803
Rv1420	Rv2440c
Rv1165	Rv3628
Rv0092	Rv3701c
Rv3667	Rv0768
Rv2904c	Rv1649
Rv2222c	Rv3436c
Rv1017c	Rv3257c
Rv3441c	Rv2523c
Rv0322	Rv0321
Rv2710	Rv0005
Rv0147	Rv3432c
Rv0166	Rv3560c
Rv2534c	Rv2462c
Rv2243	Rv0409
Rv1131	Rv3667
Rv3674c	Rv1437
Rv3100c	Rv0949
Rv0951	Rv3674c
Rv2704	Rv1559
Rv0440	Rv3396c
Rv2211c	Rv2220
Rv0975c	Rv2790c
Rv3459c	Rv1306
Rv3913	Rv1014c
Rv1552	Rv0234c
Rv2782c	Rv3582c
Rv1819c	Rv2440c
Rv2789c	Rv1472
Rv2465c	Rv1308
Rv2540c	Rv1449c
Rv3761c	Rv0905
Rv1098c	Rv0896
Rv1301	Rv2916c
Rv2841c	Rv3279c
Rv3028c	Rv3667
Rv2572c	Rv3913
Rv1003	Rv3010c
Rv1659	Rv0558
Rv3100c	Rv2925c
Rv1014c	Rv0357c
Rv1650	Rv1408
Rv1484	Rv3042c
Rv2213	Rv2580c
Rv2786c	Rv1310
Rv1438	Rv1436
Rv3309c	Rv1421
Rv3846	Rv0896
Rv3859c	Rv0189c
Rv3411c	Rv0956
Rv0843	Rv0478
Rv2445c	Rv2890c
Rv2613c	Rv1695
Rv3264c	Rv0142
Rv0350	Rv2966c
Rv2919c	Rv2916c
Rv1309	Rv2442c
Rv3602c	Rv1392
Rv0357c	Rv1383
Rv2445c	Rv0823c
Rv1700	Rv0357c
Rv1112	Rv3917c
Rv2394	Rv2476c
Rv2213	Rv2394
Rv3774	Rv0133
Rv0531	Rv1346
Rv0114	Rv3264c
Rv3100c	Rv3834c
Rv2534c	Rv1015c
Rv3859c	Rv3339c
Rv1420	Rv1438
Rv0620	Rv1617
Rv2476c	Rv2222c
Rv3339c	Rv0777
Rv1023	Rv3913
Rv0788	Rv0772
Rv2495c	Rv0904c
Rv3155	Rv1322A
Rv1380	Rv1392
Rv2852c	Rv1131
Rv1463	Rv2441c
Rv3544c	Rv3039c
Rv1384	Rv2222c
Rv2639c	Rv1008
Rv0479c	Rv2980
Rv1322A	Rv3279c
Rv0533c	Rv2965c
Rv0777	Rv0780
Rv1326c	Rv0946c
Rv0509	Rv1436
Rv2342	Rv1016c
Rv3155	Rv1304
Rv2555c	Rv0350
Rv1340	Rv3709c
Rv2404c	Rv1021
Rv0092	Rv0967
Rv2366c	Rv1018c
Rv3318	Rv2215
Rv0468	Rv1135A
Rv2789c	Rv0905
Rv1699	Rv3396c
Rv2889c	Rv2746c
Rv1713	Rv1656
Rv2299c	Rv2916c
Rv3681c	Rv1390
Rv0255c	Rv0509
Rv1409	Rv1417
Rv0111	Rv3039c
Rv0533c	Rv2534c
Rv1547	Rv3366
Rv1420	Rv1338
Rv1112	Rv0056
Rv2204c	Rv2344c
Rv2404c	Rv2364c
Rv2593c	Rv1017c
Rv1549	Rv0147
Rv0996	Rv3707c
Rv2453c	Rv2455c
Rv2335	Rv1285
Rv1547	Rv1601
Rv2925c	Rv1449c
Rv3598c	Rv2534c
Rv3457c	Rv1308
Rv3042c	Rv0070c
Rv3288c	Rv1482c
Rv1108c	Rv0956
Rv2583c	Rv1617
Rv3774	Rv3773c
Rv0002	Rv1617
Rv2782c	Rv2785c
Rv2404c	Rv2583c
Rv1447c	Rv1844c
Rv2752c	Rv2737c
Rv0070c	Rv0505c
Rv2246	Rv1350
Rv3145	Rv0777
Rv1420	Rv0053
Rv1165	Rv0641
Rv0069c	Rv1612
Rv1014c	Rv2965c
Rv3282	Rv2448c
Rv2790c	Rv0860
Rv3418c	Rv3410c
Rv0409	Rv0458
Rv1611	Rv1017c
Rv3100c	Rv2158c
Rv0718	Rv1309
Rv1640c	Rv2446c
Rv1599	Rv1658
Rv3432c	Rv3602c
Rv3513c	Rv0147
Rv2448c	Rv1710
Rv3436c	Rv1309
Rv2906c	Rv2920c
Rv1408	Rv0946c
Rv2764c	Rv1093
Rv2678c	Rv1297
Rv2572c	Rv1112
Rv0069c	Rv3356c
Rv2404c	Rv3065
Rv0896	Rv3858c
Rv3010c	Rv1449c
Rv1612	Rv1630
Rv0322	Rv3402c
Rv3598c	Rv3624c
Rv2737c	Rv1310
Rv0147	Rv1187
Rv1309	Rv3147
Rv0081	Rv0085
Rv0896	Rv0889c
Rv2592c	Rv1613
Rv3858c	Rv0266c
Rv2537c	Rv2439c
Rv1112	Rv3610c
Rv3774	Rv1933c
Rv3158	Rv0084
Rv1023	Rv3628
Rv3465	Rv0823c
Rv0512	Rv2847c
Rv0436c	Rv1093
Rv2987c	Rv1872c
Rv0041	Rv2136c
Rv1112	Rv3356c
Rv2552c	Rv3042c
Rv0975c	Rv0905
Rv3356c	Rv1617
Rv3585	Rv3624c
Rv1629	Rv3610c
Rv2404c	Rv2445c
Rv0975c	Rv1074c
Rv0896	Rv1493
Rv3600c	Rv1213
Rv0409	Rv1127c
Rv2538c	Rv1695
Rv1110	Rv1109c
Rv2870c	Rv1210
Rv2889c	Rv1612
Rv2465c	Rv2584c
Rv3546	Rv0904c
Rv2445c	Rv2988c
Rv1412	Rv0823c
Rv1308	Rv1629
Rv1008	Rv1408
Rv1656	Rv1589
Rv1021	Rv1843c
Rv2398c	Rv2038c
Rv2992c	Rv2136c
Rv1098c	Rv3628
Rv3100c	Rv1406
Rv3001c	Rv1295
Rv1112	Rv2150c
Rv2838c	Rv2834c
Rv2987c	Rv0694
Rv2448c	Rv1640c
Rv3319	Rv1659
Rv3441c	Rv3332
Rv2727c	Rv2427c
Rv2773c	Rv3846
Rv1659	Rv2584c
Rv2710	Rv2150c
Rv0823c	Rv2343c
Rv3339c	Rv1023
Rv1617	Rv1656
Rv3859c	Rv3436c
Rv0189c	Rv1296
Rv1437	Rv2364c
Rv3858c	Rv1613
Rv1905c	Rv0070c
Rv1891	Rv1016c
Rv3676	Rv0357c
Rv0322	Rv0536
Rv2323c	Rv2324
Rv1304	Rv3148
Rv0436c	Rv0070c
Rv3441c	Rv0667
Rv2404c	Rv1696
Rv3419c	Rv2988c
Rv2501c	Rv3280
Rv1449c	Rv0478
Rv2995c	Rv2210c
Rv0231	Rv0230c
Rv0409	Rv2029c
Rv0752c	Rv0905
Rv1384	Rv2220
Rv1304	Rv3688c
Rv1025	Rv3681c
Rv3834c	Rv2121c
Rv2967c	Rv0777
Rv2412	Rv3667
Rv3598c	Rv2357c
Rv1310	Rv1018c
Rv1656	Rv2322c
Rv2889c	Rv2785c
Rv0189c	Rv0137c
Rv0382c	Rv1656
Rv0685	Rv3598c
Rv2213	Rv3014c
Rv2925c	Rv1112
Rv0510	Rv3628
Rv1436	Rv2367c
Rv1406	Rv2882c
Rv2093c	Rv0558
Rv2448c	Rv1099c
Rv0261c	Rv0263c
Rv3339c	Rv3858c
Rv3667	Rv0467
Rv1625c	Rv1623c
Rv1589	Rv1412
Rv1108c	Rv3014c
Rv1612	Rv3227
Rv2421c	Rv0091
Rv3100c	Rv1633
Rv3042c	Rv0884c
Rv3667	Rv2412
Rv0777	Rv3411c
Rv3563	Rv0905
Rv0092	Rv2357c
Rv0946c	Rv1408
Rv2070c	Rv0512
Rv2966c	Rv3628
Rv2391	Rv3457c
Rv1897c	Rv2025c
Rv0889c	Rv0777
Rv2981c	Rv1310
Rv0363c	Rv1297
Rv3140	Rv2247
Rv1301	Rv0070c
Rv1559	Rv3509c
Rv3598c	Rv1599
Rv1612	Rv3715c
Rv1617	Rv2211c
Rv3470c	Rv0694
Rv3905c	Rv0649
Rv2465c	Rv1649
Rv2440c	Rv2710
Rv2395	Rv0069c
Rv2841c	Rv0707
Rv2890c	Rv3282
Rv2213	Rv1656
Rv3153	Rv1310
Rv2388c	Rv3341
Rv0560c	Rv1392
Rv2670c	Rv1421
Rv3585	Rv2243
Rv3432c	Rv2222c
Rv2366c	Rv2374c
Rv1362c	Rv1222
Rv0852	Rv1472
Rv3774	Rv2789c
Rv2498c	Rv1595
Rv3309c	Rv3315c
Rv2925c	Rv0510
Rv1844c	Rv0733
Rv1629	Rv2870c
Rv2534c	Rv1112
Rv2462c	Rv2243
Rv0777	Rv1599
Rv0053	Rv1305
Rv1437	Rv1315
Rv1568	Rv2243
Rv2241	Rv1872c
Rv3443c	Rv1229c
Rv1475c	Rv0924c
Rv0069c	Rv1613
Rv0693	Rv0694
Rv2321c	Rv1187
Rv0172	Rv0655
Rv2498c	Rv3859c
Rv3104c	Rv1020
Rv0408	Rv2965c
Rv3332	Rv2029c
Rv0558	Rv0510
Rv1213	Rv0409
Rv0189c	Rv1641
Rv2921c	Rv2919c
Rv2590	Rv2036
Rv2243	Rv2241
Rv2678c	Rv0509
Rv0408	Rv0904c
Rv2801c	Rv1021
Rv2332	Rv3667
Rv1649	Rv3913
Rv3913	Rv1633
Rv2465c	Rv3356c
Rv0350	Rv3024c
Rv2538c	Rv3859c
Rv0322	Rv2603c
Rv2502c	Rv2497c
Rv3355c	Rv0856
Rv0322	Rv3752c
Rv2448c	Rv1488
Rv0478	Rv2374c
Rv2852c	Rv0896
Rv2204c	Rv2726c
Rv3001c	Rv1559
Rv0975c	Rv2247
Rv2404c	Rv3024c
Rv2185c	Rv0655
Rv2697c	Rv2439c
Rv2388c	Rv0350
Rv3708c	Rv2906c
Rv2404c	Rv0011c
Rv2534c	Rv0363c
Rv2497c	Rv0211
Rv0215c	Rv3028c
Rv2244	Rv2247
Rv2996c	Rv0884c
Rv1213	Rv3436c
Rv2988c	Rv1872c
Rv0389	Rv2211c
Rv2445c	Rv2906c
Rv2021c	Rv3657c
Rv0946c	Rv2029c
Rv3601c	Rv1612
Rv0730	Rv0727c
Rv2093c	Rv2244
Rv1338	Rv1080c
Rv2987c	Rv2332
Rv3859c	Rv2992c
Rv0066c	Rv1595
Rv0512	Rv2678c
Rv1308	Rv3628
Rv3434c	Rv1871c
Rv2364c	Rv2533c
Rv1844c	Rv1617
Rv3835	Rv0096
Rv1420	Rv1020
Rv0788	Rv3436c
Rv3838c	Rv2965c
Rv2747	Rv1601
Rv0166	Rv0168
Rv3597c	Rv1423
Rv0667	Rv1617
Rv0384c	Rv2031c
Rv0357c	Rv0006
Rv3105c	Rv3240c
Rv3834c	Rv0733
Rv2586c	Rv2025c
Rv1301	Rv1437
Rv0727c	Rv0620
Rv2967c	Rv2495c
Rv3105c	Rv0721
Rv1014c	Rv3356c
Rv3601c	Rv2773c
Rv2882c	Rv1613
Rv2502c	Rv2501c
Rv1380	Rv1017c
Rv0321	Rv0667
Rv1869c	Rv0252
Rv2448c	Rv0002
Rv2987c	Rv2565
Rv0422c	Rv2753c
Rv1483	Rv0533c
Rv0946c	Rv0650
Rv1338	Rv1112
Rv2704	Rv0357c
Rv3432c	Rv3434c
Rv2342	Rv2590
Rv0946c	Rv1633
Rv2144c	Rv1312
Rv2031c	Rv2027c
Rv0436c	Rv2225
Rv0684	Rv2909c
Rv2388c	Rv2213
Rv2841c	Rv1003
Rv3100c	Rv2535c
Rv0266c	Rv1617
Rv2440c	Rv1301
Rv0946c	Rv1080c
Rv2710	Rv2364c
Rv3601c	Rv0946c
Rv2839c	Rv0640
Rv1641	Rv3462c
Rv1626	Rv1436
Rv0852	Rv0971c
Rv3457c	Rv2839c
Rv2404c	Rv2752c
Rv0524	Rv1485
Rv2211c	Rv1093
Rv1322A	Rv0437c
Rv0189c	Rv1008
Rv0655	Rv2185c
Rv3051c	Rv1712
Rv2839c	Rv1438
Rv3002c	Rv2995c
Rv2845c	Rv3628
Rv1421	Rv1408
Rv0517	Rv3039c
Rv1310	Rv1112
Rv2773c	Rv1658
Rv1436	Rv3834c
Rv1617	Rv1098c
Rv0154c	Rv3556c
Rv1629	Rv3580c
Rv1098c	Rv1622c
Rv3275c	Rv3859c
Rv1112	Rv3919c
Rv0652	Rv1305
Rv0069c	Rv3024c
Rv1594	Rv1552
Rv2748c	Rv3913
Rv3001c	Rv3838c
Rv3436c	Rv1656
Rv1617	Rv1448c
Rv3859c	Rv0266c
Rv2445c	Rv3457c
Rv2746c	Rv2782c
Rv1080c	Rv0667
Rv1187	Rv2747
Rv1391	Rv2334
Rv0859	Rv0231
Rv2839c	Rv2448c
Rv2445c	Rv3025c
Rv1408	Rv1380
Rv2476c	Rv1595
Rv1409	Rv0957
Rv0685	Rv3148
Rv0733	Rv1617
Rv2845c	Rv1695
Rv1023	Rv2965c
Rv2448c	Rv0993
Rv1656	Rv3436c
Rv3436c	Rv3624c
Rv2332	Rv1131
Rv0869c	Rv1857
Rv1438	Rv0667
Rv2995c	Rv1308
Rv3559c	Rv3565
Rv1304	Rv1309
Rv2710	Rv0006
Rv1599	Rv2966c
Rv2185c	Rv0814c
Rv1162	Rv2391
Rv1010	Rv2674
Rv0896	Rv1023
Rv2476c	Rv2860c
Rv2916c	Rv1739c
Rv3478	Rv3707c
Rv1240	Rv1617
Rv1715	Rv0859
Rv1475c	Rv1915
Rv2847c	Rv1285
Rv1602	Rv2988c
Rv0823c	Rv0904c
Rv3416	Rv1025
Rv0951	Rv1496
Rv2852c	Rv2332
Rv2733c	Rv3014c
Rv2925c	Rv0533c
Rv3155	Rv1308
Rv0823c	Rv1008
Rv3100c	Rv1699
Rv0860	Rv3562
Rv1409	Rv1416
Rv2642	Rv0576
Rv2540c	Rv2386c
Rv1162	Rv0869c
Rv3605c	Rv2524c
Rv2392	Rv2400c
Rv2801c	Rv3309c
Rv1341	Rv2374c
Rv1008	Rv2639c
Rv1007c	Rv1392
Rv0641	Rv3014c
Rv2244	Rv1350
Rv1699	Rv1406
Rv1596	Rv3598c
Rv3002c	Rv1641
Rv1844c	Rv3339c
Rv1591	Rv1016c
Rv2845c	Rv3396c
Rv2995c	Rv0808
Rv1617	Rv1390
Rv3914	Rv1713
Rv3598c	Rv1609
Rv1602	Rv3042c
Rv3859c	Rv1240
Rv0133	Rv1599
Rv3051c	Rv2674
Rv3002c	Rv1127c
Rv3628	Rv1310
Rv1463	Rv3025c
Rv1559	Rv2988c
Rv1629	Rv1633
Rv1552	Rv1594
Rv1971	Rv0198c
Rv1438	Rv3688c
Rv3257c	Rv0946c
Rv0322	Rv1844c
Rv1449c	Rv2678c
Rv0647c	Rv3914
Rv2404c	Rv1392
Rv1559	Rv1093
Rv1739c	Rv2397c
Rv2448c	Rv2839c
Rv1298	Rv1093
Rv1248c	Rv3043c
Rv2906c	Rv2243
Rv0479c	Rv0875c
Rv1093	Rv2465c
Rv1596	Rv2448c
Rv3913	Rv2392
Rv2906c	Rv0053
Rv3774	Rv0244c
Rv2904c	Rv1408
Rv2374c	Rv1262c
Rv0766c	Rv0778
Rv3010c	Rv0904c
Rv1699	Rv1408
Rv1493	Rv0727c
Rv3834c	Rv2440c
Rv1262c	Rv3708c
Rv3598c	Rv1014c
Rv0685	Rv1437
Rv0389	Rv1093
Rv2335	Rv2244
Rv1098c	Rv0639
Rv3100c	Rv1711
Rv0510	Rv0505c
Rv3688c	Rv3003c
Rv2785c	Rv3010c
Rv1003	Rv1112
Rv0175	Rv1871c
Rv0189c	Rv3858c
Rv1098c	Rv3148
Rv1309	Rv3028c
Rv1187	Rv2992c
Rv3515c	Rv0458
Rv1240	Rv1309
Rv3279c	Rv2225
Rv0436c	Rv0946c
Rv1596	Rv2192c
Rv2920c	Rv2220
Rv1599	Rv1600
Rv1438	Rv0409
Rv3150	Rv1007c
Rv1389	Rv2404c
Rv3589	Rv3588c
Rv3145	Rv1020
Rv0860	Rv1074c
Rv2192c	Rv1613
Rv2503c	Rv1310
Rv0685	Rv2185c
Rv0952	Rv2584c
Rv3011c	Rv3356c
Rv1493	Rv2215
Rv1390	Rv1617
Rv3258c	Rv3597c
Rv1310	Rv0070c
Rv3688c	Rv3002c
Rv1547	Rv2033c
Rv3396c	Rv0896
Rv2213	Rv1612
Rv3276c	Rv0777
Rv3224	Rv3598c
Rv2357c	Rv0823c
Rv1629	Rv2786c
Rv0946c	Rv1638
Rv0896	Rv1240
Rv1449c	Rv3248c
Rv2565	Rv0092
Rv1316c	Rv2404c
Rv1222	Rv2448c
Rv1711	Rv1309
Rv1699	Rv2374c
Rv1449c	Rv1017c
Rv3490	Rv2043c
Rv1297	Rv1310
Rv0479c	Rv2709
Rv0710	Rv1305
Rv1108c	Rv1109c
Rv3628	Rv0510
Rv2737c	Rv2988c
Rv1536	Rv2357c
Rv1536	Rv1392
Rv2496c	Rv2501c
Rv2357c	Rv2368c
Rv0667	Rv1008
Rv0437c	Rv1322A
Rv2747	Rv2374c
Rv1641	Rv2439c
Rv2835c	Rv1238
Rv1449c	Rv2245
Rv3216	Rv2496c
Rv0474	Rv0473
Rv2374c	Rv3266c
Rv2155c	Rv2860c
Rv1308	Rv2442c
Rv1449c	Rv1310
Rv3422c	Rv3432c
Rv2584c	Rv1112
Rv1308	Rv1080c
Rv2710	Rv3315c
Rv1629	Rv2210c
Rv1406	Rv2837c
Rv0479c	Rv2342
Rv1617	Rv3356c
Rv1695	Rv3356c
Rv1641	Rv2882c
Rv2220	Rv0808
Rv1438	Rv2965c
Rv2448c	Rv3264c
Rv1594	Rv2916c
Rv1309	Rv0667
Rv1310	Rv2404c
Rv1611	Rv2992c
Rv2445c	Rv3319
Rv1187	Rv2476c
Rv0701	Rv1017c
Rv1536	Rv3315c
Rv2603c	Rv1449c
Rv2404c	Rv1301
Rv2995c	Rv3509c
Rv2764c	Rv1294
Rv2995c	Rv1559
Rv3598c	Rv3600c
Rv2445c	Rv2210c
Rv2362c	Rv1127c
Rv3710	Rv0694
Rv2746c	Rv1389
Rv3028c	Rv0975c
Rv3257c	Rv0650
Rv3051c	Rv1389
Rv0973c	Rv0263c
Rv1408	Rv1415
Rv3140	Rv3667
Rv1070c	Rv3562
Rv1122	Rv3813c
Rv1127c	Rv2967c
Rv1131	Rv0777
Rv1493	Rv2454c
Rv3470c	Rv1127c
Rv3411c	Rv1437
Rv0510	Rv1310
Rv2638	Rv2012
Rv3846	Rv2193
Rv1547	Rv3913
Rv0533c	Rv2533c
Rv1293	Rv1659
Rv2534c	Rv2536
Rv1321	Rv3681c
Rv1985c	Rv0255c
Rv1187	Rv1189
Rv1599	Rv0510
Rv0904c	Rv0533c
Rv3858c	Rv0823c
Rv0231	Rv1323
Rv3598c	Rv2555c
Rv1420	Rv2205c
Rv3834c	Rv3065
Rv3582c	Rv3042c
Rv3275c	Rv0489
Rv1449c	Rv1098c
Rv3443c	Rv0350
Rv2465c	Rv1408
Rv1485	Rv0512
Rv2881c	Rv1112
Rv2995c	Rv2996c
Rv3340	Rv2392
Rv2448c	Rv1341
Rv1392	Rv1484
Rv0003	Rv2973c
Rv0823c	Rv3859c
Rv1598c	Rv1602
Rv1934c	Rv0905
Rv2144c	Rv1616
Rv3285	Rv0533c
Rv2752c	Rv3443c
Rv3105c	Rv1315
Rv3248c	Rv0560c
Rv1448c	Rv2241
Rv1611	Rv0685
Rv2374c	Rv2704
Rv1325c	Rv1233c
Rv0780	Rv3628
Rv2889c	Rv1306
Rv1484	Rv0533c
Rv3834c	Rv2965c
Rv2453c	Rv2364c
Rv1412	Rv0070c
Rv1210	Rv3042c
Rv1248c	Rv0234c
Rv2476c	Rv2992c
Rv2404c	Rv2793c
Rv1837c	Rv2964
Rv1301	Rv3275c
Rv0843	Rv1872c
Rv3275c	Rv3624c
Rv0389	Rv0070c
Rv3859c	Rv2498c
Rv3206c	Rv1286
Rv2210c	Rv3356c
Rv2988c	Rv0896
Rv0137c	Rv1392
Rv2737c	Rv3709c
Rv2220	Rv2992c
Rv3315c	Rv2764c
Rv2603c	Rv2448c
Rv3859c	Rv3275c
Rv0951	Rv2909c
Rv0053	Rv0685
Rv2501c	Rv2503c
Rv0685	Rv0667
Rv0957	Rv1408
Rv2785c	Rv1309
Rv1630	Rv1392
Rv2374c	Rv2896c
Rv1098c	Rv3418c
Rv0512	Rv0693
Rv1696	Rv3917c
Rv2158c	Rv1448c
Rv0154c	Rv0859
Rv2534c	Rv0053
Rv2243	Rv0904c
Rv1302	Rv1093
Rv2299c	Rv2374c
Rv3436c	Rv0904c
Rv2199c	Rv3416
Rv3596c	Rv2031c
Rv1108c	Rv0650
Rv1589	Rv3070
Rv0788	Rv0189c
Rv3282	Rv2136c
Rv1255c	Rv1258c
Rv1594	Rv3025c
Rv3606c	Rv2136c
Rv3598c	Rv1656
Rv2883c	Rv1613
Rv3755c	Rv1436
Rv0535	Rv1437
Rv0946c	Rv1213
Rv0684	Rv2839c
Rv3774	Rv3544c
Rv1240	Rv3858c
Rv2420c	Rv2439c
Rv3834c	Rv1008
Rv2583c	Rv3443c
Rv3628	Rv1658
Rv0865	Rv2919c
Rv2390c	Rv2388c
Rv0860	Rv3025c
Rv0957	Rv1843c
Rv3846	Rv1248c
Rv1695	Rv2559c
Rv0946c	Rv2496c
Rv1599	Rv1294
Rv2639c	Rv2642
Rv1448c	Rv1633
Rv2870c	Rv2136c
Rv2332	Rv1617
Rv2465c	Rv1409
Rv3356c	Rv1023
Rv3432c	Rv3859c
Rv1500	Rv2976c
Rv2841c	Rv0640
Rv1613	Rv1630
Rv3858c	Rv1617
Rv1466	Rv3024c
Rv3858c	Rv2533c
Rv3609c	Rv1295
Rv3588c	Rv3273
Rv1636	Rv0896
Rv1629	Rv2555c
Rv0231	Rv0859
Rv1612	Rv1659
Rv2364c	Rv2710
Rv2678c	Rv0510
Rv0325	Rv1316c
Rv1710	Rv3010c
Rv2222c	Rv0808
Rv2357c	Rv2916c
Rv1165	Rv1017c
Rv0053	Rv1017c
Rv2964	Rv2332
Rv2889c	Rv2965c
Rv2737c	Rv3913
Rv2921c	Rv2221c
Rv1820	Rv1819c
Rv0670	Rv2534c
Rv2497c	Rv1617
Rv2785c	Rv3913
Rv0972c	Rv1472
Rv0363c	Rv2702
Rv3396c	Rv2916c
Rv2584c	Rv0777
Rv2860c	Rv1338
Rv1659	Rv2593c
Rv0708	Rv2839c
Rv2992c	Rv2357c
Rv0255c	Rv2440c
Rv2440c	Rv3279c
Rv3416	Rv1390
Rv2919c	Rv2222c
Rv0896	Rv1323
Rv3834c	Rv3356c
Rv1712	Rv3772
Rv0118c	Rv0189c
Rv1187	Rv2394
Rv3457c	Rv1310
Rv2773c	Rv1696
Rv2995c	Rv1240
Rv0515	Rv3416
Rv1112	Rv2614c
Rv3029c	Rv0338c
Rv3859c	Rv2539c
Rv2533c	Rv2243
Rv1629	Rv2441c
Rv0053	Rv1294
Rv1420	Rv1408
Rv3151	Rv3858c
Rv2442c	Rv2243
Rv2454c	Rv3859c
Rv2344c	Rv1409
Rv3257c	Rv3153
Rv3336c	Rv2455c
Rv3258c	Rv3257c
Rv1257c	Rv1916
Rv3257c	Rv3157
Rv0993	Rv0350
Rv3345c	Rv2075c
Rv3011c	Rv3913
Rv0357c	Rv0957
Rv0408	Rv1018c
Rv2841c	Rv1630
Rv3628	Rv1304
Rv3356c	Rv2916c
Rv3257c	Rv0363c
Rv3150	Rv1438
Rv1436	Rv1309
Rv1112	Rv2603c
Rv1437	Rv1630
Rv3318	Rv2772c
Rv0533c	Rv3585
Rv0322	Rv2201
Rv1696	Rv1630
Rv3206c	Rv2392
Rv2034	Rv0887c
Rv1014c	Rv3598c
Rv3216	Rv0905
Rv0091	Rv2243
Rv1341	Rv1617
Rv0641	Rv2839c
Rv1658	Rv2427c
Rv1436	Rv1630
Rv0946c	Rv3423c
Rv2916c	Rv0478
Rv2445c	Rv3232c
Rv3148	Rv3319
Rv1274	Rv3707c
Rv3102c	Rv3104c
Rv0777	Rv0357c
Rv0512	Rv1308
Rv1437	Rv3010c
Rv2555c	Rv3913
Rv2448c	Rv0006
Rv1436	Rv0350
Rv2448c	Rv2881c
Rv1449c	Rv3624c
Rv3240c	Rv1392
Rv2790c	Rv2455c
Rv2476c	Rv0357c
Rv0479c	Rv0480c
Rv0357c	Rv0807
Rv1248c	Rv1384
Rv1475c	Rv2601
Rv0243	Rv0231
Rv3420c	Rv1017c
Rv1633	Rv2773c
Rv1112	Rv2889c
Rv1826	Rv1617
[truncated: 6,631 more rows]

## Sheet: Annotations
Annotation Sheet: Annotations for each of the nodes constituting the integrated network
Role of Gene/Protein in Network	Gene/protein Identifier	Functional Annotation of Gene/Protein
Intermediate_Protein	Rv0803	phosphoribosylformylglycinamidine synthase 2
Intermediate_Protein	Rv1448c	transaldolase
Intermediate_Protein	Rv1844c	6-phosphogluconate dehydrogenase
Intermediate_Protein	Rv3433c	bifunctional ADP-dependent (S)-NAD(P)H-hydrate dehydratase/NAD(P)H-hydrate epimerase
Metabolic_Enzyme	Rv1622c	cytochrome D ubiquinol oxidase subunit II CydB
Intermediate_Protein	Rv3214	phosphoglycerate mutase
Intermediate_Protein	Rv3065	multidrug resistance protein Mmr
Intermediate_Protein	Rv1299	peptide chain release factor PrfA
Intermediate_Protein	Rv0438c	molybdopterin molybdenumtransferase
Intermediate_Protein	Rv1500	glycosyltransferase
Intermediate_Protein	Rv0705	30S ribosomal protein S19
Intermediate_Protein	Rv3470c	acetolactate synthase large subunit
Intermediate_Protein	Rv3339c	isocitrate dehydrogenase
HPI_component	Rv1640c	bifunctional lysine--tRNA ligase/phosphatidylglycerol lysyltransferase
Intermediate_Protein	Rv1916	isocitrate lyase AceAb
Intermediate_Protein	Rv2921c	signal recognition particle receptor FtsY
Intermediate_Protein	Rv3609c	GTP cyclohydrolase I
Intermediate_Protein	Rv3602c	pantothenate synthetase
Intermediate_Protein	Rv1715	3-hydroxybutyryl-CoA dehydrogenase FadB
Intermediate_Protein	Rv1211	hypothetical protein
Intermediate_Protein	Rv2858c	aldehyde dehydrogenase AldC
Intermediate_Protein	Rv2606c	pyridoxine biosynthesis protein
Intermediate_Protein	Rv1828	HTH-type transcriptional regulator
Intermediate_Protein	Rv1553	fumarate reductase iron-sulfur subunit
Intermediate_Protein	Rv0531	membrane protein
Intermediate_Protein	Rv3051c	ribonucleoside-diphosphate reductase subunit alpha
Intermediate_Protein	Rv1568	adenosylmethionine-8-amino-7-oxononanoate aminotransferase
Intermediate_Protein	Rv3701c	histidine-specific methyltransferase EtgD
Intermediate_Protein	Rv2613c	AP-4-A phosphorylase
Metabolic_Enzyme	Rv2498c	citrate (pro-3S)-lyase subunit beta
Intermediate_Protein	Rv1300	release factor glutamine methyltransferase
Intermediate_Protein	Rv1895	zinc-binding alcohol dehydrogenase
Intermediate_Protein	Rv2155c	UDP-N-acetylmuramoylalanine--D-glutamate ligase
Intermediate_Protein	Rv2331	hypothetical protein
Intermediate_Protein	Rv0873	acyl-CoA dehydrogenase FadE10
Intermediate_Protein	Rv0858c	N-succinyldiaminopimelate aminotransferase DapC
Intermediate_Protein	Rv0266c	5-oxoprolinase OplA
Intermediate_Protein	Rv1015c	50S ribosomal protein L25
Intermediate_Protein	Rv0092	cation transporter ATPase A
Intermediate_Protein	Rv1420	excinuclease ABC subunit UvrC
Intermediate_Protein	Rv1257c	oxidoreductase
Intermediate_Protein	Rv0352	chaperone protein DnaJ
Metabolic_Enzyme	Rv3628	inorganic pyrophosphatase
Transcription_Factor	Rv3597c	iron-regulated H-NS-like protein
Intermediate_Protein	Rv0875c	hypothetical protein
Metabolic_Enzyme	Rv2439c	glutamate 5-kinase protein
Intermediate_Protein	Rv2917	alanine/arginine-rich protein
Intermediate_Protein	Rv3153	NADH-quinone oxidoreductase subunit I
Intermediate_Protein	Rv2995c	3-isopropylmalate dehydrogenase
Intermediate_Protein	Rv1188	proline dehydrogenase
Intermediate_Protein	Rv2171	lipoprotein LppM
Metabolic_Enzyme	Rv1731	succinate-semialdehyde dehydrogenase
Intermediate_Protein	Rv0859	acyltransferase
Intermediate_Protein	Rv1293	diaminopimelate decarboxylase
Intermediate_Protein	Rv0007	membrane protein
Transcription_Factor	Rv1994c	HTH-type transcriptional regulator CmtR
Intermediate_Protein	Rv1602	imidazole glycerol phosphate synthase subunit HisH
Intermediate_Protein	Rv2386c	salicylate synthase
Metabolic_Enzyme	Rv3356c	bifunctional methylenetetrahydrofolate dehydrogenase/methenyltetrahydrofolate cyclohydrolase
Intermediate_Protein	Rv0852	hypothetical protein
Intermediate_Protein	Rv1464	cysteine desulfurase
Intermediate_Protein	Rv2192c	anthranilate phosphoribosyltransferase
Intermediate_Protein	Rv1011	4-diphosphocytidyl-2-C-methyl-D-erythritol kinase
Intermediate_Protein	Rv1571	hypothetical protein
Intermediate_Protein	Rv1161	nitrate reductase subunit alpha
Intermediate_Protein	Rv2042c	hypothetical protein
Intermediate_Protein	Rv1689	tyrosine--tRNA ligase
Intermediate_Protein	Rv0553	muconate cycloisomerase
Metabolic_Enzyme	Rv3042c	phosphoserine phosphatase SerB
Intermediate_Protein	Rv0772	phosphoribosylamine--glycine ligase
Intermediate_Protein	Rv0672	acyl-CoA dehydrogenase FadE8
Intermediate_Protein	Rv2540c	chorismate synthase
Intermediate_Protein	Rv0248c	succinate dehydrogenase flavoprotein subunit
Intermediate_Protein	Rv1416	6,7-dimethyl-8-ribityllumazine synthase
Intermediate_Protein	Rv1297	transcription termination factor Rho
Intermediate_Protein	Rv1713	GTPase Der
Intermediate_Protein	Rv2093c	Sec-independent protein translocase transmembrane protein TatC
Intermediate_Protein	Rv3493c	Mce associated protein
Intermediate_Protein	Rv3624c	hypoxanthine-guanine phosphoribosyltransferase
Intermediate_Protein	Rv1071c	enoyl-CoA hydratase EchA9
Metabolic_Enzyme	Rv1286	bifunctional sulfate adenyltransferase subunit 1 CysN/adenylylsulfate kinase CysC
Intermediate_Protein	Rv2538c	3-dehydroquinate synthase
Intermediate_Protein	Rv2968c	integral membrane protein
Intermediate_Protein	Rv0154c	acyl-CoA dehydrogenase FadE2
Transcription_Factor	Rv2011c	hypothetical protein
Intermediate_Protein	Rv0865	molybdopterin biosynthesis protein
Metabolic_Enzyme	Rv0649	malonyl CoA-acyl carrier protein transacylase
Intermediate_Protein	Rv0667	DNA-directed RNA polymerase subunit beta
Intermediate_Protein	Rv2897c	hypothetical protein
Intermediate_Protein	Rv0166	fatty-acid--CoA ligase FadD5
Intermediate_Protein	Rv3606c	2-amino-4-hydroxy-6-hydroxymethyldihydropteridinepyrophosphokinase
Intermediate_Protein	Rv1094	acyl-ACP desaturase DesA
Intermediate_Protein	Rv2502c	acetyl-/propionyl-CoA carboxylase subunit beta
Intermediate_Protein	Rv1830	HTH-type transcriptional regulator
Intermediate_Protein	Rv0177	Mce associated protein
Intermediate_Protein	Rv3038c	hypothetical protein
Intermediate_Protein	Rv1869c	reductase
Intermediate_Protein	Rv3813c	hypothetical protein
Intermediate_Protein	Rv1108c	exodeoxyribonuclease VII large subunit
Intermediate_Protein	Rv1018c	bifunctional UDP-N-acetylglucosamine pyrophosphorylase/glucosamine-1-phosphate N-acetyltransferase
Intermediate_Protein	Rv0794c	oxidoreductase
Intermediate_Protein	Rv3562	acyl-CoA dehydrogenase FadE31
Intermediate_Protein	Rv0715	50S ribosomal protein L24
Intermediate_Protein	Rv2043c	pyrazinamidase/nicotinamidase PncA
Intermediate_Protein	Rv1483	3-oxoacyl-ACP reductase FabG1
Metabolic_Enzyme	Rv1023	enolase
Intermediate_Protein	Rv0620	galactokinase
Intermediate_Protein	Rv2793c	tRNA pseudouridine synthase B
Intermediate_Protein	Rv1016c	lipoprotein LpqT
Intermediate_Protein	Rv0996	transmembrane protein
Metabolic_Enzyme	Rv1237	sugar ABC transporter permease SugB
Intermediate_Protein	Rv0325	hypothetical protein
Intermediate_Protein	Rv1971	Mce family protein Mce3F
Metabolic_Enzyme	Rv1093	serine hydroxymethyltransferase
Intermediate_Protein	Rv1709	segregation and condensation protein ScpA
Intermediate_Protein	Rv0896	citrate synthase 1
Intermediate_Protein	Rv0131c	acyl-CoA dehydrogenase FadE1
Intermediate_Protein	Rv1599	histidinol dehydrogenase
HPI_component	Rv3224	iron-regulated short-chain dehydrogenase/reductase
Intermediate_Protein	Rv3157	NADH-quinone oxidoreductase subunit M
Intermediate_Protein	Rv1598c	hypothetical protein
Intermediate_Protein	Rv2834c	sn-glycerol-3-phosphate ABC transporter permease UgpE
Intermediate_Protein	Rv0764c	lanosterol 14-alpha demethylase
Intermediate_Protein	Rv1449c	transketolase
Transcription_Factor	Rv3681c	transcriptional regulator WhiB4
Intermediate_Protein	Rv1003	rRNA small subunit methyltransferase I
Intermediate_Protein	Rv0652	50S ribosomal protein L7/L12
Intermediate_Protein	Rv3707c	hypothetical protein
Intermediate_Protein	Rv1417	membrane protein
Intermediate_Protein	Rv2559c	alanine/leucine/valine-rich protein
Intermediate_Protein	Rv1210	DNA-3-methyladenine glycosylase I TagA
Intermediate_Protein	Rv3465	dTDP-4-dehydrorhamnose 3,5-epimerase
Intermediate_Protein	Rv1226c	transmembrane protein
Intermediate_Protein	Rv1459c	alpha-(1->6)-mannopyranosyltransferase
Intermediate_Protein	Rv2922c	chromosome partition protein Smc
Intermediate_Protein	Rv0971c	enoyl-CoA hydratase EchA7
Intermediate_Protein	Rv3258c	hypothetical protein
Intermediate_Protein	Rv2150c	cell division protein FtsZ
Intermediate_Protein	Rv1891	hypothetical protein
Intermediate_Protein	Rv1493	methylmalonyl-CoA mutase large subunit
Intermediate_Protein	Rv3573c	acyl-CoA dehydrogenase FadE34
Intermediate_Protein	Rv2462c	trigger factor
Intermediate_Protein	Rv0594	Mce family protein Mce2F
Intermediate_Protein	Rv1302	decaprenyl-phosphate N-acetylglucosaminephosphotransferase
Intermediate_Protein	Rv3610c	zinc metalloprotease FtsH
Intermediate_Protein	Rv1325c	PE-PGRS family protein PE_PGRS24
Metabolic_Enzyme	Rv0363c	fructose-bisphosphate aldolase
Intermediate_Protein	Rv0422c	hydroxymethylpyrimidine/phosphomethylpyrimidine kinase
Intermediate_Protein	Rv3710	2-isopropylmalate synthase
Intermediate_Protein	Rv2870c	1-deoxy-D-xylulose 5-phosphate reductoisomerase
Intermediate_Protein	Rv1130	methylcitrate dehydratase PrpD
Intermediate_Protein	Rv0670	endonuclease IV
Metabolic_Enzyme	Rv0489	2,3-bisphosphoglycerate-dependent phosphoglycerate mutase
Intermediate_Protein	Rv3462c	translation initiation factor IF-1
Intermediate_Protein	Rv2375	hypothetical protein
Intermediate_Protein	Rv2334	O-acetylserine sulfhydrylase
Intermediate_Protein	Rv2364c	GTPase Era
Intermediate_Protein	Rv3709c	aspartokinase
Intermediate_Protein	Rv1606	phosphoribosyl-AMP cyclohydrolase
Intermediate_Protein	Rv2136c	undecaprenyl-diphosphatase
Intermediate_Protein	Rv1549
Intermediate_Protein	Rv2247	acetyl-/propionyl-CoA carboxylase subunit beta
Intermediate_Protein	Rv2552c	shikimate 5-dehydrogenase
Intermediate_Protein	Rv1392	S-adenosylmethionine synthetase
Intermediate_Protein	Rv2580c	histidine--tRNA ligase
Intermediate_Protein	Rv3221c	hypothetical protein
Intermediate_Protein	Rv1276c	hypothetical protein
Intermediate_Protein	Rv2344c	deoxyguanosine triphosphate triphosphohydrolase
Intermediate_Protein	Rv2245	3-oxoacyl-ACP synthase 1
Intermediate_Protein	Rv2603c	transcriptional regulator
Intermediate_Protein	Rv3460c	30S ribosomal protein S13
Intermediate_Protein	Rv1932	thiol peroxidase
Intermediate_Protein	Rv2711	iron-dependent repressor and activator IdeR
Intermediate_Protein	Rv3556c	acetyl-CoA acetyltransferase FadA
Intermediate_Protein	Rv1322A	hypothetical protein
Intermediate_Protein	Rv3014c	DNA ligase A
Intermediate_Protein	Rv2555c	alanine--tRNA ligase
Intermediate_Protein	Rv3156	NADH-quinone oxidoreductase subunit L
Transcription_Factor	Rv1255c	HTH-type transcriptional regulator
Intermediate_Protein	Rv1615	membrane protein
Intermediate_Protein	Rv1613	tryptophan synthase subunit alpha
Intermediate_Protein	Rv1415	bifunctional riboflavin biosynthesis GTP cyclohydrolase II/3,4-dihydroxy-2-butanone 4-phosphate synthase
Intermediate_Protein	Rv0700	30S ribosomal protein S10
Intermediate_Protein	Rv2383c	phenyloxazoline synthase
Intermediate_Protein	Rv0198c	zinc metalloprotease
Intermediate_Protein	Rv3029c	electron transfer flavoprotein subunit beta
Intermediate_Protein	Rv3667	acetyl-CoAsynthetase
Intermediate_Protein	Rv3456c	50S ribosomal protein L17
Transcription_Factor	Rv2021c	transcriptional regulator
Intermediate_Protein	Rv2241	pyruvate dehydrogenase E1 component
Intermediate_Protein	Rv0482	UDP-N-acetylenolpyruvoylglucosamine reductase
Intermediate_Protein	Rv3775	lipase LipE
Intermediate_Protein	Rv0142	hypothetical protein
Intermediate_Protein	Rv2428	alkyl hydroperoxide reductase subunit C
Intermediate_Protein	Rv3410c	oxidoreductase
Intermediate_Protein	Rv2889c	elongation factor EF-Ts
Intermediate_Protein	Rv3579c	tRNA/rRNA methyltransferase
Intermediate_Protein	Rv1843c	inosine-5'-monophosphate dehydrogenase
Intermediate_Protein	Rv2790c	lipid-transfer protein
Intermediate_Protein	Rv0814c	hypothetical protein
Intermediate_Protein	Rv2845c	proline--tRNA ligase
Metabolic_Enzyme	Rv1620c	cytochrome biosyntheisis ATP-bindingprotein/permease CydC
Intermediate_Protein	Rv1287	HTH-type transcriptional regulator
Intermediate_Protein	Rv2909c	30S ribosomal protein S16
Intermediate_Protein	Rv2697c	deoxyuridine 5'-triphosphate nucleotidohydrolase
Intermediate_Protein	Rv1180	polyketide beta-ketoacyl synthase
Intermediate_Protein	Rv1389	guanylate kinase
Intermediate_Protein	Rv0458	aldehyde dehydrogenase
Intermediate_Protein	Rv2501c	acetyl-/propionyl-CoA carboxylase subunit alpha
Intermediate_Protein	Rv0233	ribonucleoside-diphosphate reductase subunit beta NrdB
Intermediate_Protein	Rv3455c	tRNA pseudouridine synthase A
Intermediate_Protein	Rv0887c	hypothetical protein
Intermediate_Protein	Rv1540	RNA pseudouridine synthase
Intermediate_Protein	Rv2847c	multifunctional uroporphyrin-III C-methyltransferase/precorrin-2 oxidase/ferrochelatase
Intermediate_Protein	Rv1298	50S ribosomal protein L31
Intermediate_Protein	Rv0703	50S ribosomal protein L23
Intermediate_Protein	Rv0524	glutamate-1-semialdehyde 2,1-aminomutase
Intermediate_Protein	Rv1696	DNA repair protein RecN
Intermediate_Protein	Rv0382c	orotate phosphoribosyltransferase
Intermediate_Protein	Rv0253	nitrite reductase small subunit NirD
Metabolic_Enzyme	Rv3281	bifunctional protein acetyl-/propionyl-CoAcarboxylase subunit epsilon AccE
Intermediate_Protein	Rv2363	amidase
Intermediate_Protein	Rv1080c	transcription elongation factor GreA
Intermediate_Protein	Rv2700	alanine-rich protein
Intermediate_Protein	Rv3581c	2C-methyl-D-erythritol 2,4-cyclodiphosphate synthase
Intermediate_Protein	Rv2861c	methionine aminopeptidase
HPI_component	Rv2404c	GTP-binding protein LepA
Intermediate_Protein	Rv2412	30S ribosomal protein S20
Intermediate_Protein	Rv3104c	transmembrane protein
Intermediate_Protein	Rv1220c	methyltransferase
Intermediate_Protein	Rv2709	transmembrane protein
Intermediate_Protein	Rv3713	cobyric acid synthase CobQ
Intermediate_Protein	Rv1346	acyl-ACP dehydrogenase MbtN
HPI_component	Rv3319	succinate dehydrogenase iron-sulphur protein subunit
Intermediate_Protein	Rv2503c	succinyl-CoA:3-ketoacid-CoA transferase subunit B
Intermediate_Protein	Rv0067c	transcriptional regulator
Intermediate_Protein	Rv0083	oxidoreductase
Intermediate_Protein	Rv3459c	30S ribosomal protein S11
Intermediate_Protein	Rv1445c	6-phosphogluconolactonase
Intermediate_Protein	Rv2446c	integral membrane protein
Metabolic_Enzyme	Rv1127c	pyruvate, phosphate dikinase PpdK
Intermediate_Protein	Rv2178c	phospho-2-dehydro-3-deoxyheptonate aldolase AroG
Intermediate_Protein	Rv0350	chaperone protein DnaK
Intermediate_Protein	Rv0563	protease HtpX
Intermediate_Protein	Rv0230c	phosphotriesterase
Intermediate_Protein	Rv1552	fumarate reductase flavoprotein subunit
HPI_component	Rv3318	succinate dehydrogenase flavoprotein subunit
Intermediate_Protein	Rv2684	arsenic-transport integral membrane protein ArsA
Intermediate_Protein	Rv2748c	DNA translocase FtsK
Intermediate_Protein	Rv1659	argininosuccinate lyase
Metabolic_Enzyme	Rv3273	transmembrane carbonic anhydrase
Intermediate_Protein	Rv2780	L-alanine dehydrogenase
Intermediate_Protein	Rv1633	excinuclease ABC subunit UvrB
Intermediate_Protein	Rv1476	membrane protein
Intermediate_Protein	Rv2539c	shikimate kinase
Metabolic_Enzyme	Rv2398c	sulfate ABC transporter permease CysW
Intermediate_Protein	Rv2316	sugar ABC transporter permease UspA
Intermediate_Protein	Rv3919c	rRNA small subunit methyltransferase G
Intermediate_Protein	Rv0647c	hypothetical protein
Intermediate_Protein	Rv2362c	DNA repair protein RecO
Intermediate_Protein	Rv2906c	tRNA (guanine-N1)-methyltransferase
Intermediate_Protein	Rv1485	ferrochelatase
Intermediate_Protein	Rv0473	transmembrane protein
Intermediate_Protein	Rv3797	acyl-CoA dehydrogenase FadE35
Metabolic_Enzyme	Rv1307	ATP synthase subunit b/delta
Intermediate_Protein	Rv0536	UDP-glucose 4-epimerase GalE
Intermediate_Protein	Rv3434c	transmembrane protein
Intermediate_Protein	Rv0244c	acyl-CoA dehydrogenase FadE5
Intermediate_Protein	Rv2183c	hypothetical protein
Intermediate_Protein	Rv0515	hypothetical protein
Intermediate_Protein	Rv3272	hypothetical protein
Intermediate_Protein	Rv3509c	acetohydroxyacid synthase large subunit
Intermediate_Protein	Rv0860	fatty oxidation protein FadB
Intermediate_Protein	Rv3841	bacterioferritin BfrB
Intermediate_Protein	Rv3076	hypothetical protein
Intermediate_Protein	Rv0440	molecular chaperone GroEL
Intermediate_Protein	Rv3435c	transmembrane protein
Intermediate_Protein	Rv3308	phosphomannomutase PmmB
Intermediate_Protein	Rv0400c	acyl-CoA dehydrogenase FadE7
Intermediate_Protein	Rv2321c
Transcription_Factor	Rv2374c	heat-inducible transcription repressor HrcA
Intermediate_Protein	Rv2537c	3-dehydroquinate dehydratase
Intermediate_Protein	Rv2322c
Transcription_Factor	Rv0653c	transcriptional regulator
Intermediate_Protein	Rv1095	phosphate starvation-inducible protein PsiH
Intermediate_Protein	Rv2467	aminopeptidase PepN
Intermediate_Protein	Rv2984	polyphosphate kinase
Intermediate_Protein	Rv0334	glucose-1-phosphate thymidylyltransferase
Intermediate_Protein	Rv2191	hypothetical protein
Intermediate_Protein	Rv1857	molybdate ABC transporter substrate-binding lipoprotein ModA
Intermediate_Protein	Rv1321	endonuclease NucS
Intermediate_Protein	Rv1271c	hypothetical protein
Intermediate_Protein	Rv1897c	D-tyrosyl-tRNA(Tyr) deacylase
Intermediate_Protein	Rv0640	50S ribosomal protein L11
Intermediate_Protein	Rv0351	protein GrpE
Metabolic_Enzyme	Rv3588c	carbonic anhydrase
Intermediate_Protein	Rv2108	PPE family protein PPE36
Metabolic_Enzyme	Rv2397c	sulfate ABC transporter ATP-binding protein CysA
Intermediate_Protein	Rv1010	rRNA small subunit methyltransferase A
Intermediate_Protein	Rv0236A	hypothetical protein
Intermediate_Protein	Rv0566c	hypothetical protein
Intermediate_Protein	Rv0096	PPE family protein PPE1
Metabolic_Enzyme	Rv1621c	cytochrome biosyntheisis ABC transporter ATP-binding protein/permease CydD
Intermediate_Protein	Rv3138	pyruvate formate lyase activating protein PflA
Intermediate_Protein	Rv1248c	multifunctional 2-oxoglutarate dehydrogenase E1 component /2-oxoglutarate dehydrogenase dihydrolipoyllysine-residue succinyltransferase
Intermediate_Protein	Rv3513c	fatty-acid--CoA ligase FadD18
Intermediate_Protein	Rv3544c	acyl-CoA dehydrogenase FadE28
Transcription_Factor	Rv0827c	HTH-type transcriptional regulator KmtR
Intermediate_Protein	Rv2199c	cytochrome c oxidase polypeptide 4
Intermediate_Protein	Rv3674c	endonuclease III
Intermediate_Protein	Rv2035	hypothetical protein
Intermediate_Protein	Rv3137	histidinol-phosphatase
Intermediate_Protein	Rv1106c	3 beta-hydroxysteroid dehydrogenase/delta 5-->4-isomerase
Intermediate_Protein	Rv2643	arsenic-transport integral membrane protein ArsC
Intermediate_Protein	Rv0924c	divalent metal cationtransporter MntH
Intermediate_Protein	Rv2977c	thiamine-monophosphate kinase
Intermediate_Protein	Rv0778	cytochrome P450 Cyp126
Intermediate_Protein	Rv3835	hypothetical protein
Intermediate_Protein	Rv1132	hypothetical protein
Intermediate_Protein	Rv2121c	ATP phosphoribosyltransferase
Intermediate_Protein	Rv3250c	rubredoxin RubB
Intermediate_Protein	Rv3151	NADH-quinone oxidoreductase subunit G
Intermediate_Protein	Rv3012c	glutamyl-tRNA(GLN) amidotransferase subunit C
Intermediate_Protein	Rv2217	octanoyltransferase
Intermediate_Protein	Rv2935	phthiocerol synthesis polyketide synthase type I PpsE
Intermediate_Protein	Rv2902c	ribonuclease HII
Intermediate_Protein	Rv1656	ornithine carbamoyltransferase
Metabolic_Enzyme	Rv1285	sulfate adenylyltransferase subunit 2
Intermediate_Protein	Rv2723	integral membrane protein
Intermediate_Protein	Rv1229c	Mrp-like protein
Intermediate_Protein	Rv3147	NADH-quinone oxidoreductase subunit C
Intermediate_Protein	Rv1915	isocitrate lyase AceAa
Intermediate_Protein	Rv3282	hypothetical protein
Intermediate_Protein	Rv1335	sulfur carrier protein CysO
Intermediate_Protein	Rv2988c	3-isopropylmalate dehydratase large subunit
Intermediate_Protein	Rv0535	S-methyl-5'-thioadenosine phosphorylase
Metabolic_Enzyme	Rv0694	mycofactocin system heme/flavin oxidoreductase MftD
Intermediate_Protein	Rv2510c	hypothetical protein
Intermediate_Protein	Rv1292	arginine--tRNA ligase
Intermediate_Protein	Rv0467	isocitrate lyase
Intermediate_Protein	Rv0478	deoxyribose-phosphate aldolase
Intermediate_Protein	Rv2682c	1-deoxy-D-xylulose 5-phosphate synthase
Intermediate_Protein	Rv1847	esterase
Intermediate_Protein	Rv3755c	hypothetical protein
Intermediate_Protein	Rv3112	molybdenum cofactor biosynthesis protein MoaD
Intermediate_Protein	Rv1259	uracil DNA glycosylase
Intermediate_Protein	Rv0914c	lipid carrier protein or keto acyl-CoA thiolase
Metabolic_Enzyme	Rv1878	glutamine synthetase GlnA
Intermediate_Protein	Rv0338c	iron-sulfur-binding reductase
Metabolic_Enzyme	Rv1306	ATP synthase subunit B
Intermediate_Protein	Rv1538c	L-aparaginase
Intermediate_Protein	Rv3914	thioredoxin TrxC
Metabolic_Enzyme	Rv2332	malate oxidoreductase
Intermediate_Protein	Rv1837c	malate synthase
Metabolic_Enzyme	Rv1238	sugar ABC transporter ATP-binding protein SugC
HPI_component	Rv3148	NADH-quinone oxidoreductase subunit D
Intermediate_Protein	Rv0668	DNA-directed RNA polymerase subunit beta'
Intermediate_Protein	Rv0056	50S ribosomal protein L9
Intermediate_Protein	Rv2737c	recombinase A
Intermediate_Protein	Rv0902c	two component sensor histidine kinase PrrB
Intermediate_Protein	Rv2221c	glutamate-ammonia-ligase adenylyltransferase
Intermediate_Protein	Rv1594	quinolinate synthetase A
Intermediate_Protein	Rv2839c	translation initiation factor IF-2
Intermediate_Protein	Rv1600	histidinol-phosphate aminotransferase
Intermediate_Protein	Rv1232c	hypothetical protein
Intermediate_Protein	Rv2572c	aspartate--tRNA ligase
Intermediate_Protein	Rv2442c	50S ribosomal protein L21
Intermediate_Protein	Rv2445c	nucleoside diphosphate kinase
HPI_component\Metabolic_Enzyme	Rv0946c	glucose-6-phosphate isomerase
Intermediate_Protein	Rv2244	meromycolate extension acyl carrier protein
Intermediate_Protein	Rv1312	hypothetical protein
Intermediate_Protein	Rv3412	hypothetical protein
Intermediate_Protein	Rv1380	aspartate carbamoyltransferase
Intermediate_Protein	Rv0261c	nitrate/nitrite transporter
Intermediate_Protein	Rv0005	DNA gyrase subunit B
Intermediate_Protein	Rv0168	membrane protein
Intermediate_Protein	Rv2785c	30S ribosomal protein S15
HPI_component	Rv0322	UDP-glucose 6-dehydrogenase UdgA
Intermediate_Protein	Rv1340	ribonuclease PH
Intermediate_Protein	Rv3139	acyl-CoA dehydrogenase FadE24
Intermediate_Protein	Rv2670c	hypothetical protein
Intermediate_Protein	Rv2593c	Holliday junction ATP-dependent DNA helicase RuvA
Intermediate_Protein	Rv1099c	fructose 1,6-bisphosphatase
Intermediate_Protein	Rv1135A
Intermediate_Protein	Rv1652	N-acetyl-gamma-glutamyl-phoshate reductase
Intermediate_Protein	Rv0501	UDP-glucose 4-epimerase GalE
Intermediate_Protein	Rv1636	iron-regulated universal stress protein
Intermediate_Protein	Rv1175c	NADPH dependent 2,4-dienoyl-CoA reductase FadH
Transcription_Factor	Rv0967	copper-sensing transcriptional repressor CsoR
Intermediate_Protein	Rv1007c	methionine--tRNA ligase
Intermediate_Protein	Rv2980	hypothetical protein
Intermediate_Protein	Rv0823c	tRNA-dihydrouridine synthase
Intermediate_Protein	Rv2500c	acyl-CoA dehydrogenase FadE19
Metabolic_Enzyme	Rv1739c	sulfate ABC transporter permease
Transcription_Factor	Rv0081	HTH-type transcriptional regulator
Intermediate_Protein	Rv1338	glutamate racemase
Intermediate_Protein	Rv3315c	cytidine deaminase
Intermediate_Protein	Rv1006	hypothetical protein
Intermediate_Protein	Rv1614	prolipoprotein diacylglyceryl transferase
Metabolic_Enzyme	Rv3913	thioredoxin reductase
Intermediate_Protein	Rv0869c	molybdenum cofactor biosynthesis protein MoaA
Metabolic_Enzyme	Rv2222c	glutamine synthetase
Intermediate_Protein	Rv1254	acyltransferase
Intermediate_Protein	Rv2890c	30S ribosomal protein S2
Metabolic_Enzyme	Rv1872c	L-lactate dehydrogenase
Intermediate_Protein	Rv1611	indole-3-glycerol phosphate synthase
Intermediate_Protein	Rv3838c	prephenate dehydratase
Intermediate_Protein	Rv1821	protein translocase subunit SecA
Intermediate_Protein	Rv2835c	sn-glycerol-3-phosphate ABC transporter permease UgpA
Intermediate_Protein	Rv0956	phosphoribosylglycinamide formyltransferase PurN
Intermediate_Protein	Rv2447c	folylpolyglutamate synthase FolC
Intermediate_Protein	Rv1363c	membrane protein
Intermediate_Protein	Rv3648c	cold shock protein A
Intermediate_Protein	Rv2158c	UDP-N-acetylmuramoylalanyl-D-glutamate--2,6-diaminopimelate ligase
Intermediate_Protein	Rv2852c	malate:quinone oxidoreductase
Intermediate_Protein	Rv1422	hypothetical protein
Intermediate_Protein	Rv1131	methylcitrate synthase PrpC
Intermediate_Protein	Rv3247c	thymidylate kinase
Intermediate_Protein	Rv3464	dTDP-glucose 4,6-dehydratase
Intermediate_Protein	Rv2801c	mRNA interferase MazF9
Metabolic_Enzyme	Rv1436	glyceraldehyde 3-phosphate dehydrogenase
Intermediate_Protein	Rv0951	succinyl-CoA ligase subunit beta
Intermediate_Protein	Rv0170	Mce family protein Mce1B
Intermediate_Protein	Rv3402c	hypothetical protein
Intermediate_Protein	Rv3561	fatty-acid--CoA ligase FadD3
Intermediate_Protein	Rv3600c	type III pantothenate kinase
Intermediate_Protein	Rv2204c	hypothetical protein
Intermediate_Protein	Rv3334	MerR family transcriptional regulator
Intermediate_Protein	Rv2782c	zinc protease
Intermediate_Protein	Rv0243	acetyl-CoA acetyltransferase FadA
Intermediate_Protein	Rv1858	molybdenum ABC transporter permease ModB
Intermediate_Protein	Rv0326	hypothetical protein
Intermediate_Protein	Rv2967c	pyruvate carboxylase
Intermediate_Protein	Rv1295	threonine synthase
Intermediate_Protein	Rv2368c	protein PhoH
Intermediate_Protein	Rv3241c	hypothetical protein
Intermediate_Protein	Rv2592c	Holliday junction ATP-dependent DNA helicase RuvB
Intermediate_Protein	Rv2966c	methyltransferase
Intermediate_Protein	Rv1658	argininosuccinate synthase
Intermediate_Protein	Rv2604c	glutamine amidotransferase SnoP
HPI_component	Rv1162	nitrate reductase subunit beta
Intermediate_Protein	Rv3070	fluoride ion transporter CrcB 2
Intermediate_Protein	Rv0570	vitamin B12-dependent ribonucleoside-diphosphate reductase
HPI_component	Rv2394	gamma-glutamyltranspeptidase precursor GgtB
Intermediate_Protein	Rv1008	deoxyribonuclease TatD
Intermediate_Protein	Rv1025	hypothetical protein
Intermediate_Protein	Rv0506	membrane protein MmpS2
Metabolic_Enzyme	Rv2860c	glutamine synthetase
Intermediate_Protein	Rv0436c	CDP-diacylglycerol--serine O-phosphatidyltransferase
Intermediate_Protein	Rv0513	transmembrane protein
Intermediate_Protein	Rv0384c	chaperone protein ClpB
Intermediate_Protein	Rv2012	hypothetical protein
Intermediate_Protein	Rv3146	NADH-quinone oxidoreductase subunit B
Transcription_Factor	Rv3132c	two component sensor histidine kinase DevS
Intermediate_Protein	Rv0576	transcriptional regulator
HPI_component\Metabolic_Enzyme	Rv1309	ATP synthase subunit gamma
Intermediate_Protein	Rv3100c	SsrA-binding protein
Intermediate_Protein	Rv0957	bifunctional phosphoribosylaminoimidazolecarboxamide formyltransferase/inosinemonophosphate cyclohydrolase
Intermediate_Protein	Rv3340	O-acetylhomoserine sulfhydrylase
Intermediate_Protein	Rv1905c	D-amino acid oxidase
Intermediate_Protein	Rv2981c	D-alanine--D-alanine ligase
Intermediate_Protein	Rv3024c	tRNA-specific 2-thiouridylase
Intermediate_Protein	Rv3862c	transcriptional regulator WhiB6
Intermediate_Protein	Rv3441c	phosphoglucosamine mutase
Intermediate_Protein	Rv0856	hypothetical protein
Intermediate_Protein	Rv0085	hydrogenase HycP
Intermediate_Protein	Rv2536	transmembrane protein
Intermediate_Protein	Rv3795	arabinosyltransferase B
Intermediate_Protein	Rv3834c	serine--tRNA ligase
Intermediate_Protein	Rv2267c	hypothetical protein
Intermediate_Protein	Rv1213	glucose-1-phosphate adenylyltransferase
Intermediate_Protein	Rv3905c	ESAT-6 like protein EsxF
Intermediate_Protein	Rv2773c	4-hydroxy-tetrahydrodipicolinate reductase
Intermediate_Protein	Rv0254c	bifunctional cobinamide kinase/cobinamide phosphate guanylyltransferase
Intermediate_Protein	Rv0500	pyrroline-5-carboxylate reductase
Intermediate_Protein	Rv1871c	hypothetical protein
Intermediate_Protein	Rv3221A	anti-sigma factor RshA
Intermediate_Protein	Rv3657c	alanine-rich membrane protein
Intermediate_Protein	Rv1460	transcriptional regulator
Intermediate_Protein	Rv0817c	exported protein
Intermediate_Protein	Rv2124c	methionine synthase
Intermediate_Protein	Rv0753c	methylmalonate-semialdehyde dehydrogenase
Intermediate_Protein	Rv3411c	inosine-5'-monophosphate dehydrogenase
Intermediate_Protein	Rv2335	serine acetyltransferase
Intermediate_Protein	Rv0969	copper transporter ATPase V
HPI_component	Rv1463	ABC transporter ATP-binding protein
Intermediate_Protein	Rv0590A
Intermediate_Protein	Rv0808	amidophosphoribosyltransferase
Intermediate_Protein	Rv1187	pyrroline-5-carboxylate dehydrogenase RocA
Intermediate_Protein	Rv2976c	uracil-DNA glycosylase
Intermediate_Protein	Rv1085c	hemolysin-like protein
Intermediate_Protein	Rv1641	initiation factor IF-3
Intermediate_Protein	Rv1935c	enoyl-CoA hydratase EchA13
Intermediate_Protein	Rv3515c	long-chain-fatty-acid--CoA ligase FadD19
Intermediate_Protein	Rv2421c	nicotinate-nucleotide adenylyltransferase
Intermediate_Protein	Rv0255c	cobyric acid synthase
Intermediate_Protein	Rv1390	DNA-directed RNA polymerase subunit omega
Intermediate_Protein	Rv2523c	holo-ACP synthase
Intermediate_Protein	Rv0716	50S ribosomal protein L5
Intermediate_Protein	Rv3523	lipid carrier protein
Intermediate_Protein	Rv2461c	ATP-dependent CLP protease proteolytic subunit 1
Metabolic_Enzyme	Rv0070c	serine hydroxymethyltransferase
Intermediate_Protein	Rv3688c	hypothetical protein
Intermediate_Protein	Rv2401A	membrane protein
Intermediate_Protein	Rv0321	deoxycytidine triphosphate deaminase
Intermediate_Protein	Rv0437c	phosphatidylserine decarboxylase
Intermediate_Protein	Rv0784	hypothetical protein
Intermediate_Protein	Rv2366c	transmembrane protein
Intermediate_Protein	Rv2246	3-oxoacyl-ACP synthase 2
Intermediate_Protein	Rv1707	transmembrane protein
Metabolic_Enzyme	Rv2465c	ribose-5-phosphate isomerase B
Intermediate_Protein	Rv0252	nitrite reductase large subunit NirB
Metabolic_Enzyme	Rv3010c	6-phosphofructokinase
Intermediate_Protein	Rv1619	hypothetical protein
HPI_component	Rv1112	GTP-binding protein
Intermediate_Protein	Rv2193	cytochrome C oxidase subunit III
Intermediate_Protein	Rv2786c	bifunctional riboflavin kinase /FMN adenylyltransferase
Intermediate_Protein	Rv3396c	GMP synthase
Intermediate_Protein	Rv1233c	hypothetical protein
Intermediate_Protein	Rv1379	bifunctional pyrimidine operon regulatory protein/uracil phosphoribosyltransferase
Intermediate_Protein	Rv1859	molybdenum ABC transporter ATP-binding protein ModC
Intermediate_Protein	Rv3003c	acetolactate synthase large subunit IlvB
Intermediate_Protein	Rv2727c	tRNA delta(2)-isopentenylpyrophosphate transferase
Intermediate_Protein	Rv1301	threonylcarbamoyl-AMP synthase
Intermediate_Protein	Rv2343c	DNA primase
Intermediate_Protein	Rv0493c	hypothetical protein
Intermediate_Protein	Rv3436c	glucosamine--fructose-6-phosphate aminotransferase
Intermediate_Protein	Rv3442c	30S ribosomal protein S9
Intermediate_Protein	Rv1765c	hypothetical protein
Intermediate_Protein	Rv3332	N-acetylglucosamine-6-phosphate deacetylase NagA
Intermediate_Protein	Rv2125	hypothetical protein
Intermediate_Protein	Rv2015c	hypothetical protein
Metabolic_Enzyme	Rv0884c	phosphoserine aminotransferase
Intermediate_Protein	Rv3458c	30S ribosomal protein S4
Intermediate_Protein	Rv2965c	phosphopantetheine adenylyltransferase
Intermediate_Protein	Rv0561c	oxidoreductase
Transcription_Factor	Rv2745c	transcriptional regulator ClgR
Transcription_Factor	Rv1985c	HTH-type transcriptional regulator
Metabolic_Enzyme	Rv0084	formate hydrogenlyase HycD
Intermediate_Protein	Rv2916c	signal recognition particle protein
Intermediate_Protein	Rv3772	histidinol-phosphate aminotransferase
Intermediate_Protein	Rv2185c	hypothetical protein
Intermediate_Protein	Rv2476c	NAD-dependent glutamate dehydrogenase
Intermediate_Protein	Rv1020	transcription-repair coupling factor
Intermediate_Protein	Rv3605c	secreted protein
Intermediate_Protein	Rv2395	integral membrane protein
Intermediate_Protein	Rv1471	thioredoxin
Intermediate_Protein	Rv1933c	acyl-CoA dehydrogenase FadE18
Intermediate_Protein	Rv3341	homoserine O-acetyltransferase
Metabolic_Enzyme	Rv3565	aspartate aminotransferase AspB
Intermediate_Protein	Rv0058	replicative DNA helicase
Metabolic_Enzyme	Rv2524c	fatty acid synthase
Intermediate_Protein	Rv2964	formyltetrahydrofolate deformylase
Intermediate_Protein	Rv1181	polyketide beta-ketoacyl synthase
Intermediate_Protein	Rv1109c	hypothetical protein
Intermediate_Protein	Rv3546	acetyl-CoA acetyltransferase FadA
Intermediate_Protein	Rv2454c	2-oxoglutarate oxidoreductase subunit KorB
Transcription_Factor	Rv2642	ArsR family transcriptional regulator
Intermediate_Protein	Rv1819c	vitamin B12 transport ATP-binding protein BacA
Intermediate_Protein	Rv1595	L-aspartate oxidase
Intermediate_Protein	Rv3420c	ribosomal-protein-alanine acetyltransferase RimI
Intermediate_Protein	Rv0542c	2-succinylbenzoic acid--CoA ligase
Intermediate_Protein	Rv0175	Mce associated membrane protein
Intermediate_Protein	Rv0069c	L-serine dehydratase
Intermediate_Protein	Rv1695	inorganic polyphosphate/ATP-NAD kinase
Intermediate_Protein	Rv3001c	ketol-acid reductoisomerase
Intermediate_Protein	Rv3366	tRNA/rRNA methylase SpoU
Intermediate_Protein	Rv3585	DNA repair protein RadA
Metabolic_Enzyme	Rv1350	3-oxoacyl-ACP reductase FabG
Intermediate_Protein	Rv3145	NADH-quinone oxidoreductase subunit A
Intermediate_Protein	Rv2420c	hypothetical protein
Intermediate_Protein	Rv1653	bifunctional glutamate N-acetyltransferase/amino-acid acetyltransferase
Intermediate_Protein	Rv3794	arabinosyltransferase A
Intermediate_Protein	Rv2070c	precorrin-6A reductase
Intermediate_Protein	Rv3634c	UDP-glucose 4-epimerase
Intermediate_Protein	Rv0481c	hypothetical protein
Metabolic_Enzyme	Rv2243	malonyl CoA-acyl carrier protein transacylase
Intermediate_Protein	Rv2703	RNA polymerase sigma factor SigA
Intermediate_Protein	Rv2987c	3-isopropylmalate dehydratase small subunit
Intermediate_Protein	Rv1296	homoserine kinase
Intermediate_Protein	Rv2039c	sugar ABC transporter permease
Intermediate_Protein	Rv0555	bifunctional 2-succinyl-6-hydroxy-2,4-cyclohexadiene-1-carboxylate synthase/2-oxoglutarate decarboxylase
Intermediate_Protein	Rv1964	integral membrane protein
Intermediate_Protein	Rv2441c	50S ribosomal protein L27
Intermediate_Protein	Rv3158	NADH-quinone oxidoreductase subunit N
Intermediate_Protein	Rv3419c	O-sialoglycoprotein endopeptidase
Intermediate_Protein	Rv1628c	hypothetical protein
Intermediate_Protein	Rv3240c	protein translocase subunit SecA
Intermediate_Protein	Rv1488	hypothetical protein
Transcription_Factor	Rv3133c	two component transcriptional regulator DevR
Intermediate_Protein	Rv1691	hypothetical protein
Intermediate_Protein	Rv3257c	phosphomannomutase PmmA
Intermediate_Protein	Rv3028c	electron transfer flavoprotein subunit alpha
Intermediate_Protein	Rv2430c	PPE family protein PPE41
Intermediate_Protein	Rv2859c	glutamine amidotransferase
Intermediate_Protein	Rv3369	hypothetical protein
Intermediate_Protein	Rv2359	zinc uptake regulation protein
Intermediate_Protein	Rv2772c	transmembrane protein
Metabolic_Enzyme	Rv1437	phosphoglycerate kinase
Intermediate_Protein	Rv2200c	cytochrome C oxidase subunit II
Intermediate_Protein	Rv3505	acyl-CoA dehydrogenase FadE27
Intermediate_Protein	Rv0809	phosphoribosylformylglycinamidine cyclo-ligase PurM
Intermediate_Protein	Rv1151c	NAD-dependent protein deacylase
Intermediate_Protein	Rv0684	elongation factor G
Metabolic_Enzyme	Rv3280	propionyl-CoA carboxylase subunit beta
Intermediate_Protein	Rv3274c	acyl-CoA dehydrogenase FadE25
Intermediate_Protein	Rv2695	hypothetical protein
Metabolic_Enzyme	Rv1310	ATP synthase subunit beta
Intermediate_Protein	Rv2163c	penicillin-binding membrane protein PbpB
Intermediate_Protein	Rv1110	4-hydroxy-3-methylbut-2-enyl diphosphate reductase
Intermediate_Protein	Rv2367c	endoribonuclease
Intermediate_Protein	Rv0730	GCN5-like N-acetyltransferase
Intermediate_Protein	Rv0013	anthranilate synthase component II
Intermediate_Protein	Rv1315	UDP-N-acetylglucosamine 1-carboxyvinyltransferase
Intermediate_Protein	Rv0910	toxin
Intermediate_Protein	Rv1901	protein CinA
Intermediate_Protein	Rv1472	enoyl-CoA hydratase EchA12
Intermediate_Protein	Rv1612	tryptophan synthase subunit beta
Intermediate_Protein	Rv3288c	protein UsfY
Intermediate_Protein	Rv2137c	hypothetical protein
Intermediate_Protein	Rv0189c	dihydroxy-acid dehydratase
Metabolic_Enzyme	Rv0545c	low-affinity inorganic phosphate transporter
Intermediate_Protein	Rv1649	phenylalanine--tRNA ligase subunit alpha
Intermediate_Protein	Rv2710	RNA polymerase sigma factor SigB
Intermediate_Protein	Rv3506	long-chain-fatty-acid--CoA ligase FadD17
Intermediate_Protein	Rv1423	transcriptional regulator WhiA
Intermediate_Protein	Rv2753c	4-hydroxy-tetrahydrodipicolinate synthase
Intermediate_Protein	Rv0011c	cell division protein CrgA
Intermediate_Protein	Rv1256c	cytochrome P450 Cyp130
Intermediate_Protein	Rv1121	glucose-6-phosphate 1-dehydrogenase
Intermediate_Protein	Rv1654	acetylglutamate kinase
Intermediate_Protein	Rv1316c	methylated-DNA--protein-cysteine methyltransferase
Intermediate_Protein	Rv0405	membrane bound polyketide synthase
Intermediate_Protein	Rv3917c	chromosome partitioning protein ParB
Intermediate_Protein	Rv1098c	fumarate hydratase
Intermediate_Protein	Rv0066c	isocitrate dehydrogenase
Intermediate_Protein	Rv0788	phosphoribosylformylglycinamidine synthase
Intermediate_Protein	Rv2025c	cation efflux system protein
Intermediate_Protein	Rv3155	NADH-quinone oxidoreductase subunit K
Intermediate_Protein	Rv2342	hypothetical protein
Intermediate_Protein	Rv1409	bifunctional riboflavin biosynthesis diaminohydroxyphosphoribosylaminopyrimidine deaminase/5-amino-6-(5-phosphoribosylamino) uracil reductase
Intermediate_Protein	Rv2055c	30S ribosomal protein S18
Intermediate_Protein	Rv3140	acyl-CoA dehydrogenase FadE23
Intermediate_Protein	Rv2390c	hypothetical protein
Intermediate_Protein	Rv2789c	acyl-CoA dehydrogenase FadE21
Intermediate_Protein	Rv2268c	cytochrome P450 Cyp128
Intermediate_Protein	Rv2213	cytosol aminopeptidase
Intermediate_Protein	Rv2201	asparagine synthetase
Intermediate_Protein	Rv3563	acyl-CoA dehydrogenase FadE32
Metabolic_Enzyme	Rv2399c	sulfate ABC transporter permease CysT
Intermediate_Protein	Rv0389	phosphoribosylglycinamide formyltransferase PurT
Intermediate_Protein	Rv1421	hypothetical protein
Intermediate_Protein	Rv0263c	hypothetical protein
Intermediate_Protein	Rv0719	50S ribosomal protein L6
Metabolic_Enzyme	Rv2392	phosphoadenosine phosphosulfate reductase
Intermediate_Protein	Rv0231	acyl-CoA dehydrogenase FadE4
Metabolic_Enzyme	Rv0234c	succinate-semialdehyde dehydrogenase
Intermediate_Protein	Rv0137c	peptide methionine sulfoxide reductase MsrA
Intermediate_Protein	Rv0004	hypothetical protein
Intermediate_Protein	Rv3704c	glutamate--cysteine ligase
Intermediate_Protein	Rv0091	bifunctional 5'-methylthioadenosine nucleosidase /S-adenosylhomocysteine nucleosidase
Intermediate_Protein	Rv0751c	3-hydroxyisobutyrate dehydrogenase
Metabolic_Enzyme	Rv1304	ATP synthase subunit A
Intermediate_Protein	Rv0972c	acyl-CoA dehydrogenase FadE12
Intermediate_Protein	Rv0650	sugar kinase
Intermediate_Protein	Rv1467c	acyl-CoA dehydrogenase FadE15
Intermediate_Protein	Rv2535c	cytoplasmic peptidase PepQ
Intermediate_Protein	Rv0824c	acyl-ACP desaturase DesA
Intermediate_Protein	Rv2497c	branched-chain keto acid dehydrogenase E1 component subunit alpha
Intermediate_Protein	Rv2036	hypothetical protein
Intermediate_Protein	Rv3580c	cysteine--tRNA ligase
Intermediate_Protein	Rv3866	ESX-1 secretion-associated protein EspG
Intermediate_Protein	Rv0780	phosphoribosylaminoimidazole-succinocarboxamide synthase
Intermediate_Protein	Rv0993	UTP--glucose-1-phosphate uridylyltransferase
Intermediate_Protein	Rv0973c	acetyl-/propionyl-CoA carboxylase subunit alpha
Intermediate_Protein	Rv2752c	ribonuclease J
Metabolic_Enzyme	Rv2427c	gamma-glutamyl phosphate reductase
Intermediate_Protein	Rv1383	carbamoyl-phosphate synthase small subunit
Intermediate_Protein	Rv0952	succinyl-CoA ligase subunit alpha
Intermediate_Protein	Rv2733c	(dimethylallyl)adenosine tRNA methylthiotransferase
Intermediate_Protein	Rv1601	imidazole glycerol-phosphate dehydratase
Intermediate_Protein	Rv1189	ECF RNA polymerase sigma factor SigI
Intermediate_Protein	Rv2992c	glutamate--tRNA ligase
Intermediate_Protein	Rv0727c	L-fuculose phosphate aldolase FucA
Intermediate_Protein	Rv3601c	aspartate 1-decarboxylase
Intermediate_Protein	Rv1014c	peptidyl-tRNA hydrolase
Intermediate_Protein	Rv0147	aldehyde dehydrogenase
Metabolic_Enzyme	Rv0533c	3-oxoacyl-[acyl-carrier-protein] synthase III
Intermediate_Protein	Rv3314c	thymidine phosphorylase
Intermediate_Protein	Rv0267	nitrite extrusion protein NarU
Intermediate_Protein	Rv2388c	oxygen-independent coproporphyrinogen III oxidase
Intermediate_Protein	Rv2718c	transcriptional regulator NrdR
Intermediate_Protein	Rv3011c	glutamyl-tRNA(GLN) amidotransferase subunit A
Intermediate_Protein	Rv0211	phosphoenolpyruvate carboxykinase
Metabolic_Enzyme	Rv1617	pyruvate kinase
Intermediate_Protein	Rv2071c	precorrin-4 C(11)-methyltransferase
Intermediate_Protein	Rv2838c	ribosome-binding factor RbfA
Intermediate_Protein	Rv1569	8-amino-7-oxononanoate synthase
Transcription_Factor	Rv2027c	two component sensor histidine kinase DosT
Intermediate_Protein	Rv3721c	DNA polymerase III subunit gamma/tau
Intermediate_Protein	Rv3752c	cytidine/deoxycytidylate deaminase
Intermediate_Protein	Rv2534c	elongation factor P
Intermediate_Protein	Rv1342c	hypothetical protein
Intermediate_Protein	Rv3422c	tRNA threonylcarbamoyladenosine biosynthesis protein
Transcription_Factor	Rv0757	two component system response transcriptional positive regulator PhoP
Intermediate_Protein	Rv0174	Mce family protein Mce1F
Intermediate_Protein	Rv1279	GMC-type oxidoreductase
Intermediate_Protein	Rv1589	biotin synthetase
Intermediate_Protein	Rv0686	membrane protein
Intermediate_Protein	Rv3057c	short chain alcohol dehydrogenase/reductase
Intermediate_Protein	Rv2583c	bifunctional (p)ppGpp synthase/hydrolase RelA
Intermediate_Protein	Rv2725c	GTP-binding protein HflX
Intermediate_Protein	Rv1482c	hypothetical protein
Intermediate_Protein	Rv3418c	chaperonin GroES
Intermediate_Protein	Rv3582c	2-C-methyl-D-erythritol 4-phosphate cytidylyltransferase
Intermediate_Protein	Rv1638	excinuclease ABC subunit UvrA
Transcription_Factor	Rv0474	HTH-type transcriptional regulator
Intermediate_Protein	Rv0683	30S ribosomal protein S7
HPI_component	Rv3872	PE family protein PE35
Metabolic_Enzyme	Rv2920c	ammonium transporter integral membrane protein
Intermediate_Protein	Rv0707	30S ribosomal protein S3
Metabolic_Enzyme	Rv2029c	6-phosphofructokinase PfkB
Intermediate_Protein	Rv0949	ATP-dependent DNA helicase UvrD
Intermediate_Protein	Rv1616	hypothetical protein
Intermediate_Protein	Rv3761c	acyl-CoA dehydrogenase FadE36
Intermediate_Protein	Rv2868c	4-hydroxy-3-methylbut-2-en-1-yl diphosphate synthase
Intermediate_Protein	Rv1343c	lipoprotein LprD
Intermediate_Protein	Rv2031c	alpha-crystallin
Intermediate_Protein	Rv0723	50S ribosomal protein L15
Intermediate_Protein	Rv0409	acetate kinase
Intermediate_Protein	Rv2215	pyruvate dehydrogenase E2 component dihydrolipoamide acyltransferase
Intermediate_Protein	Rv2638	hypothetical protein
Intermediate_Protein	Rv1699	CTP synthase
Intermediate_Protein	Rv2373c	chaperone protein DnaJ
Intermediate_Protein	Rv1323	acetyl-CoA acetyltransferase
Intermediate_Protein	Rv2614c	threonine--tRNA ligase
Intermediate_Protein	Rv3559c	oxidoreductase
Intermediate_Protein	Rv0557	GDP-mannose-dependent alpha-mannosyltransferase
Intermediate_Protein	Rv0133	GCN5-like N-acetyltransferase
Intermediate_Protein	Rv1341	non-canonical purine NTP pyrophosphatase
Intermediate_Protein	Rv1258c	multidrug-efflux transporter
Intermediate_Protein	Rv2453c	molybdenum cofactor guanylyltransferase
Intermediate_Protein	Rv2139	dihydroorotate dehydrogenase
Intermediate_Protein	Rv1262c	hypothetical protein
Metabolic_Enzyme	Rv1017c	ribose-phosphate pyrophosphokinase
Intermediate_Protein	Rv0271c	acyl-CoA dehydrogenase FadE6
Intermediate_Protein	Rv0053	30S ribosomal protein S6
Intermediate_Protein	Rv0358	hypothetical protein
Intermediate_Protein	Rv3355c	integral membrane protein
Intermediate_Protein	Rv3912	anti-sigma-M factor RsmA
Intermediate_Protein	Rv0777	adenylosuccinate lyase PurB
Intermediate_Protein	Rv3060c	GntR family transcriptional regulator
Transcription_Factor	Rv2034	ArsR family HTH-type transcriptional repressor
Intermediate_Protein	Rv2701c	inositol-1-monophosphatase SuhB
Intermediate_Protein	Rv1882c	short-chain type dehydrogenase/reductase
Intermediate_Protein	Rv1626	two-component system transcriptional regulator
Intermediate_Protein	Rv2837c	bifunctional oligoribonuclease/PAP phosphatase NrnA
Intermediate_Protein	Rv1381	dihydroorotase
Intermediate_Protein	Rv2726c	diaminopimelate epimerase
Intermediate_Protein	Rv0733	adenylate kinase
Intermediate_Protein	Rv0468	3-hydroxybutyryl-CoA dehydrogenase
Transcription_Factor	Rv2324	AsnC family transcriptional regulator
Intermediate_Protein	Rv1625c	adenylyl cyclase
Intermediate_Protein	Rv1362c	membrane protein
Intermediate_Protein	Rv2323c	hypothetical protein
Intermediate_Protein	Rv1406	methionyl-tRNA formyltransferase
Metabolic_Enzyme	Rv1484	NADH-dependent enoyl-[ACP] reductase
Intermediate_Protein	Rv3068c	phosphoglucomutase PgmA
Intermediate_Protein	Rv2778c	hypothetical protein
Intermediate_Protein	Rv0558	demethylmenaquinone methyltransferase
Intermediate_Protein	Rv3099c	hypothetical protein
Intermediate_Protein	Rv0710	30S ribosomal protein S17
Transcription_Factor	Rv0494	HTH-type transcriptional regulator
Intermediate_Protein	Rv0512	delta-aminolevulinic acid dehydratase
Intermediate_Protein	Rv3149	NADH-quinone oxidoreductase subunit E
Intermediate_Protein	Rv2257c	hypothetical protein
Intermediate_Protein	Rv1643	50S ribosomal protein L20
Intermediate_Protein	Rv0685	elongation factor Tu
Metabolic_Enzyme	Rv1305	ATP synthase subunit C
Intermediate_Protein	Rv0114	D-glycero-alpha-D-manno-heptose-1,7-bisphosphate 7-phosphatase
Intermediate_Protein	Rv0103c	cation-transporter P-type ATPase B
Intermediate_Protein	Rv2764c	thymidylate synthase ThyA
Intermediate_Protein	Rv1466	hypothetical protein
Intermediate_Protein	Rv0002	DNA polymerase III subunit beta
Intermediate_Protein	Rv2832c	sn-glycerol-3-phosphate ABC transporter ATP-binding protein UgpC
Intermediate_Protein	Rv2900c	formate dehydrogenase subunit alpha FdhF
Intermediate_Protein	Rv1554	fumarate reductase membrane anchor subunit
Metabolic_Enzyme	Rv1408	ribulose-phosphate 3-epimerase
Intermediate_Protein	Rv1186c	hypothetical protein
Intermediate_Protein	Rv2904c	50S ribosomal protein L19
Intermediate_Protein	Rv0975c	acyl-CoA dehydrogenase FadE13
HPI_component	Rv0068	oxidoreductase
Intermediate_Protein	Rv0250c	hypothetical protein
Intermediate_Protein	Rv3025c	cysteine desulfurase
Intermediate_Protein	Rv0560c	benzoquinone methyltransferase
Intermediate_Protein	Rv1222	anti-sigma E factor RseA
Intermediate_Protein	Rv3075c	hypothetical protein
Intermediate_Protein	Rv2855	mycothione reductase
Intermediate_Protein	Rv3596c	ATP-dependent protease ATP-binding subunit ClpC
Intermediate_Protein	Rv3232c	polyphosphate kinase
Intermediate_Protein	Rv2674	peptide methionine sulfoxide reductase MsrB
Intermediate_Protein	Rv2196	ubiquinol-cytochrome C reductase cytochrome subunit B
Intermediate_Protein	Rv1591	transmembrane protein
Intermediate_Protein	Rv3279c	bifunctional biotin operon repressor/biotin--[acetyl-CoA-carboxylase] synthetase
Intermediate_Protein	Rv0632c	enoyl-CoA hydratase EchA3
Intermediate_Protein	Rv1547	DNA polymerase III subunit alpha
Metabolic_Enzyme	Rv0904c	acetyl-CoAcarboxylase carboxyl transferase subunit beta
Intermediate_Protein	Rv0055	30S ribosomal protein S18
Intermediate_Protein	Rv2746c	CDP-diacylglycerol--glycerol-3-phosphate 3-phosphatidyltransferase
Intermediate_Protein	Rv3492c	Mce associated protein
Intermediate_Protein	Rv1326c	1,4-alpha-glucan branching protein
Intermediate_Protein	Rv3553	oxidoreductase
Intermediate_Protein	Rv3285	bifunctional protein acetyl-/propionyl-CoA carboxylase subunit alpha AccA
Intermediate_Protein	Rv2747	L-glutamate alpha-N-acetyltranferase
Intermediate_Protein	Rv3043c	cytochrome C oxidase cytochrome 1
Intermediate_Protein	Rv0509	glutamyl-tRNA reductase
Metabolic_Enzyme	Rv2281	phosphate permease
Intermediate_Protein	Rv1235	trehalose ABC transporter substrate-binding lipoprotein LpqY
Intermediate_Protein	Rv0480c	amidohydrolase
Intermediate_Protein	Rv0003	DNA replication/repair protein RecF
Intermediate_Protein	Rv1679	acyl-CoA dehydrogenase FadE16
Intermediate_Protein	Rv0752c	acyl-CoA dehydrogenase FadE9
Intermediate_Protein	Rv0682	30S ribosomal protein S12
Intermediate_Protein	Rv1074c	beta-ketoacyl CoA thiolase FadA
Transcription_Factor	Rv3416	redox-responsive transcriptional regulator WhiB3
Intermediate_Protein	Rv2883c	uridylate kinase
Intermediate_Protein	Rv3105c	peptide chain release factor PrfB
Intermediate_Protein	Rv2152c	UDP-N-acetylmuramate--alanine ligase
Intermediate_Protein	Rv1274	lipoprotein LprB
Intermediate_Protein	Rv2148c	hypothetical protein
Intermediate_Protein	Rv3776	hypothetical protein
Intermediate_Protein	Rv3715c	recombination protein RecR
Metabolic_Enzyme	Rv1311	ATP synthase subunit epsilon
Intermediate_Protein	Rv1629	DNA polymerase I
Intermediate_Protein	Rv1496	transport system kinase
Intermediate_Protein	Rv2586c	protein translocase subunit SecF
Intermediate_Protein	Rv3336c	tryptophan--tRNA ligase
Intermediate_Protein	Rv0388c
Transcription_Factor	Rv3574	HTH-type transcriptional regulator KstR
Intermediate_Protein	Rv0006	DNA gyrase subunit A
Transcription_Factor	Rv0324	transcriptional regulator
Intermediate_Protein	Rv2783c	bifunctional guanosine pentaphosphate synthetase/polyribonucleotide nucleotidyltransferase
Intermediate_Protein	Rv3708c	aspartate-semialdehyde dehydrogenase
Intermediate_Protein	Rv1710	segregation and condensation protein ScpB
Intermediate_Protein	Rv3443c	50S ribosomal protein L13
Intermediate_Protein	Rv1446c	OXPP cycle protein OpcA
Intermediate_Protein	Rv1294	homoserine dehydrogenase
Intermediate_Protein	Rv2033c	hypothetical protein
HPI_component	Rv1122	6-phosphogluconate dehydrogenase
Intermediate_Protein	Rv1826	glycine cleavage system protein H
Intermediate_Protein	Rv2862c	hypothetical protein
Intermediate_Protein	Rv0357c	adenylosuccinate synthetase
Intermediate_Protein	Rv0909	antitoxin
Intermediate_Protein	Rv1465	nitrogen fixation related protein
Intermediate_Protein	Rv2225	3-methyl-2-oxobutanoate hydroxymethyltransferase
Intermediate_Protein	Rv1069c	hypothetical protein
Intermediate_Protein	Rv0708	50S ribosomal protein L16
Intermediate_Protein	Rv1240	malate dehydrogenase
Intermediate_Protein	Rv3589	adenine glycosylase
Intermediate_Protein	Rv2763c	dihydrofolate reductase
Intermediate_Protein	Rv3002c	acetolactate synthase small subunit
Transcription_Factor	Rv3223c	ECF RNA polymerase sigma factor SigH
Intermediate_Protein	Rv2590	fatty-acid--CoA ligase FadD9
Intermediate_Protein	Rv1867	hypothetical protein
Metabolic_Enzyme	Rv1236	sugar ABC transporter permease SugA
Intermediate_Protein	Rv1133c	5-methyltetrahydropteroyltriglutamate--homocysteine methyltransferase
Intermediate_Protein	Rv2601	spermidine synthase
Intermediate_Protein	Rv3859c	glutamate synthase large subunit
Intermediate_Protein	Rv3206c	adenylyltransferase/sulfurtransferase
Intermediate_Protein	Rv1700	NUDIX hydrolase
Intermediate_Protein	Rv3809c	UDP-galactopyranose mutase
Intermediate_Protein	Rv0892	monooxygenase
Intermediate_Protein	Rv0228	acyltransferase
Intermediate_Protein	Rv0172	Mce family protein Mce1D
Intermediate_Protein	Rv2376c	low molecular weight antigen MTB12
Intermediate_Protein	Rv1165	GTP-binding translation elongation factor
Intermediate_Protein	Rv3560c	acyl-CoA dehydrogenase FadE30
Intermediate_Protein	Rv1997	cation transporter ATPase F
Intermediate_Protein	Rv3439c	alanine/proline-rich protein
Intermediate_Protein	Rv3275c	N5-carboxyaminoimidazole ribonucleotide mutase
Intermediate_Protein	Rv2594c	crossover junction endodeoxyribonuclease RuvC
Intermediate_Protein	Rv0984	pterin-4-alpha-carbinolamine dehydratase
Intermediate_Protein	Rv0565c	monooxygenase
Intermediate_Protein	Rv1727	hypothetical protein
Metabolic_Enzyme	Rv2996c	D-3-phosphoglycerate dehydrogenase
Intermediate_Protein	Rv3864	ESX-1 secretion-associated protein EspE
Intermediate_Protein	Rv3853	RNase E regulator RraA
HPI_component	Rv0479c	membrane protein
Intermediate_Protein	Rv0517	acyltransferase
Intermediate_Protein	Rv3215	isochorismate synthase
Metabolic_Enzyme	Rv2220	glutamine synthetase
Metabolic_Enzyme	Rv2702	polyphosphate glucokinase
Intermediate_Protein	Rv0766c	cytochrome P450 Cyp123
Intermediate_Protein	Rv0215c
Metabolic_Enzyme	Rv0505c	phosphoserine phosphatase SerB
Intermediate_Protein	Rv2623	universal stress protein
Intermediate_Protein	Rv1550	fatty-acid--CoA ligase FadD11
HPI_component	Rv0118c	oxalyl-CoA decarboxylase OxcA
Intermediate_Protein	Rv3009c	aspartyl/glutamyl-tRNA(Asn/Gln) amidotransferase subunit B
Metabolic_Enzyme	Rv2075c	hypothetical protein
Intermediate_Protein	Rv3309c	uracil phosphoribosyltransferase
Intermediate_Protein	Rv2533c	N utilization substance protein B
Intermediate_Protein	Rv3150	NADH-quinone oxidoreductase subunit F
Intermediate_Protein	Rv3467	hypothetical protein
Intermediate_Protein	Rv2841c	transcription termination/antitermination protein NusA
Intermediate_Protein	Rv1934c	acyl-CoA dehydrogenase FadE17
Intermediate_Protein	Rv1234	transmembrane protein
Intermediate_Protein	Rv0655	ribonucleotide ABC transporter ATP-binding protein
Intermediate_Protein	Rv1694	16S/23S rRNA (cytidine-2'-O)-methyltransferase TlyA
Intermediate_Protein	Rv1391	bifunctional phosphopantothenoylcysteine decarboxylase/phosphopantothenate--cysteine ligase
Intermediate_Protein	Rv1596	nicotinate-nucleotide pyrophosphatase
Intermediate_Protein	Rv3773c	hypothetical protein
Intermediate_Protein	Rv2639c	integral membrane protein
Intermediate_Protein	Rv2589	4-aminobutyrate aminotransferase
Intermediate_Protein	Rv3276c	N5-carboxyaminoimidazole ribonucleotide synthase
Intermediate_Protein	Rv3432c	glutamate decarboxylase GadB
HPI_component	Rv1627c	nonspecific lipid-transfer protein
Intermediate_Protein	Rv3034c	acetyltransferase
Intermediate_Protein	Rv3793	arabinosyltransferase C
Metabolic_Enzyme	Rv0337c	aspartate aminotransferase
Intermediate_Protein	Rv3266c	dTDP-4-dehydrorhamnose reductase
Intermediate_Protein	Rv0807	hypothetical protein
Intermediate_Protein	Rv2704	hypothetical protein
Intermediate_Protein	Rv2483c	bifunctional L-3-phosphoserine phosphatase/1-acyl-sn-glycerol-3-phosphate acyltransferase
Intermediate_Protein	Rv2867c	GCN5-like N-acetyltransferase
Intermediate_Protein	Rv3039c	enoyl-CoA hydratase EchA17
Intermediate_Protein	Rv1650	phenylalanine--tRNA ligase subunit beta
Intermediate_Protein	Rv3219	transcriptional regulator WhiB1
Intermediate_Protein	Rv0673	enoyl-CoA hydratase EchA4
Intermediate_Protein	Rv3345c	PE-PGRS family protein PE_PGRS50
Metabolic_Enzyme	Rv2400c	sulfate ABC transporter substrate-binding lipoprotein SubI
Intermediate_Protein	Rv2218	lipoyl synthase
Intermediate_Protein	Rv0905	enoyl-CoA hydratase EchA6
Intermediate_Protein	Rv1021	nucleoside triphosphate pyrophosphohydrolase
Intermediate_Protein	Rv2495c	branched-chain keto acid dehydrogenase E2 component
Intermediate_Protein	Rv3152	NADH-quinone oxidoreductase subunit H
Intermediate_Protein	Rv3216
Intermediate_Protein	Rv0701	50S ribosomal protein L3
Intermediate_Protein	Rv3227	3-phosphoshikimate 1-carboxyvinyltransferase
Intermediate_Protein	Rv1070c	enoyl-CoA hydratase EchA8
Intermediate_Protein	Rv0510	porphobilinogen deaminase
HPI_component	Rv3799c	propionyl-CoA carboxylase subunit beta AccD
Intermediate_Protein	Rv1438	triosephosphate isomerase
Intermediate_Protein	Rv1711	RNA pseudouridine synthase
Intermediate_Protein	Rv1384	carbamoyl-phosphate synthase large subunit
Intermediate_Protein	Rv3490	trehalose-phosphate synthase
Intermediate_Protein	Rv2973c	ATP-dependent DNA helicase RecG
Metabolic_Enzyme	Rv2947c	polyketide synthase
Intermediate_Protein	Rv3061c	acyl-CoA dehydrogenase FadE22
Intermediate_Protein	Rv1630	30S ribosomal protein S1
Intermediate_Protein	Rv2678c	uroporphyrinogen decarboxylase
Intermediate_Protein	Rv2299c	chaperone protein HtpG
Intermediate_Protein	Rv1820	acetolactate synthase large subunit IlvG
Intermediate_Protein	Rv0889c	citrate synthase 2
Intermediate_Protein	Rv0718	30S ribosomal protein S8
Intermediate_Protein	Rv0423c	phosphomethylpyrimidine synthase
Metabolic_Enzyme	Rv0728c	D-3-phosphoglycerate dehydrogenase SerA
Intermediate_Protein	Rv3101c	cell division protein FtsX
HPI_component	Rv3102c	cell division ATP-binding protein FtsE
Intermediate_Protein	Rv2211c	aminomethyltransferase
Intermediate_Protein	Rv0690c	hypothetical protein
Intermediate_Protein	Rv2720	repressor LexA
Intermediate_Protein	Rv1832	glycine dehydrogenase
Intermediate_Protein	Rv2391	sulfite reductase
Intermediate_Protein	Rv1536	isoleucine--tRNA ligase
Intermediate_Protein	Rv0693	mycofactocin radical SAM maturase MftC
Intermediate_Protein	Rv3598c	lysine--tRNA ligase
Intermediate_Protein	Rv2925c	ribonuclease III
Intermediate_Protein	Rv0401	transmembrane protein
Intermediate_Protein	Rv0569	hypothetical protein
Intermediate_Protein	Rv2477c	macrolide ABC transporter ATP-binding protein
Intermediate_Protein	Rv1870c	hypothetical protein
Intermediate_Protein	Rv1412	riboflavin synthase
Intermediate_Protein	Rv3118	hypothetical protein
Intermediate_Protein	Rv0408	phosphate acetyltransferase
Intermediate_Protein	Rv3317	succinate dehydrogenase hydrophobic membrane anchor subunit
Intermediate_Protein	Rv2205c	hypothetical protein
Intermediate_Protein	Rv1001	arginine deiminase
Intermediate_Protein	Rv2724c	acyl-CoA dehydrogenase FadE20
Intermediate_Protein	Rv2565	NTE family protein
Intermediate_Protein	Rv1712	cytidylate kinase
Metabolic_Enzyme	Rv1623c	cytochrome D ubiquinol oxidase subunit I CydA
Intermediate_Protein	Rv3543c	acyl-CoA dehydrogenase FadE29
Intermediate_Protein	Rv3907c	poly(A) polymerase PcnA
Intermediate_Protein	Rv2950c	long-chain-fatty-acid--AMP ligase FadD29
Intermediate_Protein	Rv2448c	valine--tRNA ligase
HPI_component	Rv1475c	iron-regulated aconitate hydratase
Intermediate_Protein	Rv0848	cysteine synthase CysK
Intermediate_Protein	Rv2440c	GTPase Obg
Intermediate_Protein	Rv2038c	sugar ABC transporter ATP-binding protein
Intermediate_Protein	Rv2372c	rRNA small subunit methyltransferase E
HPI_component	Rv3774	enoyl-CoA hydratase EchA21
Intermediate_Protein	Rv1314c	cob(I)yrinic acid a,c-diamide adenosyltransferase
Intermediate_Protein	Rv3564	acyl-CoA dehydrogenase FadE33
Intermediate_Protein	Rv1275	lipoprotein LprC
Intermediate_Protein	Rv0138	hypothetical protein
Intermediate_Protein	Rv3478	PE family protein PPE60
Intermediate_Protein	Rv0639	transcription termination/antitermination protein NusG
Intermediate_Protein	Rv3421c	hypothetical protein
Intermediate_Protein	Rv0641	50S ribosomal protein L1
Intermediate_Protein	Rv3504	acyl-CoA dehydrogenase FadE26
Intermediate_Protein	Rv0768	aldehyde dehydrogenase AldA
Intermediate_Protein	Rv0966c	hypothetical protein
Intermediate_Protein	Rv2468c	hypothetical protein
Intermediate_Protein	Rv2919c	nitrogen regulatory protein P-II
Metabolic_Enzyme	Rv1308	ATP synthase subunit alpha
Intermediate_Protein	Rv2144c	transmembrane protein
Intermediate_Protein	Rv3603c	alanine/leucine-rich protein
Intermediate_Protein	Rv0086	hydrogenase HycQ
Intermediate_Protein	Rv2881c	phosphatidate cytidylyltransferase
Intermediate_Protein	Rv2041c	sugar ABC transporter substrate-binding lipoprotein
Intermediate_Protein	Rv0704	50S ribosomal protein L2
Intermediate_Protein	Rv3922c	membrane protein insertion efficiency factor
Intermediate_Protein	Rv0082	oxidoreductase
Intermediate_Protein	Rv3858c	glutamate synthase small subunit
Intermediate_Protein	Rv3676	cAMP receptor protein
Intermediate_Protein	Rv3423c	alanine racemase
Intermediate_Protein	Rv1559	threonine dehydratase IlvA
Intermediate_Protein	Rv3305c	N-acyl-L-amino acid amidohydrolase AmiA
Intermediate_Protein	Rv0721	30S ribosomal protein S5
Intermediate_Protein	Rv1908c	catalase-peroxidase
Intermediate_Protein	Rv1609	anthranilate synthase component I
Intermediate_Protein	Rv2948c	p-hydroxybenzoyl--AMP ligase
Intermediate_Protein	Rv3457c	DNA-directed RNA polymerase subunit alpha
Intermediate_Protein	Rv0111	transmembrane acyltransferase
Intermediate_Protein	Rv1444c	hypothetical protein
Intermediate_Protein	Rv3800c	polyketide synthase
HPI_component	Rv3846	superoxide dismutase
Intermediate_Protein	Rv0222	enoyl-CoA hydratase EchA1
Intermediate_Protein	Rv2496c	branched-chain keto acid dehydrogenase E1 component subunit beta
Intermediate_Protein	Rv3264c	D-alpha-D-mannose-1-phosphate guanylyltransferase ManB
Intermediate_Protein	Rv2584c	adenine phosphoribosyltransferase
Intermediate_Protein	Rv1447c	glucose-6-phosphate 1-dehydrogenase
Intermediate_Protein	Rv2455c	2-oxoglutarate oxidoreductase subunit KorA
Intermediate_Protein	Rv1539	lipoprotein signal peptidase
Intermediate_Protein	Rv2210c	branched-chain amino acid aminotransferase
Intermediate_Protein	Rv2882c	ribosome recycling factor
Intermediate_Protein	Rv0843	dehydrogenase
Intermediate_Protein	Rv0041	leucine--tRNA ligase
Intermediate_Protein	Rv2896c	hypothetical protein
Intermediate_Protein	Rv2357c	glycine--tRNA ligase
Transcription_Factor	Rv0767c	HTH-type transcriptional regulator
Intermediate_Protein	Rv3248c	adenosylhomocysteinase
Intermediate_Protein	Rv3208A	hypothetical protein
